# Supplementary material for: SEC24A deficiency lowers plasma cholesterol through reduced PCSK9 secretion
Source: eLife. 2013 Apr 9;2:e00444. doi: 10.7554/eLife.00444 (PMC3622177; doi:10.7554/eLife.00444)
Supplement: Supplementary file 1. — RNA-Seq ENRAGE results. (A) Genes. (B) Exons. DOI: http://dx.doi.org/10.7554/eLife.00444.014 [file elife-00444-supp1.xlsx]

## Sheet: A) ERANGE-Results-Genes-3-16-10
EntrezID	symbol	cytoband	gene name	X.gene	len_kb	RPKM1 WT	RPKM2 KO	norm_reads1	norm_reads2	Up/Down in KO	logfold	fold KO/WT	zscore	pvalue	FDR
77371	Sec24a	11 B1.3	Sec24 related gene family, member A (S. cerevisiae)	Sec24a	6.798	11.25	2.36	6.25698	4.00396	Down	-2.25302	-4.76679	-21.8701	4.99969e-106	4.97588e-103
13119	Cyp4a14	4 D1|4 49.5 cM	cytochrome P450, family 4, subfamily a, polypeptide 14	Cyp4a14	2.541	146.05	35.94	8.53572	6.51292	Down	-2.0228	-4.06371	-21.5748	3.09868e-103	2.94375e-100
30939	Pttg1	11 A5	pituitary tumor-transforming gene 1	Pttg1	1.674	11.81	2.29	4.30525	1.93871	Down	-2.36654	-5.15702	-16.3201	7.10763e-60	4.12638e-57
13117	Cyp4a10	4 D1|4 49.5 cM	cytochrome P450, family 4, subfamily a, polypeptide 10	Cyp4a10	2.07	161.73	72.3	8.38708	7.22556	Down	-1.16152	-2.23693	-12.3558	4.52985e-35	2.05813e-32
76574	Mfsd2	4 D1	major facilitator superfamily domain containing 2	Mfsd2	2.133	2.68	0.32	2.51517	-0.550521	Down	-3.06569	-8.3727	-12.3457	5.13965e-35	2.2855e-32
100040550	Gm2836	NA	predicted gene 2836	LOC100040550	370.116	0.01	0	1.90233	-4.75588	Down	-6.65821	-101	-12.1857	3.70339e-34	1.61252e-31
14373	G0s2	1 H6|1 104.1 cM	G0/G1 switch gene 2	G0s2	0.747	62.58	26.4	5.54681	4.30165	Down	-1.24516	-2.37045	-11.8189	3.11676e-32	1.22906e-29
670013	Gm9478	NA	predicted gene 9478	LOC670013	349.11	0.01	0	1.81804	-4.84017	Down	-6.65821	-101	-11.8043	3.70953e-32	1.43573e-29
22187	Ubb	11 B2|11 35.0 cM	ubiquitin B	Ubb	1.165	285.04	135.9	8.37535	7.30673	Down	-1.06862	-2.09742	-11.3624	6.4347e-30	2.35939e-27
68801	Elovl5	9 E1	ELOVL family member 5, elongation of long chain fatty acids (yeast)	Elovl5	2.772	137.28	65.62	8.57191	7.50699	Down	-1.06491	-2.09204	-11.2873	1.51686e-29	5.46591e-27
217166	Nr1d1	11 D	nuclear receptor subfamily 1, group D, member 1	Nr1d1	2.627	32.52	16.28	6.41668	5.41845	Down	-0.998222	-1.99754	-10.3479	4.27785e-25	1.39699e-22
19734	Rgs16	1 G3|1 78.0 cM	regulator of G-protein signaling 16	Rgs16	2.312	2.23	0.54	2.36625	0.32044	Down	-2.04581	-4.12905	-9.14229	6.1145e-20	1.65965e-17
13087	Cyp2a5	7 A3|7 6.5 cM	cytochrome P450, family 2, subfamily a, polypeptide 5	Cyp2a5	1.979	92.23	52	7.51194	6.68521	Down	-0.826723	-1.77365	-8.82093	1.13513e-18	2.89319e-16
227731	Slc25a25	2 B	solute carrier family 25 (mitochondrial carrier, phosphate carrier), member 25	Slc25a25	3.301	59.8	33.89	7.62498	6.8057	Down	-0.819284	-1.76453	-8.74448	2.24039e-18	5.38208e-16
627695	Gm6780	NA	predicted gene 6780	LOC627695	1.47	42.52	23.41	5.96589	5.10488	Down	-0.861014	-1.81631	-8.68265	3.86663e-18	9.18325e-16
232174	Cyp26b1	6 C3	cytochrome P450, family 26, subfamily b, polypeptide 1	Cyp26b1	4.157	2.94	1.19	3.61141	2.30663	Down	-1.30478	-2.47046	-8.67777	4.03597e-18	9.47772e-16
194655	Klf11	12 A1.3|12 6.0 cM	Kruppel-like factor 11	Klf11	3.972	3.87	1.77	3.94224	2.8137	Down	-1.12854	-2.18637	-8.21882	2.05514e-16	4.38289e-14
433247	Cyp2c68	NA	cytochrome P450, family 2, subfamily c, polypeptide 68	9030012A22Rik	1.722	70.39	41.46	6.92139	6.15774	Down	-0.763649	-1.69778	-8.09755	5.60762e-16	1.18383e-13
20249	Scd1	19 C3|19 43.0 cM	stearoyl-Coenzyme A desaturase 1	Scd1	4.676	1146.32	589.1	12.3881	11.4276	Down	-0.960425	-1.94588	-7.98693	1.38344e-15	2.86276e-13
11927	Atox1	11 B1.3	ATX1 (antioxidant protein 1) homolog 1 (yeast)	Atox1	0.438	166.52	98.58	6.18856	5.43223	Down	-0.756328	-1.68919	-7.78757	6.83107e-15	1.37278e-12
17436	Me1	NA	malic enzyme 1, NADP(+)-dependent, cytosolic	Mod1	3.127	43.59	26.82	7.09071	6.39002	Down	-0.700686	-1.62528	-7.45303	9.12187e-14	1.71783e-11
13118	Cyp4a12b	4 D1|4 49.5 cM	cytochrome P450, family 4, subfamily a, polypeptide 12B	Cyp4a12b	2.395	68.1	42.2	7.34961	6.6592	Down	-0.69041	-1.61374	-7.36274	1.80169e-13	3.36208e-11
11438	Chrna4	2 H4|2 108.0 cM	cholinergic receptor, nicotinic, alpha polypeptide 4	Chrna4	4.437	1.71	0.7	2.92367	1.63522	Down	-1.28845	-2.44265	-7.30487	2.77538e-13	5.13322e-11
213389	Prdm9	17 A2	PR domain containing 9	Prdm9	2.913	3.36	1.5	3.29101	2.12756	Down	-1.16345	-2.23992	-7.30003	2.87701e-13	5.27451e-11
19683	Rdh16	10 D3	retinol dehydrogenase 16	Rdh16	3.207	25.46	15.88	6.35139	5.67037	Down	-0.681018	-1.60327	-7.0966	1.27864e-12	2.26471e-10
76737	Creld2	15 E3	cysteine-rich with EGF-like domains 2	Creld2	1.364	30.92	18.65	5.39832	4.66896	Down	-0.729362	-1.65791	-7.00816	2.41472e-12	4.20564e-10
100041395	Gm3313	NA	NA	LOC100041395	641.2	0.02	0.01	3.68797	2.69513	Down	-0.99284	-1.9901	-6.95009	3.65055e-12	6.29113e-10
621020	Gm6198	NA	NA	EG621020	134.384	0.01	0	0.440717	-6.21749	Down	-6.65821	-101	-6.77242	1.26643e-11	2.10066e-09
26874	Abcd2	15 E-F	ATP-binding cassette, sub-family D (ALD), member 2	Abcd2	5.54	1.29	0.56	2.83737	1.63364	Down	-1.20373	-2.30334	-6.75423	1.43599e-11	2.36316e-09
13096	Cyp2c37	19 C3	cytochrome P450, family 2. subfamily c, polypeptide 37	Cyp2c37	1.809	163.83	105.47	8.21125	7.57588	Down	-0.635366	-1.55333	-6.75069	1.47146e-11	2.40262e-09
546663	Gm5963	NA	NA	EG546663	0.319	46.23	25.41	3.88239	3.01896	Down	-0.86343	-1.81936	-6.38375	1.72808e-10	2.56148e-08
84506	Hamp	NA	hepcidin antimicrobial peptide	Hamp1	0.395	899.87	594.61	8.4735	7.87572	Down	-0.597773	-1.51338	-6.31892	2.63393e-10	3.7965e-08
27409	Abcg5	17 E4|17 54.5 cM	ATP-binding cassette, sub-family G (WHITE), member 5	Abcg5	2.263	31.45	20.58	6.15323	5.54141	Down	-0.611815	-1.52818	-6.31483	2.70467e-10	3.87175e-08
18830	Pltp	2 H3|2 93.0 cM	phospholipid transfer protein	Pltp	1.806	17.87	11.11	5.01227	4.3266	Down	-0.685676	-1.60846	-6.30104	2.95663e-10	4.20365e-08
15925	Ide	19 C2|19 25.0 cM	insulin degrading enzyme	Ide	4.976	27.63	18.55	7.10316	6.52834	Down	-0.574814	-1.48949	-6.11974	9.373e-10	1.27205e-07
NA	NA	NA	NA	LOC100042095	114.975	0.01	0	0.215675	-6.44254	Down	-6.65821	-101	-6.09009	1.12849e-09	1.52164e-07
622307	LOC622307	5 E1	similar to LOC360919 protein	LOC622307	2.152	19.3	12.48	5.37621	4.74724	Down	-0.628979	-1.54647	-6.06185	1.34563e-09	1.77999e-07
17254	Slc3a2	19 A|19 0.0 cM	solute carrier family 3 (activators of dibasic and neutral amino acid transport), member 2	Slc3a2	2.549	14.21	9.15	5.17878	4.54372	Down	-0.635057	-1.553	-5.98325	2.18726e-09	2.82184e-07
NA	NA	NA	NA	LOC100040843	1.914	28.55	18.91	5.77201	5.17768	Down	-0.594339	-1.50978	-5.96219	2.48883e-09	3.1912e-07
66438	Hamp2	7 B1	hepcidin antimicrobial peptide 2	Hamp2	0.414	29.53	16.49	3.61182	2.77123	Down	-0.840586	-1.79078	-5.88425	3.99873e-09	5.03454e-07
NA	NA	NA	NA	LOC100043278	0.385	52.78	32.57	4.34485	3.64841	Down	-0.696446	-1.62051	-5.71723	1.08274e-08	1.33901e-06
NA	NA	NA	NA	LOC100042751	103.951	0.01	0	0.0702589	-6.58795	Down	-6.65821	-101	-5.67353	1.39886e-08	1.70972e-06
NA	NA	NA	NA	EG330491	1.05	48.1	32.39	5.65836	5.08787	Down	-0.570487	-1.48502	-5.67014	1.42682e-08	1.73375e-06
27273	Pdk4	6 A1|6 0.63 cM	pyruvate dehydrogenase kinase, isoenzyme 4	Pdk4	3.453	5.54	3.41	4.25776	3.55766	Down	-0.700098	-1.62462	-5.65525	1.55622e-08	1.88006e-06
56338	Txnip	3 47.1 cM	thioredoxin interacting protein	Txnip	4.489	19.95	13.92	6.48472	5.96549	Down	-0.519226	-1.43319	-5.46251	4.69443e-08	5.43084e-06
171281	Acot3	12 D1	acyl-CoA thioesterase 3	Acot3	2.594	1.12	0.42	1.53881	0.123983	Down	-1.41482	-2.66627	-5.44081	5.30403e-08	6.09089e-06
545288	Cyp2c67	NA	cytochrome P450, family 2, subfamily c, polypeptide 67	C730004C24Rik	1.707	66.22	46.51	6.82066	6.31094	Down	-0.509725	-1.42378	-5.4075	6.39093e-08	7.18615e-06
13086	Cyp2a4	7 A3|7 6.5 cM	cytochrome P450, family 2, subfamily a, polypeptide 4	Cyp2a4	1.715	55.49	38.9	6.57237	6.05991	Down	-0.512457	-1.42648	-5.40738	6.39533e-08	7.18615e-06
404195	Cyp2c54	19 C3	cytochrome P450, family 2, subfamily c, polypeptide 54	Cyp2c54	1.493	198.17	139.7	8.20881	7.7044	Down	-0.504406	-1.41854	-5.35399	8.60341e-08	9.56443e-06
14109	Fau	19 A|19 3.0 cM	Finkel-Biskis-Reilly murine sarcoma virus (FBR-MuSV) ubiquitously expressed (fox derived)	Fau	0.509	146.43	102.62	6.21981	5.70691	Down	-0.512899	-1.42691	-5.33093	9.77119e-08	1.07483e-05
NA	NA	NA	NA	LOC665319	94.94	0.01	0	-0.0605568	-6.71877	Down	-6.65821	-101	-5.31757	1.05163e-07	1.15073e-05
NA	NA	NA	NA	LOC623751	93.454	0.01	0	-0.0833164	-6.74153	Down	-6.65821	-101	-5.25756	1.45983e-07	1.56464e-05
NA	NA	NA	NA	LOC624701	0.397	41.25	25.82	4.03354	3.35763	Down	-0.675903	-1.5976	-5.24689	1.54689e-07	1.64949e-05
16007	Cyr61	3 H2|3 72.9 cM	cysteine rich protein 61	Cyr61	2.019	5.32	3.11	3.42509	2.6506	Down	-0.774492	-1.71059	-5.24328	1.57744e-07	1.67352e-05
NA	NA	NA	NA	LOC626333	91.943	0.01	0	-0.106833	-6.76504	Down	-6.65821	-101	-5.19616	2.03451e-07	2.13675e-05
16891	Lipg	18 E2	lipase, endothelial	Lipg	3.589	1.97	1.06	2.82185	1.92778	Down	-0.894068	-1.85841	-5.18373	2.17498e-07	2.26154e-05
30049	Scd3	19 C3	stearoyl-coenzyme A desaturase 3	Scd3	3.47	1.42	0.7	2.30093	1.28057	Down	-1.02036	-2.02842	-5.13175	2.87058e-07	2.92659e-05
12323	Camk2b	11 A1|11 0.5 cM	calcium/calmodulin-dependent protein kinase II, beta	Camk2b	3.995	1.37	0.7	2.45248	1.48383	Down	-0.968648	-1.95701	-5.09569	3.47479e-07	3.45824e-05
14923	Guk1	11 B1.3	guanylate kinase 1	Guk1	0.942	29.05	19.64	4.77427	4.20953	Down	-0.564741	-1.47912	-5.0492	4.4366e-07	4.37382e-05
NA	NA	NA	NA	EG545121	0.56	80.37	56.59	5.49209	4.98598	Down	-0.506109	-1.42021	-4.96644	6.81943e-07	6.56802e-05
13190	Dct	14 E4|14 58.0 cM	dopachrome tautomerase	Dct	2.185	2.57	1.35	2.48946	1.5607	Down	-0.928758	-1.90364	-4.95487	7.23788e-07	6.90738e-05
13097	Cyp2c38	19 C3	cytochrome P450, family 2, subfamily c, polypeptide 38	Cyp2c38	2.869	8.53	5.76	4.61311	4.04664	Down	-0.566469	-1.48089	-4.9279	8.31183e-07	7.89624e-05
22234	Ugcg	4 B3|4 32.0 cM	UDP-glucose ceramide glucosyltransferase	Ugcg	3.719	4.92	3.22	4.1936	3.58202	Down	-0.611582	-1.52793	-4.92221	8.55731e-07	8.09266e-05
NA	NA	NA	NA	LOC631371	84.24	0.01	0	-0.233067	-6.89128	Down	-6.65821	-101	-4.87737	1.07509e-06	0.000100759
29869	Ulk2	11 B2	Unc-51 like kinase 2 (C. elegans)	Ulk2	5.276	15.76	11.42	6.37765	5.91295	Down	-0.464701	-1.38003	-4.87352	1.09627e-06	0.000102286
103142	Rdh9	10 D3	retinol dehydrogenase 9	Rdh9	2.698	13.07	9.15	5.14009	4.62568	Down	-0.514411	-1.42841	-4.85913	1.17903e-06	0.000109519
NA	NA	NA	NA	LOC666922	83.038	0.01	0	-0.253801	-6.91201	Down	-6.65821	-101	-4.82678	1.38761e-06	0.000126643
234421	Cib3	8 B3.3	calcium and integrin binding family member 3	Cib3	0.637	7.94	4.14	2.33852	1.39903	Down	-0.939492	-1.91785	-4.82016	1.43441e-06	0.000130345
54127	Rps28	17 B1	ribosomal protein S28	Rps28	0.302	29.35	17.55	3.14791	2.40603	Down	-0.741886	-1.67236	-4.72996	2.24566e-06	0.000198874
NA	NA	NA	NA	LOC435619	80.548	0.01	0	-0.297724	-6.95594	Down	-6.65821	-101	-4.72125	2.34395e-06	0.000205834
NA	NA	NA	NA	LOC100039652	3.337	0.84	0	1.48718	-11.5492	Down	-13.0363	-8401	-4.7077	2.50524e-06	0.000219078
NA	NA	NA	NA	LOC666859	79.79	0.01	0	-0.311365	-6.96958	Down	-6.65821	-101	-4.68894	2.74619e-06	0.000239147
13099	Cyp2c40	19 C3	cytochrome P450, family 2, subfamily c, polypeptide 40	Cyp2c40	1.715	33.79	24.54	5.85674	5.39528	Down	-0.461459	-1.37693	-4.68804	2.75835e-06	0.000239209
268958	Capn11	17 B3	calpain 11	Capn11	2.575	0.62	0.2	0.675145	-0.956634	Down	-1.63178	-3.09895	-4.65149	3.29545e-06	0.000280595
223672	Apol9a	NA	apolipoprotein L 9a	BC020489	1.613	33.29	24.18	5.74677	5.28549	Down	-0.461273	-1.37676	-4.64396	3.41794e-06	0.00028828
NA	NA	NA	NA	LOC621155	0.586	38.46	26.48	4.49426	3.95581	Down	-0.538454	-1.45242	-4.60027	4.21947e-06	0.000347192
100040599	LOC100040599	8 A1.3	similar to Salivary gland secretion 1 CG3047-PA	LOC100040599	36.701	0.07	0.03	1.36331	0.143655	Down	-1.21965	-2.3289	-4.57851	4.68308e-06	0.000380842
70701	Nipal1	NA	NIPA-like domain containing 1	Npal1	4.205	0.54	0.22	1.1834	-0.111663	Down	-1.29507	-2.45388	-4.54394	5.52118e-06	0.000440816
66825	Rnf186	4 D3	ring finger protein 186	Rnf186	1.244	5.65	3.31	2.81326	2.04186	Down	-0.771402	-1.70693	-4.5282	5.9488e-06	0.000472421
NA	NA	NA	NA	LOC664893	7.877	0.11	0.02	-0.205467	-2.65901	Down	-2.45355	-5.47761	-4.48123	7.42125e-06	0.000576596
NA	NA	NA	NA	LOC100043108	2.141	24.83	18.26	5.7323	5.28891	Down	-0.443395	-1.3598	-4.46186	8.12527e-06	0.000622045
NA	NA	NA	NA	LOC547166	0.631	21.78	14.38	3.78065	3.18171	Down	-0.598937	-1.5146	-4.45603	8.34901e-06	0.000634525
12282	Hyou1	9 B	hypoxia up-regulated 1	Hyou1	4.337	59.07	44.36	8.00105	7.58789	Down	-0.413165	-1.3316	-4.39577	1.10381e-05	0.000826628
14104	Fasn	11 E2|11 72.0 cM	fatty acid synthase	Fasn	9.938	37.06	27.81	8.52475	8.11049	Down	-0.414258	-1.33261	-4.36453	1.27394e-05	0.000924491
243168	Hsd17b13	5 E5	hydroxysteroid (17-beta) dehydrogenase 13	Hsd17b13	1.706	99.28	74.91	7.40405	6.99771	Down	-0.406344	-1.32532	-4.33694	1.44479e-05	0.00102708
NA	NA	NA	NA	LOC665634	71.282	0.01	0	-0.474035	-7.13225	Down	-6.65821	-101	-4.32056	1.55634e-05	0.0010952
NA	NA	NA	NA	LOC100040717	71.17	0.01	0	-0.476304	-7.13452	Down	-6.65821	-101	-4.31564	1.59139e-05	0.00111611
208154	Btla	16 B5	B and T lymphocyte associated	Btla	3.391	0.29	0.07	-0.023667	-2.07273	Down	-2.04906	-4.13837	-4.3057	1.66459e-05	0.00115967
NA	NA	NA	NA	EG625648	70.798	0.01	0	-0.483864	-7.14208	Down	-6.65821	-101	-4.2993	1.71338e-05	0.00118969
NA	NA	NA	NA	LOC667470	41.201	0.02	0	-0.272053	-7.9231	Down	-7.65105	-201	-4.28933	1.79213e-05	0.00124025
NA	NA	NA	NA	LOC621203	41.033	0.02	0	-0.277948	-7.929	Down	-7.65105	-201	-4.27698	1.89447e-05	0.00129818
240328	F830016B08Rik	18 D3	RIKEN cDNA F830016B08 gene	F830016B08Rik	3.543	5.63	3.94	4.31813	3.8032	Down	-0.514928	-1.42892	-4.27564	1.90593e-05	0.00130176
NA	NA	NA	NA	LOC622894	40.986	0.02	0	-0.279601	-7.93065	Down	-7.65105	-201	-4.27352	1.92409e-05	0.00130989
NA	NA	NA	NA	LOC100041003	40.871	0.02	0	-0.283655	-7.93471	Down	-7.65105	-201	-4.26506	1.99845e-05	0.00134779
NA	NA	NA	NA	LOC100041380	40.87	0.02	0	-0.28369	-7.93474	Down	-7.65105	-201	-4.26499	1.99911e-05	0.00134779
NA	NA	NA	NA	LOC100039862	69.612	0.01	0	-0.508237	-7.16645	Down	-6.65821	-101	-4.24708	2.16574e-05	0.00143791
58804	Cdc42ep5	7 A1	CDC42 effector protein (Rho GTPase binding) 5	Cdc42ep5	0.867	4.55	2.44	1.98	1.08104	Down	-0.898958	-1.86472	-4.22529	2.38634e-05	0.00156045
27219	Sgk2	2 H3	serum/glucocorticoid regulated kinase 2	Sgk2	2.477	26.28	19.78	6.02449	5.61457	Down	-0.409921	-1.32861	-4.22334	2.40713e-05	0.00156726
67425	Eps8l1	7 A1	EPS8-like 1	Eps8l1	2.522	0.43	0.12	0.117312	-1.72312	Down	-1.84044	-3.58118	-4.21439	2.50455e-05	0.00161566
NA	NA	NA	NA	LOC665072	24.16	0.04	0.01	-0.0457054	-2.03495	Down	-1.98925	-3.9703	-4.19172	2.76853e-05	0.00177492
14872	Gstt2	10 B5-C1|10 40.9 cM	glutathione S-transferase, theta 2	Gstt2	0.732	58.19	43.27	5.41262	4.98521	Down	-0.427403	-1.34481	-4.17757	2.9464e-05	0.00187743
17879	Myh1	11 B3|11 35.0 cM	myosin, heavy polypeptide 1, skeletal muscle, adult	Myh1	6.019	0.12	0.02	-0.468168	-3.04714	Down	-2.57897	-5.97512	-4.16281	3.14358e-05	0.00197704
NA	NA	NA	NA	LOC100039797	67.696	0.01	0	-0.548502	-7.20671	Down	-6.65821	-101	-4.16234	3.15003e-05	0.00197704
226143	Cyp2c44	19 C3	cytochrome P450, family 2, subfamily c, polypeptide 44	Cyp2c44	1.916	192.46	146.6	8.52651	8.13384	Down	-0.392673	-1.31282	-4.13582	3.53682e-05	0.00219346
NA	NA	NA	NA	LOC622469	1.514	23.32	17.25	5.14187	4.7069	Down	-0.434969	-1.35188	-4.12875	3.64743e-05	0.00224871
NA	NA	NA	NA	LOC674318	148.037	0.02	0.01	1.57315	0.580313	Down	-0.99284	-1.9901	-4.11259	3.91253e-05	0.002398
NA	NA	NA	NA	LOC100042834	1.11	2.84	1.46	1.6565	0.696627	Down	-0.959875	-1.94514	-4.09336	4.2517e-05	0.00259069
NA	NA	NA	NA	LOC667282	0.417	2.57	0.75	0.0999438	-1.67673	Down	-1.77667	-3.42634	-4.0888	4.33604e-05	0.00263439
19252	Dusp1	17 A2-C|17 13.0 cM	dual specificity phosphatase 1	Dusp1	1.931	10.7	7.64	4.3689	3.88294	Down	-0.485961	-1.40052	-4.08155	4.47361e-05	0.00270227
74147	Ehhadh	16 B1	enoyl-Coenzyme A, hydratase/3-hydroxyacyl Coenzyme A dehydrogenase	Ehhadh	2.967	136.7	104.45	8.66388	8.27567	Down	-0.3882	-1.30876	-4.07344	4.63232e-05	0.00277982
17837	Cpamd8	NA	C3 and PZP-like, alpha-2-macroglobulin domain containing 8	Mug2	4.542	126.49	96.21	9.16621	8.77144	Down	-0.394764	-1.31473	-4.07206	4.65985e-05	0.0027826
17714	Grpel2	18 D3	GrpE-like 2, mitochondrial	Grpel2	4.046	7.27	5.35	4.87847	4.43606	Down	-0.442409	-1.35887	-4.05841	4.94077e-05	0.00290879
75985	Rab30	7 E1	RAB30, member RAS oncogene family	Rab30	1.927	2.8	1.66	2.43183	1.67763	Down	-0.754208	-1.68671	-4.05286	5.05956e-05	0.00297036
NA	NA	NA	NA	LOC100043111	0.382	4.62	1.91	0.819569	-0.454707	Down	-1.27428	-2.41877	-4.0137	5.97748e-05	0.00345108
18242	Oat	7 F3|7 63.0 cM	ornithine aminotransferase	Oat	2.155	439.13	332.45	9.88619	9.48468	Down	-0.401511	-1.32089	-4.00065	6.317e-05	0.00360725
16325	Inhbc	10 D3|10 69.0 cM	inhibin beta-C	Inhbc	1.858	39.7	30.45	6.20482	5.82213	Down	-0.382696	-1.30378	-3.98845	6.65062e-05	0.00378741
56473	Fads2	19 B	fatty acid desaturase 2	Fads2	1.508	163.48	126.13	7.94561	7.57141	Down	-0.374202	-1.29612	-3.98296	6.80632e-05	0.00385507
NA	NA	NA	NA	LOC674207	40.154	0.03	0.01	0.273379	-1.30203	Down	-1.57541	-2.9802	-3.97975	6.89881e-05	0.00389449
NA	NA	NA	NA	LOC667111	36.889	0.02	0	-0.431542	-8.08259	Down	-7.65105	-201	-3.97089	7.16042e-05	0.00402292
53415	Htatip2	7 B5	HIV-1 tat interactive protein 2, homolog (human)	Htatip2	1.358	23.79	17.76	5.01377	4.59205	Down	-0.421722	-1.33953	-3.9449	7.98344e-05	0.0044733
76429	2310007H09Rik	7 F4	RIKEN cDNA 2310007H09 gene	2310007H09Rik	1.607	37.02	28.38	5.89461	5.51118	Down	-0.383429	-1.30444	-3.91826	8.91899e-05	0.00489364
NA	NA	NA	NA	LOC100043382	62.23	0.01	0	-0.669963	-7.32817	Down	-6.65821	-101	-3.91821	8.92092e-05	0.00489364
NA	NA	NA	NA	LOC635275	31.859	0.18	0.11	2.5205	1.81052	Down	-0.709984	-1.63579	-3.91821	8.92094e-05	0.00489364
17329	Cxcl9	5 E2|5 53.0 cM	chemokine (C-X-C motif) ligand 9	Cxcl9	2.632	3.69	2.46	3.27982	2.69488	Down	-0.584943	-1.49998	-3.9154	9.02531e-05	0.00491204
26921	Map4k4	-	mitogen-activated protein kinase kinase kinase kinase 4	Map4k4	3.918	4.2	2.98	4.04054	3.54548	Down	-0.495063	-1.40938	-3.91478	9.0485e-05	0.00491204
211924	Dsg1c	18 A2|18 7.0 cM	desmoglein 1 gamma	Dsg1c	2.98	0.73	0.34	1.12148	0.0193432	Down	-1.10214	-2.14672	-3.9086	9.28342e-05	0.00501353
353187	Nr1d2	14 A2	nuclear receptor subfamily 1, group D, member 2	Nr1d2	4.464	5.49	4.04	4.61517	4.17273	Down	-0.442441	-1.3589	-3.89142	9.96577e-05	0.00535436
NA	NA	NA	NA	LOC100043028	25.521	0.2	0.12	2.35241	1.61592	Down	-0.736485	-1.66611	-3.88976	0.000100342	0.00537729
22698	Zfp39	11 B1.3	zinc finger protein 39	Zfp39	3.89	1.26	0.75	2.29331	1.54493	Down	-0.748383	-1.67991	-3.88899	0.000100662	0.00538064
NA	NA	NA	NA	LOC665663	61.553	0.01	0	-0.685744	-7.34396	Down	-6.65821	-101	-3.88775	0.000101179	0.0053945
407789	BC048644	8 E1	cDNA sequence BC048644	BC048644	2.26	5.31	3.65	3.58506	3.04426	Down	-0.540803	-1.45478	-3.88641	0.000101738	0.00541048
14079	Fabp2	3 G1|3 55.0 cM	fatty acid binding protein 2, intestinal	Fabp2	0.645	43.81	32.61	4.82056	4.39462	Down	-0.425945	-1.34345	-3.87866	0.000105033	0.00550171
27400	Hsd17b6	10 D3	hydroxysteroid (17-beta) dehydrogenase 6	Hsd17b6	1.459	117.5	91.38	7.4215	7.05879	Down	-0.36271	-1.28584	-3.87143	0.000108198	0.00564522
NA	NA	NA	NA	LOC100041379	37.931	0.03	0.01	0.191213	-1.3842	Down	-1.57541	-2.9802	-3.87114	0.000108328	0.00564522
76408	Abcc3	11 D	ATP-binding cassette, sub-family C (CFTR/MRP), member 3	Abcc3	5.002	80.17	62.1	8.6475	8.27903	Down	-0.368469	-1.29098	-3.86711	0.000110133	0.00569747
17195	Mbl2	19 C1|19 25.0 cM	mannose-binding lectin (protein C) 2	Mbl2	1.069	196.51	152.9	7.71472	7.35271	Down	-0.362014	-1.28522	-3.86096	0.000112944	0.00581412
14969	H2-Eb1	17 B1|17 18.66 cM	histocompatibility 2, class II antigen E beta	H2-Eb1	1.669	16.08	11.96	4.74619	4.31914	Down	-0.427047	-1.34448	-3.84344	0.00012132	0.00618434
12296	Cacnb2	2 A2|2 14.5 cM	calcium channel, voltage-dependent, beta 2 subunit	Cacnb2	2.97	0.18	0.02	-0.902667	-4.0662	Down	-3.16353	-8.9602	-3.83878	0.000123648	0.0062877
NA	NA	NA	NA	LOC666283	60.073	0.01	0	-0.720856	-7.37907	Down	-6.65821	-101	-3.821	0.000132914	0.0067099
634650	EG634650	5 E5	predicted gene, EG634650	EG634650	2.692	4.01	2.74	3.43232	2.88291	Down	-0.54941	-1.46349	-3.81803	0.000134522	0.00677473
319317	Snhg11	NA	small nucleolar RNA host gene 11 (non-protein coding)	A930034L06Rik	5.864	2.37	1.67	3.79683	3.29182	Down	-0.505013	-1.41914	-3.80567	0.000141423	0.00705105
NA	NA	NA	NA	BC011209	3.435	1.12	0.64	1.94394	1.13668	Down	-0.807258	-1.74988	-3.80412	0.000142307	0.00706462
NA	NA	NA	NA	LOC665497	59.422	0.01	0	-0.736576	-7.39479	Down	-6.65821	-101	-3.79157	0.000149698	0.00739643
NA	NA	NA	NA	LOC630887	59	0.01	0	-0.746858	-7.40507	Down	-6.65821	-101	-3.77247	0.000161636	0.00791148
18637	Pfdn2	1 H3|1 92.6 cM	prefoldin 2	Pfdn2	0.622	34.02	25.01	4.4033	3.95943	Down	-0.443877	-1.36025	-3.76396	0.000167244	0.0081478
NA	NA	NA	NA	LOC100041180	0.264	22.16	13.91	2.5485	1.87667	Down	-0.671832	-1.59309	-3.74934	0.000177302	0.00851864
20454	St3gal5	6 C3	ST3 beta-galactoside alpha-2,3-sialyltransferase 5	St3gal5	2.742	18.35	14.16	5.65294	5.27899	Down	-0.373956	-1.2959	-3.74845	0.000177932	0.00852931
15205	Hes1	16 B2|16 27.0 cM	hairy and enhancer of split 1 (Drosophila)	Hes1	1.451	4.89	3.17	2.82691	2.20158	Down	-0.625336	-1.54257	-3.74642	0.000179375	0.00856447
107141	Cyp2c50	19 C3	cytochrome P450, family 2, subfamily c, polypeptide 50	Cyp2c50	1.813	334.14	259.53	9.24269	8.87814	Down	-0.364551	-1.28748	-3.74627	0.000179485	0.00856447
NA	NA	NA	NA	LOC100040287	0.396	73.52	55.45	4.86364	4.45669	Down	-0.406949	-1.32588	-3.73468	0.000187953	0.00884734
NA	NA	NA	NA	LOC623532	57.552	0.01	0	-0.782707	-7.44092	Down	-6.65821	-101	-3.70684	0.000209863	0.00979049
22143	Tuba1b	15 F1	tubulin, alpha 1B	Tuba1b	1.564	11.09	8.06	4.11644	3.65604	Down	-0.460403	-1.37593	-3.7044	0.000211895	0.00985749
NA	NA	NA	NA	EG435996	0.15	56.55	37.87	3.08449	2.50602	Down	-0.57847	-1.49327	-3.70398	0.000212243	0.00985749
20637	Snrnp70	NA	small nuclear ribonucleoprotein 70 (U1)	Snrp70	1.639	38.78	30.23	5.99006	5.63073	Down	-0.359331	-1.28283	-3.69987	0.000215711	0.00999638
NA	NA	NA	NA	LOC100041815	57.302	0.01	0	-0.788987	-7.4472	Down	-6.65821	-101	-3.69549	0.000219465	0.0101312
432613	4933422H20Rik	11 E2	RIKEN cDNA 4933422H20 gene	4933422H20Rik	1.932	0.34	0.07	-0.605874	-2.88435	Down	-2.27847	-4.85164	-3.69534	0.000219591	0.0101312
14858	Gsta2	9 E1|9 44.0 cM	glutathione S-transferase, alpha 2 (Yc2)	Gsta2	0.855	16.88	12.07	3.85125	3.36736	Down	-0.483886	-1.39851	-3.69392	0.000220825	0.0101657
69020	Zfp707	15 D3	zinc finger protein 707	Zfp707	1.816	16.13	12.21	4.87245	4.47077	Down	-0.40168	-1.32105	-3.6924	0.00022215	0.0102042
12491	Cd36	5 A3|5 2.0 cM	CD36 antigen	Cd36	3.016	9.45	7.15	4.83297	4.4306	Down	-0.402366	-1.32167	-3.6773	0.00023572	0.0106587
210108	D130043K22Rik	13 A3.1	RIKEN cDNA D130043K22 gene	D130043K22Rik	4.977	0.91	0.55	2.17937	1.45304	Down	-0.726331	-1.65443	-3.67686	0.000236123	0.0106587
NA	NA	NA	NA	EG433251	0.701	18.66	13.24	3.70937	3.21433	Down	-0.495043	-1.40936	-3.66851	0.000243971	0.0109656
NA	NA	NA	NA	LOC633295	0.597	14.9	10.09	3.15305	2.59067	Down	-0.562382	-1.4767	-3.66599	0.000246384	0.0110185
216454	BC089597	10 D3	cDNA sequence BC089597	BC089597	1.251	76.7	60.32	6.58424	6.23765	Down	-0.34659	-1.27155	-3.66593	0.000246437	0.0110185
277203	Tm4sf19	16 B3	transmembrane 4 L six family member 19	Tm4sf19	1.253	5.72	3.76	2.84143	2.23616	Down	-0.605269	-1.52126	-3.6473	0.000265006	0.0117593
56388	Cyp3a25	5 G3|5 85.0 cM	cytochrome P450, family 3, subfamily a, polypeptide 25	Cyp3a25	1.97	294.31	230.37	9.17939	8.82601	Down	-0.353384	-1.27755	-3.64022	0.000272405	0.0120111
NA	NA	NA	NA	LOC100042318	0.135	18.98	10.01	1.35745	0.434416	Down	-0.923031	-1.89609	-3.62071	0.0002938	0.0127429
NA	NA	NA	NA	LOC633082	0.952	258.99	204.58	7.94579	7.60556	Down	-0.340231	-1.26596	-3.62064	0.000293878	0.0127429
NA	NA	NA	NA	LOC544705	1.311	9.46	6.71	3.63252	3.137	Down	-0.495521	-1.40983	-3.61386	0.000301668	0.0129997
NA	NA	NA	NA	LOC624814	0.921	37.36	28.69	5.1047	4.72375	Down	-0.380945	-1.30219	-3.6117	0.000304202	0.0130551
105171	Arrdc3	13 C3	arrestin domain containing 3	Arrdc3	4.089	18.07	14.23	6.20728	5.86262	Down	-0.344659	-1.26985	-3.59601	0.000323134	0.0137826
NA	NA	NA	NA	LOC100043141	0.769	40.96	31.39	4.9772	4.59329	Down	-0.38391	-1.30487	-3.58319	0.000339417	0.0143786
NA	NA	NA	NA	LOC621462	0.445	2.65	1.01	0.237924	-1.15362	Down	-1.39155	-2.6236	-3.58196	0.000341022	0.01438
NA	NA	NA	NA	LOC100043674	0.563	9.53	6.03	2.4237	1.76339	Down	-0.660309	-1.58042	-3.58177	0.000341268	0.01438
56050	Cyp39a1	17 B3	cytochrome P450, family 39, subfamily a, polypeptide 1	Cyp39a1	3.053	5.8	4.27	4.14631	3.7045	Down	-0.441808	-1.35831	-3.5804	0.000343072	0.014427
70456	Brp44	1 H2	brain protein 44	Brp44	0.854	122.17	96.68	6.70506	6.36746	Down	-0.3376	-1.26365	-3.57962	0.000344093	0.0144408
19943	Rpl28	7 A1|7 4.0 cM	ribosomal protein L28	Rpl28	0.496	71.96	55.51	5.15754	4.78309	Down	-0.374447	-1.29634	-3.57291	0.000353034	0.014698
NA	NA	NA	NA	LOC100039381	31.474	0.02	0	-0.660572	-8.31162	Down	-7.65105	-201	-3.56612	0.0003623	0.015024
74463	Exoc3l2	NA	exocyst complex component 3-like 2	4933417E01Rik	2.198	3.81	2.59	3.06602	2.5092	Down	-0.556821	-1.47102	-3.55896	0.00037233	0.0154093
11749	Anxa6	11 B1.3|11 29.5 cM	annexin A6	Anxa6	2.455	56.5	44.85	7.1159	6.78276	Down	-0.333142	-1.25975	-3.55131	0.000383317	0.0158014
74205	Acsl3	1 C4|1 24.1 cM	acyl-CoA synthetase long-chain family member 3	Acsl3	3.145	6.6	4.94	4.37555	3.9576	Down	-0.417948	-1.33603	-3.53509	0.000407629	0.0166524
23900	Hcst	7 B1|7 10.0 cM	hematopoietic cell signal transducer	Hcst	0.442	1.57	0.39	-0.527025	-2.53597	Down	-2.00894	-4.02487	-3.53407	0.000409214	0.0166717
NA	NA	NA	NA	EG627798	0.818	114.86	91.16	6.55391	6.2205	Down	-0.333403	-1.25998	-3.52459	0.000424136	0.017246
19116	Prlr	15 A1|15 4.6 cM	prolactin receptor	Prlr	2.277	12.27	9.39	4.80421	4.41827	Down	-0.385935	-1.30671	-3.51627	0.000437647	0.0177264
231086	Hadhb	5 B1	hydroxyacyl-Coenzyme A dehydrogenase/3-ketoacyl-Coenzyme A thiolase/enoyl-Coenzyme A hydratase (trifunctional protein), beta subunit	Hadhb	1.949	26.27	20.65	5.67808	5.33081	Down	-0.347273	-1.27215	-3.49273	0.000478114	0.0191063
13211	Dhx9	1 G3|1 77.0 cM	DEAH (Asp-Glu-Ala-His) box polypeptide 9	Dhx9	4.506	15.5	12.3	6.12605	5.79245	Down	-0.333607	-1.26016	-3.46662	0.000527038	0.0207832
226564	Fmo4	1 H2.1|1 85.0 cM	flavin containing monooxygenase 4	Fmo4	1.787	2.72	1.72	2.2812	1.62003	Down	-0.661167	-1.58136	-3.463	0.000534188	0.0210255
69656	Pir	X F5	pirin	Pir	1.487	10.36	7.62	3.94537	3.50221	Down	-0.443156	-1.35958	-3.45872	0.000542747	0.0213222
26897	Acot1	12 D1	acyl-CoA thioesterase 1	Acot1	1.559	18.7	14.44	4.8656	4.49263	Down	-0.372965	-1.29501	-3.4321	0.000598929	0.0233103
17691	Sik1	NA	salt inducible kinase 1	Snf1lk	4.511	4.63	3.5	4.38449	3.98084	Down	-0.403647	-1.32285	-3.42359	0.000617999	0.0238363
107503	Atf5	7 B4	activating transcription factor 5	Atf5	1.728	176.18	140.81	8.25001	7.92671	Down	-0.3233	-1.25119	-3.42357	0.000618035	0.0238363
NA	NA	NA	NA	LOC665343	51.15	0.01	0	-0.952839	-7.61105	Down	-6.65821	-101	-3.41491	0.000638031	0.0245126
228775	Trib3	2 G3	tribbles homolog 3 (Drosophila)	Trib3	2.051	3.19	2.13	2.70993	2.12725	Down	-0.58268	-1.49763	-3.41319	0.000642062	0.0246222
22186	Uba52	8 B3.3|8 33.5 cM	ubiquitin A-52 residue ribosomal protein fusion product 1	Uba52	0.494	214.58	171.71	6.72796	6.40641	Down	-0.321541	-1.24966	-3.41121	0.000646761	0.0247423
NA	NA	NA	NA	LOC100042402	29.465	0.02	0	-0.75573	-8.40678	Down	-7.65105	-201	-3.41087	0.000647561	0.0247423
18245	Oaz1	10 C1|10 43.0 cM	ornithine decarboxylase antizyme 1	Oaz1	1.075	69.95	55.8	6.23259	5.90653	Down	-0.326058	-1.25358	-3.40778	0.000654938	0.0248876
NA	NA	NA	NA	LOC630951	2.052	7.77	5.76	3.99496	3.56312	Down	-0.431839	-1.34895	-3.40587	0.000659529	0.0249713
12715	Ckm	7 A3|7 4.5 cM	creatine kinase, muscle	Ckm	1.415	0.64	0.22	-0.142829	-1.68297	Down	-1.54014	-2.90822	-3.39446	0.000687644	0.0256664
NA	NA	NA	NA	LOC667502	50.653	0.01	0	-0.966925	-7.62514	Down	-6.65821	-101	-3.39216	0.000693436	0.0258339
70365	Speer5-ps1	10 B2	spermatogenesis associated glutamate (E)-rich protein 5, pseudogene 1	Speer5-ps1	50.567	0.01	0	-0.969377	-7.62759	Down	-6.65821	-101	-3.38822	0.000703468	0.0261426
14455	Gas5	1 H2.1	growth arrest specific 5	Gas5	2.554	14.48	11.34	5.20876	4.85612	Down	-0.352638	-1.27689	-3.38793	0.000704225	0.0261426
56191	Tro	X F3	trophinin	Tro	7.217	0.12	0.04	-0.206293	-1.78885	Down	-1.58256	-2.99501	-3.38566	0.000710078	0.0262666
NA	NA	NA	NA	LOC100040309	28.873	0.03	0.01	-0.202444	-1.77785	Down	-1.57541	-2.9802	-3.37921	0.000726956	0.0267278
70439	Taf15	11 B5	TAF15 RNA polymerase II, TATA box binding protein (TBP)-associated factor	Taf15	2.049	30.83	24.56	5.98119	5.65316	Down	-0.328023	-1.25529	-3.37903	0.000727419	0.0267278
71760	Agxt2l1	3 G3	alanine-glyoxylate aminotransferase 2-like 1	Agxt2l1	2.689	67.55	54.26	7.50496	7.18889	Down	-0.316066	-1.24493	-3.37342	0.000742417	0.0270322
NA	NA	NA	NA	LOC100039938	50.154	0.01	0	-0.981208	-7.63942	Down	-6.65821	-101	-3.36931	0.000753557	0.0273426
654821	Gcnt7	NA	glucosaminyl (N-acetyl) transferase family member 7	A330041C17Rik	2.22	0.37	0.12	-0.283453	-1.90713	Down	-1.62368	-3.0816	-3.355	0.000793646	0.028648
56066	Cxcl11	5 E3	chemokine (C-X-C motif) ligand 11	Cxcl11	1.586	0.78	0.33	0.307124	-0.933632	Down	-1.24076	-2.36322	-3.34813	0.000813593	0.0292167
NA	NA	NA	NA	LOC100040576	15.373	0.12	0.06	0.884635	-0.114164	Down	-0.998799	-1.99834	-3.34621	0.000819232	0.0293687
81910	Rrbp1	2 G1	ribosome binding protein 1	Rrbp1	5.484	93.53	74.8	9.00259	8.6802	Down	-0.322391	-1.2504	-3.34192	0.000832021	0.0297761
NA	NA	NA	NA	LOC671801	28.52	0.02	0	-0.802759	-8.45381	Down	-7.65105	-201	-3.33658	0.000848154	0.0302499
NA	NA	NA	NA	EG624219	0.865	26.14	20.03	4.49896	4.11487	Down	-0.384095	-1.30504	-3.32817	0.000874173	0.0308882
NA	NA	NA	NA	LOC630980	49.131	0.01	0	-1.01094	-7.66915	Down	-6.65821	-101	-3.32245	0.000892295	0.0313428
NA	NA	NA	NA	LOC100041460	49.086	0.01	0	-1.01226	-7.67047	Down	-6.65821	-101	-3.32039	0.000898911	0.0315222
100043040	LOC100043040	12 A1.1	hypothetical protein LOC100043040	LOC100043040	1.724	1.1	0.56	0.923394	-0.0504839	Down	-0.973878	-1.96411	-3.31404	0.000919567	0.0321387
246277	Csad	-	cysteine sulfinic acid decarboxylase	Csad	2.265	103.98	83.93	7.87967	7.57063	Down	-0.309047	-1.23889	-3.29068	0.000999441	0.0344124
NA	NA	NA	NA	LOC545228	1.349	1.69	0.92	1.189	0.311753	Down	-0.877246	-1.83687	-3.28997	0.001002	0.0344314
NA	NA	NA	NA	LOC676356	48.404	0.01	0	-1.03245	-7.69066	Down	-6.65821	-101	-3.28914	0.00100493	0.0344314
21822	Tgtp	11 B1.2	T-cell specific GTPase	Tgtp	2.81	2.13	1.43	2.58149	2.00669	Down	-0.574805	-1.48948	-3.27011	0.00107506	0.0362398
NA	NA	NA	NA	LOC100043405	43.725	0.04	0.02	0.810133	-0.186274	Down	-0.996407	-1.99502	-3.26467	0.00109594	0.0365312
21685	Tef	15 E1|15 46.7 cM	thyrotroph embryonic factor	Tef	7.434	4.52	3.56	5.07049	4.72606	Down	-0.344437	-1.26966	-3.25948	0.00111618	0.0371373
73683	Atg16l2	7 E3	autophagy related 16 like 2 (S. cerevisiae)	Atg16l2	2.72	5.09	3.78	3.7913	3.36203	Down	-0.42927	-1.34655	-3.25587	0.00113044	0.0374582
67941	Rps27l	9 D	ribosomal protein S27-like	Rps27l	0.466	136.56	109.72	5.99179	5.67609	Down	-0.315708	-1.24462	-3.25575	0.00113092	0.0374582
52432	Ppp2r2d	7 F4|7 68.0 cM	protein phosphatase 2, regulatory subunit B, delta isoform	Ppp2r2d	2.054	12.14	9.42	4.64014	4.27418	Down	-0.365966	-1.28874	-3.25327	0.00114086	0.0377277
72828	Ubash3b	NA	ubiquitin associated and SH3 domain containing, B	2810457I06Rik	3.243	0.61	0.32	0.984447	0.0539236	Down	-0.930523	-1.90597	-3.24809	0.00116183	0.0382398
381058	Unc93a	17 A1|17 7.8 cM	unc-93 homolog A (C. elegans)	Unc93a	2.643	0.98	0.56	1.37318	0.565933	Down	-0.807245	-1.74987	-3.23829	0.00120248	0.0393916
19935	Mrpl23	7 F5|7 69.0 cM	mitochondrial ribosomal protein L23	Mrpl23	0.582	10.47	7.08	2.60729	2.04286	Down	-0.564434	-1.47881	-3.23457	0.00121827	0.0397831
433256	Acsl5	19 D2	acyl-CoA synthetase long-chain family member 5	Acsl5	3.151	112.96	91.33	8.47548	8.16883	Down	-0.306651	-1.23683	-3.23045	0.00123597	0.0400494
54326	Elovl2	13 A3.3	elongation of very long chain fatty acids (FEN1/Elo2, SUR4/Elo3, yeast)-like 2	Elovl2	3.71	118.18	95.41	8.77626	8.46749	Down	-0.308773	-1.23865	-3.22514	0.00125911	0.0406102
229905	Ccbl2	3 H1	cysteine conjugate-beta lyase 2	Ccbl2	2.246	68.04	55.2	7.25567	6.95396	Down	-0.301714	-1.23261	-3.2193	0.00128503	0.0412553
74106	Dcaf6	NA	DDB1 and CUL4 associated factor 6	Iqwd1	5.472	6.05	4.78	5.04903	4.70911	Down	-0.339918	-1.26568	-3.20941	0.00133006	0.0423753
NA	NA	NA	NA	EG666487	0.366	25.35	18.17	3.21384	2.73341	Down	-0.480425	-1.39515	-3.20581	0.00134681	0.0427138
NA	NA	NA	NA	LOC668791	84.159	0.02	0.01	0.758385	-0.234455	Down	-0.99284	-1.9901	-3.20393	0.00135564	0.0428412
NA	NA	NA	NA	LOC432543	1.613	0.24	0.02	-1.36855	-4.94691	Down	-3.57837	-11.9453	-3.20365	0.00135698	0.0428412
NA	NA	NA	NA	EG664868	0.353	26.38	18.94	3.21912	2.74111	Down	-0.478006	-1.39282	-3.19437	0.00140136	0.0440426
NA	NA	NA	NA	LOC625646	0.363	25.65	18.42	3.21893	2.74125	Down	-0.477684	-1.39251	-3.1922	0.00141194	0.0442441
68180	Hyi	4 D1	hydroxypyruvate isomerase homolog (E. coli)	Hyi	0.915	40.12	31.89	5.1981	4.86688	Down	-0.331217	-1.25807	-3.18214	0.00146191	0.0453996
NA	NA	NA	NA	LOC100039961	45.905	0.01	0	-1.10892	-7.76713	Down	-6.65821	-101	-3.17384	0.00150434	0.046579
NA	NA	NA	NA	LOC100042027	45.729	0.01	0	-1.11446	-7.77267	Down	-6.65821	-101	-3.16564	0.00154741	0.0475602
NA	NA	NA	NA	LOC100039322	0.368	5.83	3.2	1.1013	0.235895	Down	-0.865404	-1.82185	-3.16411	0.00155558	0.0476014
NA	NA	NA	NA	LOC100043671	2.008	5.96	4.41	3.5811	3.14657	Down	-0.434525	-1.35147	-3.15516	0.00160408	0.0487308
433323	Sgpp2	1 C4	sphingosine-1-phosphate phosphotase 2	Sgpp2	3.998	0.15	0.04	-0.736726	-2.64098	Down	-1.90425	-3.74314	-3.15515	0.00160415	0.0487308
19041	Ppl	16 A-B1|16 4.4 cM	periplakin	Ppl	6.277	1.89	1.4	3.56854	3.13561	Down	-0.432933	-1.34998	-3.13585	0.00171358	0.0513364
216136	Ilvbl	10 C1|10 42.3 cM	ilvB (bacterial acetolactate synthase)-like	Ilvbl	2.278	10.64	8.32	4.59921	4.24437	Down	-0.354839	-1.27884	-3.13569	0.00171449	0.0513364
54369	Nme6	9 F2	non-metastatic cells 6, protein expressed in (nucleoside-diphosphate kinase)	Nme6	1.025	13.62	10.24	3.80329	3.39178	Down	-0.411507	-1.33007	-3.1341	0.0017238	0.0515414
NA	NA	NA	NA	LOC627701	26.485	0.06	0.03	0.670612	-0.326989	Down	-0.997602	-1.99668	-3.13206	0.00173581	0.0517643
12265	Ciita	NA	class II transactivator	C2ta	5.153	0.43	0.24	1.14816	0.30712	Down	-0.841037	-1.79134	-3.13198	0.00173633	0.0517643
15401	Hoxa4	6 B3|6 26.3 cM	homeo box A4	Hoxa4	1.528	0.29	0.05	-1.17373	-3.7074	Down	-2.53367	-5.79042	-3.13073	0.00174375	0.0517676
100042049	LOC100042049	5 A3	ribosomal protein L22 like 1 pseudogene	LOC100042049	0.81	4.49	2.83	1.86274	1.19685	Down	-0.665895	-1.58655	-3.12924	0.0017526	0.0519566
NA	NA	NA	NA	LOC100039202	44.764	0.01	0	-1.14523	-7.80345	Down	-6.65821	-101	-3.12047	0.00180566	0.0533026
107321	Lpxn	19 A	leupaxin	Lpxn	1.673	0.91	0.45	0.606534	-0.409245	Down	-1.01578	-2.022	-3.11855	0.00181746	0.053534
110385	Pde4c	8 33.0 cM	phosphodiesterase 4C, cAMP specific	Pde4c	3.203	4.54	3.43	3.86215	3.45767	Down	-0.404473	-1.32361	-3.11836	0.00181862	0.053534
69737	Ttl	2 F3	tubulin tyrosine ligase	Ttl	1.986	2.27	1.49	2.17262	1.56527	Down	-0.607347	-1.52345	-3.11619	0.00183202	0.0537183
12176	Bnip3	7 F5	BCL2/adenovirus E1B interacting protein 3	Bnip3	1.756	20.23	16.14	5.15072	4.82487	Down	-0.325854	-1.25341	-3.11532	0.00183744	0.0537851
16551	Kif11	19 C2	kinesin family member 11	Kif11	4.819	0.35	0.18	0.754573	-0.204396	Down	-0.958969	-1.94392	-3.10701	0.00188992	0.055013
270192	Rab6b	9 F1|9 56.0 cM	RAB6B, member RAS oncogene family	Rab6b	4.734	0.38	0.2	0.847511	-0.0781472	Down	-0.925658	-1.89955	-3.10065	0.00193096	0.0559736
NA	NA	NA	NA	LOC622263	25.561	0.02	0	-0.960788	-8.61184	Down	-7.65105	-201	-3.09843	0.00194549	0.0562621
23830	Capn10	1 D	calpain 10	Capn10	2.877	7.44	5.79	4.41989	4.05815	Down	-0.361734	-1.28497	-3.09791	0.0019489	0.0562621
22339	Vegfa	17 C|17 24.2 cM	vascular endothelial growth factor A	Vegfa	2.904	29.34	23.93	6.41284	6.1188	Down	-0.294047	-1.22608	-3.0979	0.00194898	0.0562621
103140	Gstt3	10 C1	glutathione S-transferase, theta 3	Gstt3	1.873	31.32	25.4	5.87437	5.57211	Down	-0.302255	-1.23307	-3.09335	0.00197913	0.0568967
11818	Apoh	11 D|11 63.0 cM	apolipoprotein H	Apoh	1.165	1333.21	1063.69	10.601	10.2752	Down	-0.325826	-1.25338	-3.0914	0.00199215	0.0571008
NA	NA	NA	NA	LOC546965	42.304	0.08	0.05	1.76067	1.08368	Down	-0.676992	-1.5988	-3.09106	0.00199443	0.0571008
NA	NA	NA	NA	LOC668747	2.352	3.53	2.53	3.0536	2.57308	Down	-0.480515	-1.39524	-3.08985	0.0020026	0.0571906
433700	Spag8	4 B1	sperm associated antigen 8	Spag8	1.247	0.33	0.05	-1.28056	-4.00058	Down	-2.72002	-6.58882	-3.08972	0.00200344	0.0571906
219131	Phf11	14 C3	PHD finger protein 11	Phf11	1.347	1.05	0.51	0.500277	-0.541398	Down	-1.04167	-2.05862	-3.08273	0.00205113	0.0581662
319162	Hist3h2a	-	histone cluster 3, H2a	Hist3h2a	1.99	1.44	0.87	1.51894	0.792022	Down	-0.726916	-1.6551	-3.08115	0.00206199	0.0583952
67470	Abcg8	17 E4|17 54.5 cM	ATP-binding cassette, sub-family G (WHITE), member 8	Abcg8	3.657	26.99	22.07	6.62502	6.33468	Down	-0.290337	-1.22293	-3.07523	0.00210337	0.0591661
18534	Pck1	2 C1-qter|2 103.0 cM	phosphoenolpyruvate carboxykinase 1, cytosolic	Pck1	2.617	777.45	617.06	10.9905	10.6572	Down	-0.333339	-1.25993	-3.06918	0.00214646	0.0599747
NA	NA	NA	NA	LOC667217	18.437	0.03	0	-0.849561	-9.08318	Down	-8.23362	-301	-3.06461	0.00217952	0.060736
216810	Tom1l2	11 B2	target of myb1-like 2 (chicken)	Tom1l2	9.701	3.61	2.89	5.13017	4.80925	Down	-0.320919	-1.24913	-3.06195	0.00219897	0.0611151
NA	NA	NA	NA	LOC100040978	43.477	0.01	0	-1.18732	-7.84553	Down	-6.65821	-101	-3.05967	0.00221579	0.0613377
NA	NA	NA	NA	LOC666077	43.43	0.01	0	-1.18888	-7.84709	Down	-6.65821	-101	-3.05744	0.00223236	0.0616331
NA	NA	NA	NA	EG629936	0.371	2.24	0.84	-0.266946	-1.68188	Down	-1.41493	-2.66647	-3.05188	0.00227415	0.0626215
67186	Rplp2	7 F5	ribosomal protein, large P2	Rplp2	0.678	28.6	22.22	4.27731	3.91315	Down	-0.364155	-1.28713	-3.04216	0.00234885	0.0640125
66292	Mrps21	3 F2	mitochondrial ribosomal protein S21	Mrps21	0.411	60.15	47.45	4.62771	4.28555	Down	-0.342156	-1.26765	-3.04134	0.00235529	0.0640125
NA	NA	NA	NA	LOC667824	0.662	19.19	14.44	3.66719	3.25691	Down	-0.410281	-1.32895	-3.04051	0.00236176	0.0640219
66388	Cutc	19 C3	cutC copper transporter homolog (E.coli)	Cutc	1.298	7.04	5.13	3.19189	2.73528	Down	-0.456609	-1.37231	-3.03995	0.0023662	0.064059
NA	NA	NA	NA	LOC100043863	0.683	4.31	2.64	1.55768	0.85055	Down	-0.707129	-1.63255	-3.03935	0.00237087	0.0640662
NA	NA	NA	NA	3732413I11Rik	3.566	4.28	3.27	3.93195	3.54364	Down	-0.38831	-1.30886	-3.03875	0.00237564	0.0640662
NA	NA	NA	NA	LOC676691	1.232	31.14	25.06	5.2617	4.94832	Down	-0.313381	-1.24262	-3.03402	0.00241315	0.0649351
NA	NA	NA	NA	LOC100038945	0.867	2.03	1.08	0.815655	-0.0947312	Down	-0.910386	-1.87955	-3.02714	0.00246882	0.0658618
12355	Nr1i3	1 H3|1 92.6 cM	nuclear receptor subfamily 1, group I, member 3	Nr1i3	1.413	60.51	49.61	6.41787	6.13132	Down	-0.286542	-1.21971	-3.0197	0.00253029	0.0672812
27370	Rps26	10 D3	ribosomal protein S26	Rps26	0.418	99.3	80.21	5.3753	5.06729	Down	-0.308011	-1.238	-3.01726	0.00255071	0.0676087
NA	NA	NA	NA	LOC669306	0.681	7.42	5.03	2.33717	1.77631	Down	-0.560852	-1.47514	-3.0153	0.00256728	0.0678223
NA	NA	NA	NA	LOC100043172	6.301	5.78	4.65	5.18668	4.87284	Down	-0.313833	-1.24301	-3.01424	0.00257628	0.0678223
NA	NA	NA	NA	LOC633522	42.506	0.01	0	-1.21991	-7.87812	Down	-6.65821	-101	-3.01339	0.00258348	0.0678325
NA	NA	NA	NA	LOC100043307	0.732	14.94	11.12	3.45103	3.02501	Down	-0.42602	-1.34352	-3.01206	0.00259482	0.0680448
15508	Hsp25-ps1	13 A5	heat shock protein 25, pseudogene 1	Hsp25-ps1	0.816	14.13	10.57	3.52734	3.10856	Down	-0.418783	-1.3368	-3.01162	0.00259858	0.068058
13167	Dbi	1 E2	diazepam binding inhibitor	Dbi	0.728	675.21	552.62	8.9412	8.65215	Down	-0.289048	-1.22183	-3.0012	0.00268919	0.0698187
20511	Slc1a2	2 E2|2 54.0 cM	solute carrier family 1 (glial high affinity glutamate transporter), member 2	Slc1a2	3.335	25.89	21.26	6.43202	6.14776	Down	-0.284252	-1.21778	-2.99702	0.00272631	0.0706071
21761	Morf4l1	9 D1	mortality factor 4 like 1	Morf4l1	1.925	13.38	10.62	4.68688	4.35358	Down	-0.333292	-1.25988	-2.99365	0.00275666	0.0710985
317758	Gimap9	6 B2.3	GTPase, IMAP family member 9	Gimap9	1.383	5.68	4.09	2.97372	2.49994	Down	-0.47378	-1.38874	-2.99216	0.00277012	0.0712121
NA	NA	NA	NA	LOC666942	0.57	8.44	5.71	2.26629	1.70255	Down	-0.563744	-1.4781	-2.97762	0.00290497	0.0739512
NA	NA	NA	NA	LOC100041006	23.57	0.06	0.03	0.502389	-0.495213	Down	-0.997602	-1.99668	-2.97444	0.00293528	0.0744506
18569	Pdcd4	19 D2|19 20.0 cM	programmed cell death 4	Pdcd4	2.408	41.55	34.21	6.64462	6.36419	Down	-0.28043	-1.21456	-2.97169	0.00296167	0.0749381
668906	LOC668906	2 F2	similar to HMG-2	LOC668906	12.757	0.04	0.01	-0.967037	-2.95628	Down	-1.98925	-3.9703	-2.97044	0.00297373	0.0751522
74165	Fbxl22	9 C	F-box and leucine-rich repeat protein 22	Fbxl22	3.918	0.27	0.12	0.0816829	-1.08757	Down	-1.16926	-2.24896	-2.965	0.00302684	0.0763099
109620	Dsp	13 A3.3	desmoplakin	Dsp	10.09	8.14	6.7	6.3599	6.07904	Down	-0.280864	-1.21492	-2.95421	0.00313466	0.078258
11364	Acadm	3 H3|3 73.6 cM	acyl-Coenzyme A dehydrogenase, medium chain	Acadm	1.845	112.52	92.87	7.69766	7.42076	Down	-0.276897	-1.21159	-2.95267	0.00315039	0.0784544
NA	NA	NA	NA	EG628277	0.753	29.75	23.5	4.48554	4.14532	Down	-0.340228	-1.26596	-2.9524	0.00315319	0.0784544
56488	Nxt1	2 H1	NTF2-related export protein 1	Nxt1	0.936	6.59	4.63	2.62488	2.11562	Down	-0.509257	-1.42332	-2.94947	0.00318324	0.0789203
212276	Zfp748	13 B3	zinc finger protein 748	Zfp748	5.067	1.16	0.81	2.55538	2.0373	Down	-0.518077	-1.43205	-2.94894	0.00318863	0.0789203
NA	NA	NA	NA	LOC546075	1.955	4.02	2.91	2.9744	2.50824	Down	-0.466163	-1.38143	-2.94718	0.00320691	0.0791314
NA	NA	NA	NA	Lrrc16	4.988	4.24	3.34	4.40256	4.05835	Down	-0.344207	-1.26945	-2.94347	0.00324558	0.0797647
21847	Klf10	15 B3.1	Kruppel-like factor 10	Klf10	3.045	3.33	2.48	3.34201	2.91684	Down	-0.425167	-1.34273	-2.93674	0.00331682	0.0810742
19951	Rpl32	6 E3|6 50.5 cM	ribosomal protein L32	Rpl32	0.504	57.49	46.11	4.85674	4.53851	Down	-0.318231	-1.2468	-2.93603	0.00332443	0.0810742
232201	Arhgap25	6 D1	Rho GTPase activating protein 25	Arhgap25	3.109	0.76	0.45	1.24071	0.484768	Down	-0.755944	-1.68874	-2.93524	0.00333291	0.0811863
353328	Muc6	7 68.98 cM	mucin 6, gastric	Muc6	8.258	0.51	0.34	2.07464	1.48982	Down	-0.584821	-1.49985	-2.93486	0.00333696	0.0811904
21366	Slc6a6	6 D1|6 38.2 cM	solute carrier family 6 (neurotransmitter transporter, taurine), member 6	Slc6a6	6.141	23.98	19.83	7.20224	6.92809	Down	-0.274146	-1.20928	-2.92461	0.0034489	0.0833319
74569	Ttc17	2 E1|2 52.0 cM	tetratricopeptide repeat domain 17	Ttc17	4.591	6.35	5.1	4.86559	4.54933	Down	-0.316254	-1.24509	-2.92175	0.0034807	0.0840031
NA	NA	NA	NA	LOC667832	0.835	22.01	17.22	4.19994	3.84587	Down	-0.354072	-1.27816	-2.92034	0.00349655	0.0841211
NA	NA	NA	NA	BC031853	3.282	5.91	4.64	4.27776	3.92873	Down	-0.349027	-1.2737	-2.91988	0.00350169	0.0841211
NA	NA	NA	NA	EG384221	40.531	0.01	0	-1.28855	-7.94676	Down	-6.65821	-101	-2.9181	0.00352168	0.0844072
402753	D630033A02Rik	10 D2	RIKEN cDNA D630033A02 gene	D630033A02Rik	0.886	0.39	0.04	-1.53271	-4.81488	Down	-3.28217	-9.72818	-2.91562	0.00354977	0.0847889
NA	NA	NA	NA	LOC100041449	1.999	17.58	14.23	5.13515	4.83015	Down	-0.304997	-1.23542	-2.91425	0.00356539	0.0849092
NA	NA	NA	NA	LOC668184	0.214	18.77	12.46	2.00605	1.41493	Down	-0.591121	-1.50642	-2.91221	0.00358878	0.0850516
15446	Hpgd	8 B3.2	hydroxyprostaglandin dehydrogenase 15 (NAD)	Hpgd	1.719	35.76	29.39	5.94185	5.65883	Down	-0.283021	-1.21674	-2.91217	0.00358926	0.0850516
73130	Tmed5	5 E5	transmembrane emp24 protein transport domain containing 5	Tmed5	3.751	12.25	10	5.522	5.22922	Down	-0.292779	-1.225	-2.91064	0.00360686	0.0852753
16162	Il12rb2	6 C1|6 30.1 cM	interleukin 12 receptor, beta 2	Il12rb2	2.947	0.34	0.15	0.00327797	-1.17676	Down	-1.18004	-2.26582	-2.90919	0.00362366	0.0854213
68127	B230217C12Rik	11 D	RIKEN cDNA B230217C12 gene	B230217C12Rik	1.189	0.29	0.03	-1.53563	-4.80434	Down	-3.26871	-9.63787	-2.90905	0.0036253	0.0854213
213208	Il20rb	9 E3.3	interleukin 20 receptor beta	Il20rb	3.556	0.32	0.15	0.18685	-0.905749	Down	-1.0926	-2.13258	-2.90461	0.00367711	0.0865446
NA	NA	NA	NA	LOC666924	67.345	0.02	0.01	0.436838	-0.556002	Down	-0.99284	-1.9901	-2.90284	0.00369795	0.086742
NA	NA	NA	NA	LOC100043160	0.418	29.4	22.37	3.61932	3.22507	Down	-0.394249	-1.31426	-2.89777	0.00375826	0.0876648
18148	Npm1	11 A4	nucleophosmin 1	Npm1	1.259	26.56	21.49	5.06347	4.75788	Down	-0.305588	-1.23592	-2.89605	0.00377897	0.0879168
NA	NA	NA	NA	LOC622505	40.052	0.01	0	-1.3057	-7.96391	Down	-6.65821	-101	-2.89476	0.00379453	0.0881173
108121	U2af1	17 B1	U2 small nuclear ribonucleoprotein auxiliary factor (U2AF) 1	U2af1	0.867	22.48	17.7	4.28468	3.93979	Down	-0.344891	-1.27005	-2.88982	0.00385468	0.0890197
22166	Txn1	4 B3|4 24.6 cM	thioredoxin 1	Txn1	1.051	105.35	87.31	6.79081	6.51984	Down	-0.270971	-1.20662	-2.87881	0.00399173	0.0916782
21886	Tle2	10 C1	transducin-like enhancer of split 2, homolog of Drosophila E(spl)	Tle2	2.749	4.29	3.26	3.55992	3.16382	Down	-0.396095	-1.31594	-2.87493	0.00404113	0.0924067
NA	NA	NA	NA	LOC627218	39.578	0.01	0	-1.32287	-7.98109	Down	-6.65821	-101	-2.87156	0.00408451	0.0931945
15124	Hba-ps3	15 D1|15 26.6 cM	hemoglobin alpha, pseudogene 3	Hba-ps3	0.542	18.27	13.68	3.30778	2.89037	Down	-0.417406	-1.33552	-2.86422	0.00418035	0.0945555
67942	Atp5g2	15 F3	ATP synthase, H+ transporting, mitochondrial F0 complex, subunit c (subunit 9), isoform 2	Atp5g2	0.647	39.65	31.8	4.68109	4.3628	Down	-0.318293	-1.24685	-2.85972	0.00424015	0.0955977
22781	Ikzf4	10 D3	IKAROS family zinc finger 4	Ikzf4	3.58	0.36	0.18	0.366429	-0.63317	Down	-0.999599	-1.99944	-2.85602	0.00428984	0.0963737
19899	Rpl18	7 B4	ribosomal protein L18	Rpl18	0.679	41.76	33.67	4.82554	4.51488	Down	-0.310657	-1.24027	-2.85511	0.00430223	0.0963737
71406	5430416O09Rik	4 B1	RIKEN cDNA 5430416O09 gene	5430416O09Rik	4.086	0.1	0.02	-1.2898	-3.60597	Down	-2.31617	-4.9801	-2.85337	0.00432581	0.096776
NA	NA	NA	NA	LOC669582	64.808	0.02	0.01	0.381439	-0.611401	Down	-0.99284	-1.9901	-2.8531	0.00432945	0.096776
68177	Ebpl	14 D1	emopamil binding protein-like	Ebpl	1.084	51.08	42.07	5.79105	5.51109	Down	-0.279966	-1.21417	-2.84979	0.00437482	0.0970633
19167	Psma3	12 C3	proteasome (prosome, macropain) subunit, alpha type 3	Psma3	1.348	23.96	19.43	5.01338	4.71104	Down	-0.302341	-1.23314	-2.84886	0.0043876	0.0971505
NA	NA	NA	NA	Rec8L1	2.046	1.58	1.02	1.69282	1.06152	Down	-0.631305	-1.54897	-2.84743	0.00440731	0.0973709
NA	NA	NA	NA	Armet	2.206	37.08	30.74	6.35401	6.08348	Down	-0.270523	-1.20625	-2.84537	0.00443594	0.0977966
NA	NA	NA	NA	1110033J19Rik	0.915	23.84	18.97	4.44716	4.1175	Down	-0.329663	-1.25672	-2.84443	0.00444915	0.0979761
NA	NA	NA	NA	LOC635344	39.011	0.01	0	-1.34369	-8.0019	Down	-6.65821	-101	-2.84369	0.00445944	0.0979761
15528	Hspe1	1 C1	heat shock protein 1 (chaperonin 10)	Hspe1	0.588	85.13	69.98	5.64549	5.36276	Down	-0.282725	-1.21649	-2.84345	0.00446283	0.0979761
75998	5033425G24Rik	12 C3	RIKEN cDNA 5033425G24 gene	5033425G24Rik	2.086	1.82	1.21	1.92476	1.33587	Down	-0.588891	-1.50409	-2.84148	0.00449046	0.0983759
NA	NA	NA	NA	LOC670926	38.939	0.01	0	-1.34636	-8.00457	Down	-6.65821	-101	-2.84014	0.00450935	0.0985831
54217	Rpl36	17 D	ribosomal protein L36	Rpl36	0.369	12.1	8.26	2.15864	1.60785	Down	-0.550788	-1.46489	-2.83631	0.00456384	0.0995661
12890	Cplx2	13 B1	complexin 2	Cplx2	4.925	0.48	0.29	1.24153	0.514746	Down	-0.726785	-1.65495	-2.8354	0.00457687	0.0996392
14313	Fst	13 D2.2	follistatin	Fst	2.337	1.61	1.07	1.91181	1.3224	Down	-0.589405	-1.50463	-2.83417	0.00459455	0.0997155
NA	NA	NA	NA	Zfp533	2.734	2.9	2.13	2.98712	2.54193	Down	-0.445181	-1.36149	-2.82998	0.00465504	0.100715
280662	Afm	5 E1	afamin	Afm	2.022	106.39	88.53	7.749	7.48388	Down	-0.265124	-1.20174	-2.82592	0.00471457	0.101578
56791	Ube2l6	2 E1	ubiquitin-conjugating enzyme E2L 6	Ube2l6	1.073	38.34	31.39	5.36243	5.07389	Down	-0.288544	-1.22141	-2.82569	0.00471785	0.101578
17872	Myd116	7 B4	myeloid differentiation primary response gene 116	Myd116	2.275	8.98	7.13	4.3526	4.01979	Down	-0.332809	-1.25946	-2.82447	0.00473584	0.101578
12501	Cd3e	9 A5.2|9 26.0 cM	CD3 antigen, epsilon polypeptide	Cd3e	1.436	0.55	0.22	-0.340178	-1.66171	Down	-1.32153	-2.49932	-2.82386	0.0047449	0.101578
NA	NA	NA	NA	EG666387	1.25	0.75	0.33	-0.0929171	-1.2771	Down	-1.18418	-2.27234	-2.82362	0.00474843	0.101578
72720	Zfp248	6 F1	zinc finger protein 248	Zfp248	3.661	0.19	0.07	-0.522932	-1.9622	Down	-1.43927	-2.71184	-2.81984	0.00480481	0.10247
171170	Mbnl3	X A5	muscleblind-like 3 (Drosophila)	Mbnl3	8.671	0.17	0.09	0.560653	-0.356131	Down	-0.916784	-1.8879	-2.81774	0.00483627	0.102826
NA	NA	NA	NA	LOC100039992	15.739	0.05	0.02	-0.342774	-1.66039	Down	-1.31762	-2.49254	-2.81485	0.00487995	0.103408
66350	Pla2g12a	3 H1	phospholipase A2, group XIIA	Pla2g12a	1.634	7.16	5.47	3.54839	3.15998	Down	-0.388413	-1.30895	-2.81462	0.00488342	0.103408
NA	NA	NA	NA	LOC100040441	22.119	0.02	0	-1.16945	-8.8205	Down	-7.65105	-201	-2.80991	0.00495559	0.10449
78894	Aacs	5 F	acetoacetyl-CoA synthetase	Aacs	3.173	13.3	10.91	5.39921	5.11344	Down	-0.285773	-1.21906	-2.809	0.00496953	0.10449
NA	NA	NA	NA	LOC434514	12.409	0.1	0.05	0.312829	-0.685731	Down	-0.998559	-1.998	-2.80578	0.00501957	0.104973
70377	Derl3	10 C1	Der1-like domain family, member 3	Derl3	1.336	1.92	1.19	1.3591	0.669003	Down	-0.690099	-1.61339	-2.80571	0.00502057	0.104973
NA	NA	NA	NA	EG633736	0.271	21.08	14.95	2.51417	2.01845	Down	-0.495727	-1.41003	-2.80185	0.005081	0.10577
12908	Crat	2 B|2 18.0 cM	carnitine acetyltransferase	Crat	4.393	9.85	8.09	5.43534	5.15136	Down	-0.283981	-1.21755	-2.80135	0.00508886	0.105828
13836	Epha2	4 D-E|4 73.2 cM	Eph receptor A2	Epha2	3.907	4.61	3.64	4.17086	3.83004	Down	-0.34082	-1.26648	-2.79976	0.00511403	0.10614
16364	Irf4	13 A3.3	interferon regulatory factor 4	Irf4	4.683	0.14	0.05	-0.608038	-2.09161	Down	-1.48357	-2.79641	-2.79421	0.00520267	0.10734
321018	Serpina4-ps1	12 E	serine (or cysteine) peptidase inhibitor, clade A, member 4, pseudogene 1	Serpina4-ps1	12.861	19.71	16.43	7.98579	7.7232	Down	-0.262594	-1.19963	-2.79159	0.00524494	0.107971
432732	AK157302	13 A3.1	cDNA sequence AK157302	AK157302	1.935	11.9	9.54	4.52524	4.20634	Down	-0.318897	-1.24738	-2.79136	0.00524874	0.107971
NA	NA	NA	NA	LOC382044	1.965	29.55	24.47	5.85962	5.58748	Down	-0.272143	-1.2076	-2.78524	0.00534884	0.109384
67025	Rpl11	4 D3	ribosomal protein L11	Rpl11	0.594	53.56	43.62	4.99162	4.69546	Down	-0.296166	-1.22788	-2.78437	0.00536322	0.109481
NA	NA	NA	NA	LOC667729	60.969	0.02	0.01	0.293343	-0.699497	Down	-0.99284	-1.9901	-2.77507	0.00551892	0.112204
71679	Atp5h	11 E2	ATP synthase, H+ transporting, mitochondrial F0 complex, subunit d	Atp5h	0.574	67.37	55.27	5.27316	4.98755	Down	-0.285609	-1.21892	-2.77239	0.00556464	0.113023
232288	Frmd4b	6 D3	FERM domain containing 4B	Frmd4b	4.953	7.48	6.13	5.21136	4.92421	Down	-0.287147	-1.22022	-2.76919	0.00561955	0.113917
68197	Ndufc2	7 E3	NADH dehydrogenase (ubiquinone) 1, subcomplex unknown, 2	Ndufc2	0.589	64.14	52.6	5.23949	4.95333	Down	-0.286161	-1.21939	-2.76801	0.00564001	0.114221
NA	NA	NA	NA	LOC668951	0.73	9.15	6.64	2.73976	2.27717	Down	-0.462583	-1.37801	-2.76758	0.0056474	0.11426
NA	NA	NA	NA	1810008A14Rik	0.692	23.37	18.38	4.01544	3.66892	Down	-0.346519	-1.27149	-2.76545	0.00568442	0.114898
NA	NA	NA	NA	EG637273	0.933	48.12	39.69	5.48852	5.21066	Down	-0.27786	-1.2124	-2.75562	0.00585818	0.117614
NA	NA	NA	NA	LOC668560	43.236	0.05	0.03	1.11512	0.380068	Down	-0.735047	-1.66445	-2.75429	0.00588194	0.117864
110557	H2-Q6	17 B1|17 19.18 cM	histocompatibility 2, Q region locus 6	H2-Q6	0.981	7.84	5.79	2.9432	2.50591	Down	-0.437284	-1.35405	-2.75367	0.0058932	0.117977
17882	Myh2	11 B3|11 35.0 cM	myosin, heavy polypeptide 2, skeletal muscle, adult	Myh2	5.928	0.11	0.04	-0.615568	-2.07271	Down	-1.45714	-2.74564	-2.75021	0.00595569	0.118825
NA	NA	NA	NA	LOC621149	118.776	0.03	0.02	1.83801	1.25544	Down	-0.582568	-1.49751	-2.74995	0.00596037	0.118825
NA	NA	NA	NA	LOC100041521	0.78	17.35	13.5	3.75842	3.39644	Down	-0.361974	-1.28518	-2.74587	0.00603498	0.120011
NA	NA	NA	NA	LOC668351	36.97	0.01	0	-1.42122	-8.07943	Down	-6.65821	-101	-2.74223	0.00610233	0.120853
244562	Abcc12	8 D3|8 42.0 cM	ATP-binding cassette, sub-family C (CFTR/MRP), member 12	Abcc12	4.511	0.09	0.02	-1.29888	-3.46321	Down	-2.16433	-4.48259	-2.74025	0.00613925	0.120853
271521	Gm1859	18 D1	predicted gene 1859	Gm1859	19.429	0.03	0.01	-0.773953	-2.34936	Down	-1.57541	-2.9802	-2.73972	0.00614919	0.120853
217306	Cd300e	11 E2	CD300e antigen	Cd300e	1.949	1.23	0.76	1.26151	0.566995	Down	-0.694514	-1.61834	-2.73962	0.00615094	0.120853
NA	NA	NA	NA	LOC100040789	21.304	0.02	0	-1.22361	-8.87466	Down	-7.65105	-201	-2.73961	0.00615117	0.120853
24004	Rai2	X F4	retinoic acid induced 2	Rai2	2.201	0.98	0.59	1.10916	0.377191	Down	-0.731969	-1.6609	-2.739	0.00616262	0.120853
NA	NA	NA	NA	EG638904	7.14	0.19	0.1	0.440755	-0.484562	Down	-0.925317	-1.8991	-2.73724	0.00619572	0.12087
74366	4932422M17Rik	5 F	RIKEN cDNA 4932422M17 gene	4932422M17Rik	3.181	2.71	2.03	3.10783	2.69103	Down	-0.416795	-1.33496	-2.73436	0.0062502	0.121516
NA	NA	NA	NA	1110005A23Rik	0.893	6.2	4.42	2.46902	1.98081	Down	-0.488212	-1.40271	-2.73256	0.00628438	0.121667
194126	Mtmr11	3 F2.1	myotubularin related protein 11	Mtmr11	2.741	0.86	0.53	1.23728	0.539039	Down	-0.69824	-1.62252	-2.73242	0.00628709	0.121667
17876	Myef2	2 F1|2 73.0 cM	myelin basic protein expression factor 2, repressor	Myef2	1.593	4.37	3.2	2.79941	2.34986	Down	-0.449549	-1.36561	-2.73204	0.00629429	0.121693
66263	1810014B01Rik	-	RIKEN cDNA 1810014B01 gene	1810014B01Rik	0.55	7.93	5.48	2.12484	1.59171	Down	-0.533137	-1.44707	-2.728	0.00637187	0.122739
69221	2410006H16Rik	11 B2	RIKEN cDNA 2410006H16 gene	2410006H16Rik	0.662	9.47	6.86	2.64828	2.18313	Down	-0.46515	-1.38046	-2.72289	0.00647138	0.124198
NA	NA	NA	NA	0610010E21Rik	0.967	12.29	9.49	3.57101	3.19801	Down	-0.373001	-1.29504	-2.72018	0.00652468	0.124357
NA	NA	NA	NA	LOC100040105	0.786	1.23	0.57	-0.0486232	-1.15811	Down	-1.10949	-2.15769	-2.71993	0.00652952	0.124357
NA	NA	NA	NA	2810441K11Rik	1.098	3.25	2.18	1.83536	1.25927	Down	-0.57609	-1.4908	-2.7198	0.00653212	0.124357
NA	NA	NA	NA	LOC100043813	0.389	23.14	17.45	3.17017	2.76301	Down	-0.40716	-1.32607	-2.71258	0.00667609	0.126615
21838	Thy1	9 A5.1|9 26.0 cM	thymus cell antigen 1, theta	Thy1	1.735	1.2	0.72	1.05809	0.321205	Down	-0.736885	-1.66657	-2.71191	0.00668964	0.126707
13897	Es22	8 C5|8 43.2 cM	esterase 22	Es22	2.009	74.76	62.69	7.23067	6.97664	Down	-0.254031	-1.19253	-2.7105	0.00671811	0.127066
NA	NA	NA	NA	LOC668765	57.885	0.02	0.01	0.218457	-0.774383	Down	-0.99284	-1.9901	-2.70968	0.0067348	0.127152
381538	Gm1027	4 C7	predicted gene 1027	Gm1027	4.117	0.16	0.06	-0.601361	-2.0149	Down	-1.41354	-2.66389	-2.70363	0.00685861	0.129117
68046	2700062C07Rik	18 A2	RIKEN cDNA 2700062C07 gene	2700062C07Rik	1.032	3.45	2.32	1.83208	1.25963	Down	-0.572451	-1.48705	-2.70158	0.00690111	0.129473
66165	Bccip	7 F4	BRCA2 and CDKN1A interacting protein	Bccip	1.244	36.22	30	5.49371	5.22188	Down	-0.271823	-1.20733	-2.69782	0.00697955	0.13036
69550	Bst2	8 B3.3	bone marrow stromal cell antigen 2	Bst2	0.769	146.99	123.29	6.82063	6.56697	Down	-0.253662	-1.19223	-2.69644	0.00700855	0.130614
NA	NA	NA	NA	EG383229	0.537	46.35	37.6	4.63749	4.33566	Down	-0.301836	-1.23271	-2.69628	0.00701188	0.130614
NA	NA	NA	NA	2810002G02Rik	0.747	6.16	4.31	2.20213	1.6869	Down	-0.515232	-1.42922	-2.69453	0.00704879	0.131184
68198	Ndufb2	6 B1	NADH dehydrogenase (ubiquinone) 1 beta subcomplex, 2	Ndufb2	0.455	82.11	67.69	5.22343	4.94481	Down	-0.278615	-1.21303	-2.69155	0.00711217	0.132074
NA	NA	NA	NA	LOC674940	10.778	0.13	0.07	0.48771	-0.404424	Down	-0.892135	-1.85592	-2.69139	0.00711555	0.132074
239611	Muc19	15 E3	mucin 19	Muc19	9.052	0.06	0	-0.878255	-10.1095	Down	-9.23122	-601	-2.68833	0.00718102	0.133094
28135	Cep63	9 F1|9 56.0 cM	centrosomal protein 63	Cep63	2.696	3.49	2.65	3.23409	2.83687	Down	-0.397222	-1.31697	-2.68776	0.00719341	0.133164
NA	NA	NA	NA	EG434860	0.626	9.35	6.75	2.54922	2.07914	Down	-0.470073	-1.38518	-2.68694	0.00721109	0.133236
12795	Plk3	4 D1	polo-like kinase 3 (Drosophila)	Plk3	2.367	14.94	12.3	5.14418	4.86366	Down	-0.28052	-1.21463	-2.68669	0.00721643	0.133236
68010	Bambi	18 A1	BMP and activin membrane-bound inhibitor, homolog (Xenopus laevis)	Bambi	5.04	0.66	0.44	1.73418	1.14933	Down	-0.584853	-1.49989	-2.68452	0.00726347	0.133868
19212	Pter	2 A1	phosphotriesterase related	Pter	3.62	15.34	12.78	5.79523	5.53182	Down	-0.263409	-1.20031	-2.68382	0.00727866	0.134016
13074	Cyp17a1	19 C3|19 46.0 cM	cytochrome P450, family 17, subfamily a, polypeptide 1	Cyp17a1	1.8	1.25	0.77	1.17004	0.471115	Down	-0.698926	-1.6233	-2.67881	0.0073884	0.135692
107476	Acaca	11 C	acetyl-Coenzyme A carboxylase alpha	Acaca	9.032	6.26	5.22	5.82123	5.55912	Down	-0.262108	-1.19923	-2.67595	0.00745168	0.136136
71085	Arhgap19	19 D1	Rho GTPase activating protein 19	Arhgap19	2.093	0.48	0.23	0.00697915	-1.05409	Down	-1.06107	-2.08648	-2.67218	0.00753611	0.137406
19279	Ptprr	10 A2	protein tyrosine phosphatase, receptor type, R	Ptprr	3.43	0.09	0.01	-1.69412	-4.85129	Down	-3.15717	-8.92079	-2.67196	0.00754091	0.137406
240660	Tmem20	19 C3	transmembrane protein 20	Tmem20	3.471	7.57	6.17	4.71566	4.42065	Down	-0.295018	-1.2269	-2.67016	0.00758161	0.138028
NA	NA	NA	NA	LOC638056	35.514	0.01	0	-1.47918	-8.1374	Down	-6.65821	-101	-2.66873	0.00761383	0.138373
22784	Slc30a3	5 B1|5 18.0 cM	solute carrier family 30 (zinc transporter), member 3	Slc30a3	1.167	0.36	0.09	-1.25073	-3.24952	Down	-1.9988	-3.99667	-2.66733	0.00764558	0.138709
30924	Angptl3	4 C6|4 48.0 cM	angiopoietin-like 3	Angptl3	1.604	214.63	180.11	8.42738	8.17441	Down	-0.252973	-1.19166	-2.66637	0.00766743	0.138985
114674	Gtf2ird2	5 G2	GTF2I repeat domain containing 2	Gtf2ird2	3.468	1.56	1.12	2.43574	1.95773	Down	-0.478011	-1.39282	-2.65767	0.00786832	0.141765
98660	Atp1a2	1 H3|1 94.2 cM	ATPase, Na+/K+ transporting, alpha 2 polypeptide	Atp1a2	6.227	0.33	0.2	1.03951	0.31733	Down	-0.722182	-1.64968	-2.64854	0.00808408	0.144903
78388	Mvp	7 F4	major vault protein	Mvp	2.804	15.54	12.91	5.44541	5.17791	Down	-0.267496	-1.20372	-2.64334	0.0082092	0.146268
52004	Cdk2ap2	19 A	CDK2-associated protein 2	Cdk2ap2	0.911	41.55	34.39	5.2423	4.96944	Down	-0.272859	-1.2082	-2.64194	0.00824336	0.146751
19853	Rnu3b-ps2	2 E5	U3B small nuclear RNA pseudogene 2	Rnu3b-ps2	0.22	3.15	1.26	-0.529027	-1.85089	Down	-1.32186	-2.49988	-2.63983	0.00829484	0.147288
12527	Cd9	6 F3|6 58.0 cM	CD9 antigen	Cd9	1.192	10.11	7.88	3.59111	3.2316	Down	-0.359511	-1.28299	-2.6365	0.00837657	0.148114
15904	Id4	13 B|13 31.0 cM	inhibitor of DNA binding 4	Id4	1.66	0.98	0.56	0.702184	-0.10506	Down	-0.807245	-1.74987	-2.63416	0.00843452	0.148886
20813	Srp14	2 E5	signal recognition particle 14	Srp14	0.79	27.53	22.29	4.44286	4.13826	Down	-0.304607	-1.23508	-2.63197	0.00848914	0.149517
NA	NA	NA	NA	LOC671128	7.902	0.11	0.05	-0.200896	-1.33683	Down	-1.13593	-2.1976	-2.63187	0.00849173	0.149517
NA	NA	NA	NA	LOC665398	0.373	3.34	1.76	0.317139	-0.607095	Down	-0.924234	-1.89768	-2.63109	0.00851125	0.149735
224997	Dlgap1	17 E1.3|17 42.0 cM	discs, large (Drosophila) homolog-associated protein 1	Dlgap1	5	0.54	0.35	1.43323	0.807767	Down	-0.625459	-1.5427	-2.62432	0.00868222	0.151977
19703	Renbp	X A7.3|X 29.53 cM	renin binding protein	Renbp	1.385	2.38	1.6	1.72091	1.14805	Down	-0.57286	-1.48747	-2.62432	0.00868232	0.151977
NA	NA	NA	NA	LOC100041503	0.91	34.2	28.17	4.95987	4.68003	Down	-0.279836	-1.21406	-2.62323	0.00871014	0.152336
27226	Pla2g7	17 C	phospholipase A2, group VII (platelet-activating factor acetylhydrolase, plasma)	Pla2g7	1.905	1.29	0.82	1.29727	0.643663	Down	-0.653611	-1.5731	-2.62271	0.00872335	0.15244
NA	NA	NA	NA	LOC100039121	34.583	0.01	0	-1.51751	-8.17572	Down	-6.65821	-101	-2.62123	0.00876143	0.15285
53623	Gria3	X A3.3-A4|X 13.3 cM	glutamate receptor, ionotropic, AMPA3 (alpha 3)	Gria3	4.992	0.16	0.07	-0.323337	-1.51482	Down	-1.19149	-2.28388	-2.62036	0.00878375	0.15285
NA	NA	NA	NA	LOC100043795	2.352	0.25	0.09	-0.765535	-2.23844	Down	-1.47291	-2.7758	-2.62031	0.00878487	0.15285
19719	Rfng	11 E2|11 75.0 cM	RFNG O-fucosylpeptide 3-beta-N-acetylglucosaminyltransferase	Rfng	2.118	20.89	17.39	5.46745	5.2029	Down	-0.264553	-1.20126	-2.62009	0.00879068	0.15285
17835	Mug-ps1	6 F1	murinoglobulin, pseudogene 1	Mug-ps1	72.587	6.32	5.31	8.84159	8.59038	Down	-0.251208	-1.1902	-2.61571	0.00890416	0.153926
15006	H2-Q1	17 B1|17 19.14 cM	histocompatibility 2, Q region locus 1	H2-Q1	1.84	1.45	0.94	1.41586	0.790592	Down	-0.625266	-1.5425	-2.61028	0.00904673	0.15502
74062	Speer8-ps1	5 A1-A2	spermatogenesis associated glutamate (E)-rich protein 8, pseudogene 1	Speer8-ps1	34.369	0.01	0	-1.52646	-8.18468	Down	-6.65821	-101	-2.61025	0.00904765	0.15502
NA	NA	NA	NA	LOC666072	34.368	0.01	0	-1.52651	-8.18472	Down	-6.65821	-101	-2.6102	0.009049	0.15502
NA	NA	NA	NA	LOC100039955	53.334	0.02	0.01	0.100323	-0.892517	Down	-0.99284	-1.9901	-2.60808	0.00910516	0.155727
14828	Hspa5	2 B|2 22.5 cM	heat shock protein 5	Hspa5	2.539	302.17	252.64	9.58348	9.3252	Down	-0.258277	-1.19605	-2.60573	0.00916785	0.156086
103743	Tmem98	11 B5	transmembrane protein 98	Tmem98	1.393	5.1	3.8	2.82872	2.40423	Down	-0.424488	-1.3421	-2.60547	0.0091749	0.156086
68018	Col4a3bp	13 D1	collagen, type IV, alpha 3 (Goodpasture antigen) binding protein	Col4a3bp	2.735	6.34	5.08	4.11605	3.7964	Down	-0.319649	-1.24803	-2.60499	0.0091878	0.156118
229715	Amigo1	3 F2.3	adhesion molecule with Ig like domain 1	Amigo1	5.092	2.33	1.82	3.56862	3.21225	Down	-0.356374	-1.2802	-2.60214	0.00926448	0.15691
NA	NA	NA	NA	LOC100041434	1.152	1.2	0.66	0.467295	-0.395103	Down	-0.862398	-1.81806	-2.59724	0.00939771	0.15869
67475	Ero1lb	13 A1	ERO1-like beta (S. cerevisiae)	Ero1lb	4.239	19	16.01	6.33166	6.08463	Down	-0.247025	-1.18676	-2.59719	0.00939902	0.15869
NA	NA	NA	NA	Drctnnb1a	5.652	1.26	0.94	2.8323	2.40965	Down	-0.422652	-1.34039	-2.59697	0.00940508	0.15869
73949	Speer9-ps1	7 A1	spermatogenesis associated glutamate (E)-rich protein 9, pseudogene 1	Speer9-ps1	17.623	0.03	0.01	-0.914705	-2.49011	Down	-1.57541	-2.9802	-2.59688	0.00940753	0.15869
NA	NA	NA	NA	LOC664781	0.513	154.53	130.3	6.30877	6.06273	Down	-0.24605	-1.18596	-2.58471	0.0097462	0.162712
54218	B3galt4	17 B1	UDP-Gal:betaGlcNAc beta 1,3-galactosyltransferase, polypeptide 4	B3galt4	1.568	0.44	0.18	-0.535171	-1.8242	Down	-1.28903	-2.44364	-2.58386	0.00977012	0.162712
56438	Rbx1	15 E1	ring-box 1	Rbx1	1.655	12.05	9.75	4.3178	4.01225	Down	-0.305556	-1.2359	-2.58377	0.00977258	0.162712
66381	Rnf113a2	12 D1	ring finger protein 113A2	Rnf113a2	1.379	5.02	3.74	2.79134	2.3667	Down	-0.424639	-1.34224	-2.58334	0.00978491	0.162712
81913	Bambi-ps1	2 E5	BMP and activin membrane-bound inhibitor, pseudogene (Xenopus laevis)	Bambi-ps1	17.429	0.03	0.01	-0.930675	-2.50608	Down	-1.57541	-2.9802	-2.58117	0.00984671	0.163298
NA	NA	NA	NA	Gpsn2	1.146	130.59	110.44	7.22551	6.98373	Down	-0.241781	-1.18245	-2.57981	0.00988538	0.163584
NA	NA	NA	NA	LOC100042484	0.628	4.3	2.81	1.43321	0.819458	Down	-0.613749	-1.53023	-2.57957	0.00989233	0.163584
11982	Atp10a	7 C	ATPase, class V, type 10A	Atp10a	4.704	0.22	0.11	0.0501191	-0.949226	Down	-0.999345	-1.99909	-2.57946	0.00989545	0.163584
67248	Rpl39	X F3	ribosomal protein L39	Rpl39	0.394	37.78	30.06	3.89582	3.56605	Down	-0.329777	-1.25682	-2.57733	0.00995679	0.164161
NA	NA	NA	NA	LOC100042958	0.422	1.23	0.41	-0.945909	-2.53064	Down	-1.58473	-2.99951	-2.57688	0.00996968	0.164161
627984	Nlrp1c	11 B4	NLR family, pyrin domain containing 1C	Nlrp1c	3.457	0.1	0.02	-1.53097	-3.84714	Down	-2.31617	-4.9801	-2.57626	0.00998746	0.164231
NA	NA	NA	NA	LOC225594	2.64	0.74	0.45	0.96633	0.248855	Down	-0.717475	-1.6443	-2.57397	0.0100538	0.165063
107999	Gtpbp6	-	GTP binding protein 6 (putative)	Gtpbp6	1.488	8.44	6.64	3.65063	3.30458	Down	-0.346055	-1.27108	-2.57274	0.0100898	0.165524
NA	NA	NA	NA	LOC677315	0.327	12.28	8.58	2.00561	1.48836	Down	-0.517256	-1.43123	-2.5724	0.0100996	0.16555
NA	NA	NA	NA	LOC621961	1.46	4.27	3.15	2.64024	2.20137	Down	-0.438872	-1.35554	-2.57214	0.0101073	0.16555
NA	NA	NA	NA	LOC100040948	19.362	0.02	0	-1.3615	-9.01256	Down	-7.65105	-201	-2.56879	0.0102053	0.166764
59092	Pcbp4	9 F1-F2	poly(rC) binding protein 4	Pcbp4	1.982	7.65	6.1	3.92244	3.59579	Down	-0.326646	-1.25409	-2.56654	0.0102718	0.167719
NA	NA	NA	NA	LOC546719	51.474	0.02	0.01	0.0491113	-0.943729	Down	-0.99284	-1.9901	-2.56457	0.0103303	0.168018
14297	Fxn	19 C1	frataxin	Fxn	1.095	9.2	7.12	3.33258	2.96283	Down	-0.369752	-1.29213	-2.56405	0.0103458	0.168139
NA	NA	NA	NA	LOC666901	12.695	0.86	0.67	3.44876	3.08864	Down	-0.360128	-1.28354	-2.5629	0.0103802	0.168568
21425	Tcfeb	17 D|17 26.0 cM	transcription factor EB	Tcfeb	2.273	3.45	2.61	2.97124	2.5687	Down	-0.402533	-1.32183	-2.56216	0.0104025	0.168798
66447	Mgst3	1 H2	microsomal glutathione S-transferase 3	Mgst3	0.635	13.58	10.37	3.10825	2.71919	Down	-0.389064	-1.30954	-2.56086	0.0104415	0.169168
240667	Sec31b	19 C3	Sec31 homolog B (S. cerevisiae)	Sec31b	3.923	1.62	1.2	2.66804	2.23511	Down	-0.432928	-1.34997	-2.5557	0.0105973	0.170906
NA	NA	NA	NA	EG384968	0.552	3.26	1.95	0.847656	0.106288	Down	-0.741368	-1.67176	-2.55437	0.0106379	0.171332
NA	NA	NA	NA	EG665413	2.022	0.5	0.25	0.0160715	-0.98364	Down	-0.999712	-1.9996	-2.5513	0.0107321	0.172275
NA	NA	NA	NA	LOC100039689	0.417	6.56	4.32	1.45184	0.849184	Down	-0.602653	-1.51851	-2.55078	0.0107482	0.1724
108013	Brunol4	18 B1	bruno-like 4, RNA binding protein (Drosophila)	Brunol4	2.626	0.12	0.02	-1.66483	-4.24379	Down	-2.57897	-5.97512	-2.54416	0.010954	0.175567
76031	5830448L01Rik	14 B	RIKEN cDNA 5830448L01 gene	5830448L01Rik	1.297	1.49	0.91	0.950588	0.239275	Down	-0.711312	-1.63729	-2.54185	0.0110267	0.176461
11637	Ak2	4 D2.2|4 61.0 cM	adenylate kinase 2	Ak2	2.135	74.59	63.26	7.31515	7.07746	Down	-0.237688	-1.1791	-2.53684	0.0111857	0.178251
244882	Tnfaip8l3	9 A5.3	tumor necrosis factor, alpha-induced protein 8-like 3	Tnfaip8l3	2.219	0.28	0.11	-0.686076	-2.0332	Down	-1.34713	-2.54405	-2.528	0.0114714	0.181768
NA	NA	NA	NA	LOC667055	2.618	0.8	0.5	1.06672	0.388754	Down	-0.677964	-1.59988	-2.52478	0.0115771	0.183166
16841	Lect2	13 B1|13 37.0 cM	leukocyte cell-derived chemotaxin 2	Lect2	0.834	86.08	72.8	6.16573	5.92399	Down	-0.241739	-1.18242	-2.52346	0.0116207	0.183577
19178	Psmb7-ps1	X C3|X 36.5 cM	proteasome (prosome, macropain) subunit, beta type 7, pseudogene 1	Psmb7-ps1	0.4	5.37	3.38	1.10302	0.435138	Down	-0.667883	-1.58874	-2.51936	0.0117569	0.185308
NA	NA	NA	NA	LOC667222	35.293	0.05	0.03	0.822265	0.0872175	Down	-0.735047	-1.66445	-2.51537	0.0118909	0.186994
15983	Ifrd2	9 F1|9 60.21 cM	interferon-related developmental regulator 2	Ifrd2	1.98	18.64	15.56	5.20584	4.94528	Down	-0.260558	-1.19794	-2.51484	0.0119085	0.186994
52808	Tspyl2	X F2|X 64.0 cM	TSPY-like 2	Tspyl2	2.758	2.72	2.06	2.90728	2.50634	Down	-0.400945	-1.32037	-2.51425	0.0119285	0.187166
12500	Cd3d	9 A5.2|9 26.0 cM	CD3 antigen, delta polypeptide	Cd3d	0.604	0.75	0.23	-1.14222	-2.84705	Down	-1.70482	-3.25989	-2.51366	0.0119484	0.187198
216848	Chd3	11 B3	chromodomain helicase DNA binding protein 3	Chd3	7.179	18.11	15.38	7.02251	6.78678	Down	-0.23573	-1.1775	-2.51194	0.012007	0.187947
NA	NA	NA	NA	LOC100040095	32.428	0.01	0	-1.61033	-8.26854	Down	-6.65821	-101	-2.50968	0.012084	0.188615
NA	NA	NA	NA	LOC100043745	0.749	4.62	3.19	1.79096	1.25664	Down	-0.534322	-1.44826	-2.50695	0.0121777	0.189779
259277	Klk8	7 B4|7 24.0 cM	kallikrein related-peptidase 8	Klk8	1.322	0.21	0.02	-1.84813	-5.23394	Down	-3.38581	-10.4527	-2.50672	0.0121858	0.189779
NA	NA	NA	NA	EG383815	0.475	8.01	5.61	1.92782	1.41403	Down	-0.513794	-1.4278	-2.50546	0.0122292	0.190171
16644	Kng1	16 B1	kininogen 1	Kng1	1.506	975.55	813.1	10.5208	10.258	Down	-0.262783	-1.19979	-2.50213	0.0123449	0.191649
16069	Igj	5 E1	immunoglobulin joining chain	Igj	1.216	1.08	0.6	0.393308	-0.454582	Down	-0.84789	-1.79987	-2.50142	0.0123696	0.191649
NA	NA	NA	NA	LOC100039217	4.602	0.84	0.59	1.95089	1.44129	Down	-0.509602	-1.42366	-2.50128	0.0123746	0.191649
595136	Ndufs5	4 D2	NADH dehydrogenase (ubiquinone) Fe-S protein 5	Ndufs5	0.509	34.96	28.31	4.15337	3.84898	Down	-0.304392	-1.2349	-2.50085	0.0123897	0.191649
12623	Ces1	8 C5|8 43.0 cM	carboxylesterase 1	Ces1	2.247	84.64	71.96	7.57127	7.33713	Down	-0.234144	-1.17621	-2.49824	0.0124811	0.19197
19174	Psmb5-ps	11 E1|11 60.0 cM	proteasome (prosome, macropain) subunit, beta type 5, pseudogene	Psmb5-ps	0.864	23.44	19.12	4.34001	4.04612	Down	-0.293889	-1.22594	-2.4971	0.0125214	0.192056
16939	Lor	3 F1|3 42.1 cM	loricrin	Lor	1.779	0.35	0.14	-0.683095	-2.0044	Down	-1.32131	-2.49893	-2.4942	0.012624	0.193149
68777	Tmem53	4 D1	transmembrane protein 53	Tmem53	0.953	18.28	14.8	4.12275	3.81808	Down	-0.304667	-1.23513	-2.48928	0.0128003	0.194282
NA	NA	NA	NA	LOC100041802	2.33	0.8	0.49	0.898582	0.191478	Down	-0.707104	-1.63252	-2.48802	0.0128455	0.194536
29857	Mapk12	15 E3	mitogen-activated protein kinase 12	Mapk12	1.797	1.92	1.33	1.78677	1.25713	Down	-0.529647	-1.44358	-2.4838	0.0129991	0.195453
NA	NA	NA	NA	Hnrpa1	1.918	2.19	1.56	2.0706	1.58124	Down	-0.489358	-1.40382	-2.4834	0.0130133	0.195527
NA	NA	NA	NA	LOC100041231	0.632	27.67	22.42	4.12825	3.82472	Down	-0.303535	-1.23416	-2.48275	0.0130373	0.195747
320383	B230317F23Rik	8 B3.1	RIKEN cDNA B230317F23 gene	B230317F23Rik	2.885	0.19	0.07	-0.866598	-2.30587	Down	-1.43927	-2.71184	-2.47964	0.0131515	0.196629
60361	Ms4a4b	19 A	membrane-spanning 4-domains, subfamily A, member 4B	Ms4a4b	1.259	0.6	0.27	-0.404447	-1.55616	Down	-1.15171	-2.22177	-2.47898	0.0131758	0.196629
NA	NA	NA	NA	1810015C04Rik	3.655	11.34	9.52	5.37323	5.12085	Down	-0.252385	-1.19117	-2.47858	0.0131907	0.196629
19073	Srgn	10 B4	serglycin	Srgn	0.938	6.5	4.84	2.60812	2.1827	Down	-0.425425	-1.34297	-2.47852	0.013193	0.196629
NA	NA	NA	NA	LOC100042424	0.611	13.38	10.26	3.03126	2.64822	Down	-0.383044	-1.30409	-2.47834	0.0131995	0.196629
NA	NA	NA	NA	EG635504	0.471	1.18	0.44	-0.847292	-2.2703	Down	-1.42301	-2.68144	-2.47738	0.0132349	0.197016
225724	Mapk4	18 E2	mitogen-activated protein kinase 4	Mapk4	4.614	0.23	0.12	0.0863509	-0.851674	Down	-0.938025	-1.9159	-2.47492	0.0133266	0.197565
12868	Cox8a	19 A	cytochrome c oxidase, subunit VIIIa	Cox8a	0.545	346.35	294.92	7.56042	7.32851	Down	-0.231907	-1.17439	-2.47447	0.0133433	0.197588
67260	Lass4	8 A1.2	LAG1 homolog, ceramide synthase 4	Lass4	3.247	0.89	0.6	1.53115	0.962382	Down	-0.568764	-1.48325	-2.47432	0.013349	0.197588
14859	Gsta3	1 A4|1 15.0 cM	glutathione S-transferase, alpha 3	Gsta3	1.45	811.04	680.04	10.1997	9.94553	Down	-0.254153	-1.19264	-2.47334	0.0133858	0.197992
27362	Dnajb9	12 B1	DnaJ (Hsp40) homolog, subfamily B, member 9	Dnajb9	1.865	15.88	13.21	4.88832	4.62275	Down	-0.265579	-1.20212	-2.46932	0.0135369	0.199315
26444	Psma7	2 H4	proteasome (prosome, macropain) subunit, alpha type 7	Psma7	0.881	91.59	77.84	6.33433	6.09966	Down	-0.234678	-1.17664	-2.46819	0.0135797	0.19973
NA	NA	NA	NA	LOC100043463	31.567	0.01	0	-1.64916	-8.30737	Down	-6.65821	-101	-2.46448	0.0137213	0.20082
67115	Rpl14	9 F4	ribosomal protein L14	Rpl14	0.935	38.1	31.89	5.15476	4.89807	Down	-0.256686	-1.19473	-2.46447	0.0137215	0.20082
NA	NA	NA	NA	EG666529	1.526	0.29	0.09	-1.17562	-2.86257	Down	-1.68695	-3.21976	-2.46398	0.0137403	0.20082
13510	Dsg1a	18 A2|18 7.01 cM	desmoglein 1 alpha	Dsg1a	5.881	0.16	0.08	-0.0868933	-1.08599	Down	-0.999099	-1.99875	-2.46337	0.0137638	0.200924
67538	Zswim3	2 H3	zinc finger, SWIM domain containing 3	Zswim3	2.689	0.71	0.44	0.933164	0.242973	Down	-0.690191	-1.6135	-2.46113	0.0138502	0.201861
231474	Paqr3	5 E3	progestin and adipoQ receptor family member III	Paqr3	1.375	3	2.14	2.04444	1.55711	Down	-0.487332	-1.40185	-2.45727	0.0139997	0.203477
NA	NA	NA	NA	LOC269810	16.996	0.8	0.64	3.76538	3.44349	Down	-0.321883	-1.24996	-2.45485	0.0140943	0.204261
NA	NA	NA	NA	LOC100039008	0.989	27.34	22.69	4.75699	4.48803	Down	-0.268956	-1.20494	-2.45463	0.0141028	0.204261
74051	Steap2	5 A1	six transmembrane epithelial antigen of prostate 2	Steap2	3.399	1.44	1.05	2.29128	1.83564	Down	-0.455642	-1.37139	-2.45366	0.014141	0.204672
NA	NA	NA	NA	LOC668724	0.505	19.47	15.23	3.29754	2.94321	Down	-0.354335	-1.2784	-2.44271	0.0145776	0.209319
NA	NA	NA	NA	LOC668041	0.516	17.78	13.83	3.19763	2.83518	Down	-0.362452	-1.28561	-2.44206	0.0146039	0.209319
NA	NA	NA	NA	LOC100043687	2.274	0.24	0.09	-0.87306	-2.2871	Down	-1.41404	-2.66482	-2.44188	0.0146109	0.209319
18858	Pmp22	11 B3|11 34.45 cM	peripheral myelin protein 22	Pmp22	1.801	2.33	1.67	2.06919	1.58873	Down	-0.480457	-1.39519	-2.44013	0.014682	0.209743
11363	Acadl	1 C3|1 27.3 cM	acyl-Coenzyme A dehydrogenase, long-chain	Acadl	1.892	73.53	62.75	7.12018	6.89146	Down	-0.228717	-1.17179	-2.43913	0.0147226	0.210036
13496	Arid3a	10 C1	AT rich interactive domain 3A (BRIGHT-like)	Arid3a	5.326	0.38	0.24	1.0175	0.35476	Down	-0.662744	-1.58309	-2.43639	0.0148348	0.21106
NA	NA	NA	NA	LOC100042156	2.687	2.5	1.89	2.74798	2.34446	Down	-0.403523	-1.32273	-2.43588	0.0148557	0.211117
210719	Mkx	18 A1|18 3.0 cM	mohawk homeobox	Mkx	3.144	0.24	0.11	-0.405691	-1.53051	Down	-1.12482	-2.18074	-2.43154	0.015035	0.212894
NA	NA	NA	NA	EG629116	0.529	18.72	14.67	3.30786	2.95615	Down	-0.351709	-1.27607	-2.4307	0.0150698	0.213097
66175	Mustn1	14 B	musculoskeletal, embryonic nuclear protein 1	Mustn1	0.894	3.25	2.21	1.53883	0.982458	Down	-0.556372	-1.47057	-2.42987	0.0151044	0.213345
320472	Ppm1e	11 C	protein phosphatase 1E (PP2C domain containing)	Ppm1e	6.315	0.05	0.01	-1.66026	-3.97072	Down	-2.31046	-4.9604	-2.42959	0.015116	0.213345
108907	Nusap1	2 E5	nucleolar and spindle associated protein 1	Nusap1	2.96	0.23	0.1	-0.55407	-1.75489	Down	-1.20082	-2.2987	-2.42905	0.0151383	0.213345
12053	Bcl6	16 B1|16 13.9 cM	B-cell leukemia/lymphoma 6	Bcl6	3.285	13.68	11.55	5.4899	5.24573	Down	-0.244173	-1.18441	-2.42567	0.0152802	0.215055
71664	Mettl7b	10 D3	methyltransferase like 7B	Mettl7b	1.227	420.15	357.17	9.0099	8.7756	Down	-0.234294	-1.17633	-2.424	0.0153507	0.215611
NA	NA	NA	NA	EG434460	0.811	2.61	1.67	1.08188	0.437708	Down	-0.644171	-1.56284	-2.42292	0.0153961	0.215959
15500	Hsf2	10 B3-B4	heat shock factor 2	Hsf2	2.514	8.25	6.78	4.3744	4.09129	Down	-0.283105	-1.21681	-2.42195	0.0154374	0.21607
NA	NA	NA	NA	LOC666881	17.73	0.02	0	-1.48854	-9.13959	Down	-7.65105	-201	-2.42139	0.0154615	0.21615
433759	Hdac1	4 D2.2|4 59.0 cM	histone deacetylase 1	Hdac1	1.971	3.92	3.01	2.94982	2.56874	Down	-0.381079	-1.30232	-2.41949	0.0155421	0.216987
320262	A830073O21Rik	7 D2	RIKEN cDNA A830073O21 gene	A830073O21Rik	2.025	0.37	0.17	-0.416091	-1.53762	Down	-1.12153	-2.17578	-2.41696	0.0156508	0.217922
12864	Cox6c	15 B3.3	cytochrome c oxidase, subunit VIc	Cox6c	0.503	213.23	182.14	6.7449	6.51754	Down	-0.227363	-1.17069	-2.41462	0.0157518	0.218746
15042	H2-T24	17 B1|17 19.72 cM	histocompatibility 2, T region locus 24	H2-T24	2.182	1.82	1.3	1.98967	1.50427	Down	-0.485395	-1.39997	-2.41394	0.015781	0.218986
12867	Cox7c	13 C3	cytochrome c oxidase, subunit VIIc	Cox7c	0.449	191.91	163.77	6.42907	6.20032	Down	-0.228759	-1.17183	-2.41373	0.0157901	0.218986
NA	NA	NA	NA	LOC629777	1.127	0.8	0.4	-0.14926	-1.14908	Down	-0.99982	-1.99975	-2.4133	0.015809	0.219103
NA	NA	NA	NA	Adfp	1.887	264.15	224.79	8.96131	8.72853	Down	-0.232779	-1.1751	-2.41269	0.0158354	0.219179
13849	Ephx1	1 H4|1 98.5 cM	epoxide hydrolase 1, microsomal	Ephx1	1.665	255.39	217.63	8.73208	8.50126	Down	-0.230824	-1.17351	-2.41137	0.0158929	0.219684
NA	NA	NA	NA	LOC668464	1.152	2.47	1.68	1.50871	0.952688	Down	-0.556022	-1.47021	-2.40795	0.0160422	0.221066
20641	Snrpd1	18 A1	small nuclear ribonucleoprotein D1	Snrpd1	0.837	6.42	4.76	2.4259	1.99429	Down	-0.431604	-1.34873	-2.40726	0.0160727	0.221066
NA	NA	NA	NA	LOC385024	12.866	0.03	0	-1.3686	-9.60222	Down	-8.23362	-301	-2.40717	0.0160768	0.221066
66528	2210020M01Rik	11 E2	RIKEN cDNA 2210020M01 gene	2210020M01Rik	0.893	0.43	0.12	-1.38052	-3.22096	Down	-1.84044	-3.58118	-2.40691	0.0160881	0.221066
100041694	LOC100041694	12 C3	hypothetical protein LOC100041694	LOC100041694	0.893	0.43	0.12	-1.38052	-3.22096	Down	-1.84044	-3.58118	-2.40691	0.0160881	0.221066
20210	Saa3	7 B4|7 23.5 cM	serum amyloid A 3	Saa3	0.531	15.52	12.01	3.04285	2.67296	Down	-0.36989	-1.29225	-2.40338	0.0162441	0.222817
NA	NA	NA	NA	EG623818	0.89	3.54	2.45	1.65567	1.12472	Down	-0.530949	-1.44488	-2.40331	0.0162475	0.222817
NA	NA	NA	NA	EG668457	0.619	40.04	33.24	4.63138	4.36286	Down	-0.268521	-1.20457	-2.40283	0.0162687	0.222867
NA	NA	NA	NA	LOC100039742	1.599	0.37	0.15	-0.756843	-2.05883	Down	-1.30199	-2.46569	-2.39983	0.0164028	0.224211
NA	NA	NA	NA	Fcgr3a	1.227	3.78	2.76	2.21356	1.75986	Down	-0.453704	-1.36955	-2.39776	0.0164959	0.225109
NA	NA	NA	NA	LOC665196	0.633	10.72	8.15	2.76252	2.3671	Down	-0.395429	-1.31533	-2.39755	0.0165053	0.225109
105988	Espl1	15 F3	extra spindle poles-like 1 (S. cerevisiae)	Espl1	6.598	0.08	0.03	-0.920025	-2.33206	Down	-1.41204	-2.66113	-2.39614	0.0165688	0.225594
69596	2310035K24Rik	2 F3	RIKEN cDNA 2310035K24 gene	2310035K24Rik	1.432	10.64	8.62	3.92947	3.62574	Down	-0.303735	-1.23434	-2.39488	0.0166259	0.22599
21815	Tgif1	17 E1.3	TGFB-induced factor homeobox 1	Tgif1	1.612	8.59	6.92	3.79153	3.47964	Down	-0.311882	-1.24133	-2.39317	0.0167037	0.226399
17149	Magoh	4 C7|4 51.3 cM	mago-nashi homolog, proliferation-associated (Drosophila)	Magoh	0.613	15.03	11.76	3.20374	2.84979	Down	-0.353954	-1.27806	-2.39034	0.0168329	0.227707
NA	NA	NA	NA	LOC667619	4.351	3.7	3.01	4.00891	3.71116	Down	-0.297753	-1.22923	-2.38415	0.0171186	0.230412
56047	Msln	17 A3.3	mesothelin	Msln	2.115	0.8	0.49	0.75891	0.0518057	Down	-0.707104	-1.63252	-2.3835	0.0171488	0.230618
67705	1810058I24Rik	6 B1	RIKEN cDNA 1810058I24 gene	1810058I24Rik	2.521	16.56	14	5.38364	5.14136	Down	-0.242274	-1.18286	-2.38286	0.0171789	0.230744
NA	NA	NA	NA	LOC545289	13.847	0.51	0.39	2.82035	2.43342	Down	-0.386936	-1.30761	-2.38085	0.0172727	0.231708
170938	Zfp617	8 B3.3	zinc finger protein 617	Zfp617	2.936	5.98	4.89	4.13402	3.84372	Down	-0.290306	-1.2229	-2.37984	0.0173201	0.232054
70423	Tspan15	10 B4	tetraspanin 15	Tspan15	3.605	1.26	0.92	2.18354	1.72986	Down	-0.453676	-1.36953	-2.37983	0.0173208	0.232054
16994	Ltb	17 B1|17 19.06 cM	lymphotoxin B	Ltb	1.077	0.93	0.49	0.00247599	-0.921834	Down	-0.92431	-1.89778	-2.37781	0.0174157	0.232578
384001	Prdx6-rs2	4 A3	peroxiredoxin 6, related sequence 2	Prdx6-rs2	0.653	2.38	1.43	0.636177	-0.0987291	Down	-0.734906	-1.66429	-2.37645	0.0174801	0.232851
NA	NA	NA	NA	1100001I22Rik	0.64	24.5	19.92	3.97086	3.6723	Down	-0.298563	-1.22992	-2.3736	0.0176157	0.234055
NA	NA	NA	NA	LOC100039378	2.217	0.19	0.06	-1.24656	-2.90788	Down	-1.66132	-3.16306	-2.3726	0.0176635	0.234387
66477	Usmg5	19 D2	upregulated during skeletal muscle growth 5	Usmg5	0.341	127.62	108.09	5.44356	5.20393	Down	-0.239621	-1.18068	-2.37061	0.0177589	0.235061
NA	NA	NA	NA	LOC666540	1.12	0.28	0.06	-1.67249	-3.89299	Down	-2.22051	-4.66057	-2.36967	0.017804	0.235211
225884	BC021614	19 A	cDNA sequence BC021614	BC021614	0.683	14.65	11.57	3.3228	2.98229	Down	-0.340509	-1.2662	-2.36373	0.018092	0.237552
NA	NA	NA	NA	LOC664862	40.702	0.17	0.13	2.79148	2.40472	Down	-0.386762	-1.30746	-2.36358	0.0180992	0.237552
98417	Cnih4	1 H4	cornichon homolog 4 (Drosophila)	Cnih4	0.644	9.14	6.88	2.55734	2.14756	Down	-0.40978	-1.32848	-2.36344	0.0181062	0.237552
14791	Emg1	6 F2|6 60.22 cM	EMG1 nucleolar protein homolog (S. cerevisiae)	Emg1	0.977	36.58	30.85	5.15942	4.91363	Down	-0.245784	-1.18574	-2.36238	0.018158	0.237677
83669	Wdr6	9 F2	WD repeat domain 6	Wdr6	4.092	6.88	5.76	4.81524	4.5589	Down	-0.256336	-1.19444	-2.3615	0.0182012	0.237677
NA	NA	NA	NA	EG626920	0.698	1.49	0.8	0.0567081	-0.840449	Down	-0.897157	-1.86239	-2.35999	0.0182755	0.238128
66259	Camk2n1	4 D3	calcium/calmodulin-dependent protein kinase II inhibitor 1	Camk2n1	1.592	30.46	25.88	5.59969	5.36461	Down	-0.235077	-1.17697	-2.35973	0.0182884	0.238138
74098	0610037L13Rik	4 C7	RIKEN cDNA 0610037L13 gene	0610037L13Rik	1.551	9.78	7.95	3.92305	3.62417	Down	-0.298876	-1.23019	-2.35479	0.0185331	0.240137
16197	Il7r	15 A1|15 4.6 cM	interleukin 7 receptor	Il7r	3.192	0.16	0.06	-0.968494	-2.38203	Down	-1.41354	-2.66389	-2.35421	0.0185619	0.240213
NA	NA	NA	NA	Scocp	1.769	1.69	1.17	1.58004	1.04957	Down	-0.530477	-1.44441	-2.35199	0.0186731	0.241092
68267	Slc25a22	7 F5	solute carrier family 25 (mitochondrial carrier, glutamate), member 22	Slc25a22	2.529	71.66	61.52	7.50167	7.28155	Down	-0.220112	-1.16482	-2.34905	0.0188214	0.2418
NA	NA	NA	NA	LOC671410	29.4	0.01	0	-1.75176	-8.40997	Down	-6.65821	-101	-2.34901	0.0188234	0.2418
NA	NA	NA	NA	LOC544741	0.612	13.98	10.92	3.09691	2.74052	Down	-0.356389	-1.28022	-2.34848	0.0188503	0.241997
NA	NA	NA	NA	LOC667419	42.812	0.02	0.01	-0.216717	-1.20956	Down	-0.99284	-1.9901	-2.34474	0.0190404	0.244287
NA	NA	NA	NA	LOC676688	29.308	0.01	0	-1.75628	-8.41449	Down	-6.65821	-101	-2.34405	0.0190755	0.244438
14659	Glrp1	1 D	glutamine repeat protein 1	Glrp1	1.957	0.2	0.06	-1.35256	-3.08785	Down	-1.73528	-3.32945	-2.3433	0.0191138	0.244612
17245	Mdm1	10 C1-C3|10 67.0 cM	transformed mouse 3T3 cell double minute 1	Mdm1	3.254	0.33	0.18	0.103189	-0.770916	Down	-0.874105	-1.83287	-2.3431	0.0191242	0.244612
18230	Nxn	11 B5|11 45.2 cM	nucleoredoxin	Nxn	2.701	0.96	0.65	1.37475	0.812227	Down	-0.562523	-1.47685	-2.34164	0.019199	0.244969
268935	Scube3	17 A3.3	signal peptide, CUB domain, EGF-like 3	Scube3	2.982	0.1	0.02	-1.74421	-4.06038	Down	-2.31617	-4.9801	-2.34084	0.0192403	0.245346
NA	NA	NA	NA	D5Ertd593e	1.985	30.69	26.22	5.92884	5.70174	Down	-0.2271	-1.17048	-2.33911	0.0193297	0.245906
67182	Pdzk1ip1	4 D1	PDZK1 interacting protein 1	Pdzk1ip1	1.113	2.93	2.06	1.7054	1.19717	Down	-0.508236	-1.42231	-2.33883	0.0193443	0.245906
14468	Gbp1	3 H1|3 67.4 cM	guanylate binding protein 1	Gbp1	2.82	1.14	0.8	1.68486	1.17395	Down	-0.510908	-1.42495	-2.3373	0.0194233	0.246438
20191	Ryr2	13 A1-A2|13 7.0 cM	ryanodine receptor 2, cardiac	Ryr2	16.813	0.02	0	-1.56516	-9.21621	Down	-7.65105	-201	-2.3369	0.0194445	0.246438
12832	Col5a2	1 C1	collagen, type V, alpha 2	Col5a2	6.615	0.73	0.54	2.27191	1.83704	Down	-0.434868	-1.35179	-2.33668	0.0194556	0.246438
14961	H2-Ab1	17 B1|17 18.64 cM	histocompatibility 2, class II antigen A, beta 1	H2-Ab1	1.172	28.36	23.92	5.05476	4.80912	Down	-0.245639	-1.18562	-2.33365	0.0196139	0.247992
NA	NA	NA	NA	LOC666419	3.252	0.08	0.01	-1.94073	-4.92817	Down	-2.98745	-7.93069	-2.33318	0.0196388	0.248156
229302	Tm4sf4	3 D	transmembrane 4 superfamily member 4	Tm4sf4	1.343	46.05	39.37	5.95059	5.72449	Down	-0.226104	-1.16967	-2.33225	0.0196874	0.248471
12892	Cpox	-	coproporphyrinogen oxidase	Cpox	3.072	36.74	31.56	6.81846	6.59921	Down	-0.219254	-1.16413	-2.33117	0.0197446	0.248749
NA	NA	NA	NA	LOC664854	5.928	0.75	0.55	2.1527	1.70531	Down	-0.447389	-1.36357	-2.33065	0.0197716	0.248931
NA	NA	NA	NA	LOC100043702	1.395	5.21	4.02	2.86158	2.4875	Down	-0.37408	-1.29601	-2.32791	0.0199168	0.250365
16476	Jun	4 C5-C7|4 44.6 cM	Jun oncogene	Jun	3.133	3.8	3.05	3.57358	3.2564	Down	-0.317181	-1.24589	-2.32783	0.0199214	0.250365
74246	Gale	4 D3	galactose-4-epimerase, UDP	Gale	1.537	11.65	9.58	4.16239	3.88016	Down	-0.28223	-1.21607	-2.32711	0.0199594	0.250519
18616	Peg3	7 A2-B1|7 6.5 cM	paternally expressed 3	Peg3	6.624	0.85	0.64	2.49341	2.08407	Down	-0.409335	-1.32807	-2.32581	0.0200286	0.250519
319613	5730410E15Rik	15 B3.2	RIKEN cDNA 5730410E15 gene	5730410E15Rik	4.167	0.08	0.02	-1.58304	-3.57765	Down	-1.99461	-3.98507	-2.32482	0.0200813	0.250519
NA	NA	NA	NA	LOC666168	2.019	9.88	8.17	4.31817	4.04399	Down	-0.274172	-1.2093	-2.32479	0.020083	0.250519
NA	NA	NA	NA	EG216185	0.964	7.54	5.82	2.86169	2.48815	Down	-0.37354	-1.29553	-2.32476	0.0200846	0.250519
18221	Nudc	4 D2.3	nuclear distribution gene C homolog (Aspergillus)	Nudc	1.267	35.03	29.78	5.47194	5.23769	Down	-0.234247	-1.17629	-2.32422	0.0201134	0.250519
69392	1700024P12Rik	17 A1	RIKEN cDNA 1700024P12 gene	1700024P12Rik	1.063	3.42	2.45	1.86218	1.38098	Down	-0.481198	-1.3959	-2.31656	0.0205278	0.253183
668579	LOC668579	7 B3|7	CD9 antigen pseudogene	LOC668579	2.814	0.53	0.32	0.576959	-0.150783	Down	-0.727742	-1.65604	-2.31376	0.0206808	0.254034
67801	Pllp	8 C5	plasma membrane proteolipid	Pllp	1.889	7.54	6.13	3.83221	3.53353	Down	-0.298673	-1.23001	-2.31288	0.020729	0.254247
14183	Fgfr2	7 F3	fibroblast growth factor receptor 2	Fgfr2	5.346	7.78	6.61	5.37825	5.14313	Down	-0.235117	-1.177	-2.31205	0.0207747	0.254657
229589	Prune	3 F2.1	prune homolog (Drosophila)	Prune	3.14	5.28	4.33	4.05133	3.76516	Down	-0.286165	-1.21939	-2.31181	0.0207883	0.254675
20564	Slit3	-	slit homolog 3 (Drosophila)	Slit3	4.801	0.12	0.05	-0.794357	-2.05571	Down	-1.26135	-2.39721	-2.31001	0.0208876	0.25534
57436	Gabarapl1	6 F3	gamma-aminobutyric acid (GABA) A receptor-associated protein-like 1	Gabarapl1	1.773	210.87	181.1	8.5464	8.32684	Down	-0.219567	-1.16438	-2.30609	0.0211054	0.257181
NA	NA	NA	NA	LOC100039124	18.357	0.22	0.16	2.01449	1.5553	Down	-0.459186	-1.37477	-2.30595	0.0211135	0.257181
13036	Ctsh	9 E3.1|9 50.0 cM	cathepsin H	Ctsh	1.375	123.91	106.68	7.41258	7.19658	Down	-0.216003	-1.16151	-2.30554	0.0211361	0.257181
NA	NA	NA	NA	LOC627681	20.605	0.04	0.02	-0.275331	-1.27174	Down	-0.996407	-1.99502	-2.30489	0.0211729	0.257276
NA	NA	NA	NA	EG619800	0.534	3.12	1.94	0.736504	0.0510427	Down	-0.685461	-1.60822	-2.30242	0.0213113	0.258657
24110	Usp18	6 F|6 56.0 cM	ubiquitin specific peptidase 18	Usp18	1.721	4.65	3.63	3.00051	2.64326	Down	-0.357252	-1.28098	-2.30184	0.0213444	0.258908
16362	Irf1	11 B1.3|11 29.0 cM	interferon regulatory factor 1	Irf1	2.073	14.83	12.51	4.94218	4.69674	Down	-0.245435	-1.18545	-2.30061	0.0214138	0.259298
15203	Heph	X C3|X 36.4 cM	hephaestin	Heph	6.097	0.35	0.23	1.09394	0.488432	Down	-0.605506	-1.52151	-2.29976	0.0214618	0.259485
NA	NA	NA	NA	LOC629471	0.562	84.77	72.3	5.57413	5.34457	Down	-0.229558	-1.17248	-2.29968	0.0214665	0.259485
69674	Mif4gd	11 E2	MIF4G domain containing	Mif4gd	1.656	24.61	20.92	5.34888	5.11452	Down	-0.234361	-1.17639	-2.29813	0.0215544	0.260097
18618	Pemt	11 B1.3|11 31.0 cM	phosphatidylethanolamine N-methyltransferase	Pemt	0.834	281.24	242.15	7.87378	7.65788	Down	-0.215901	-1.16143	-2.29782	0.0215721	0.260133
622268	EG622268	18 A1	mitochondrial ribosomal protein L27 pseudogene	EG622268	0.777	6.5	4.86	2.33645	1.91697	Down	-0.419476	-1.33744	-2.29362	0.0218126	0.262239
NA	NA	NA	NA	LOC667339	40.837	0.02	0.01	-0.284856	-1.2777	Down	-0.99284	-1.9901	-2.29052	0.0219912	0.263151
NA	NA	NA	NA	LOC382486	10.667	0.05	0.02	-0.903963	-2.22158	Down	-1.31762	-2.49254	-2.29043	0.0219964	0.263151
81904	Cacng7	7 A1|7 2.0 cM	calcium channel, voltage-dependent, gamma subunit 7	Cacng7	2.212	0.39	0.2	-0.212733	-1.17586	Down	-0.963123	-1.94953	-2.28925	0.0220646	0.263514
381352	Mamdc4	2 A3	MAM domain containing 4	Mamdc4	3.99	0.43	0.27	0.779133	0.107954	Down	-0.671178	-1.59237	-2.28894	0.022083	0.263584
12443	Ccnd1	7 F5|7 72.3 cM	cyclin D1	Ccnd1	3.796	7.63	6.43	4.85618	4.60932	Down	-0.246861	-1.18662	-2.28845	0.0221114	0.263698
71738	Mamdc2	19 B	MAM domain containing 2	Mamdc2	3.338	0.85	0.59	1.50469	0.978015	Down	-0.526673	-1.4406	-2.28772	0.022154	0.263828
11655	Alas1	9 F1	aminolevulinic acid synthase 1	Alas1	2.129	72.84	62.8	7.27684	7.06287	Down	-0.213966	-1.15987	-2.28352	0.0223997	0.266133
NA	NA	NA	NA	LOC100040440	28.188	0.01	0	-1.81249	-8.4707	Down	-6.65821	-101	-2.28333	0.0224112	0.266133
72269	Cda	4 D3	cytidine deaminase	Cda	0.809	8.69	6.72	2.81358	2.44269	Down	-0.37089	-1.29315	-2.2828	0.0224423	0.266266
66293	1810032O08Rik	11 E2	RIKEN cDNA 1810032O08 gene	1810032O08Rik	1.382	0.87	0.5	0.266011	-0.532954	Down	-0.798965	-1.73985	-2.2827	0.0224479	0.266266
16411	Itgax	7 F3	integrin alpha X	Itgax	4.025	0.2	0.1	-0.312218	-1.3115	Down	-0.999279	-1.999	-2.28117	0.0225385	0.266902
NA	NA	NA	NA	LOC100040234	2.223	1.28	0.89	1.50876	0.984547	Down	-0.524217	-1.43815	-2.28045	0.0225808	0.267236
NA	NA	NA	NA	LOC100040069	0.962	3.17	2.23	1.60864	1.10122	Down	-0.50742	-1.42151	-2.27478	0.0229194	0.270019
NA	NA	NA	NA	EG624696	28.008	0.01	0	-1.82173	-8.47995	Down	-6.65821	-101	-2.2735	0.022996	0.270161
67963	Npc2	12 D1	Niemann Pick type C2	Npc2	3.262	18.07	15.5	5.88129	5.65996	Down	-0.221327	-1.16581	-2.27274	0.0230416	0.270485
54123	Irf7	7 F5	interferon regulatory factor 7	Irf7	1.83	16.58	14.01	4.92322	4.68024	Down	-0.242985	-1.18344	-2.27261	0.0230494	0.270485
NA	NA	NA	NA	EG633533	27.968	0.01	0	-1.8238	-8.48201	Down	-6.65821	-101	-2.27131	0.0231279	0.27069
207819	4930539E08Rik	17 A3.3	RIKEN cDNA 4930539E08 gene	4930539E08Rik	4.594	0.09	0.03	-1.27258	-2.85434	Down	-1.58176	-2.99336	-2.27106	0.0231432	0.27069
317750	Slc24a5	2 F1	solute carrier family 24, member 5	Slc24a5	1.951	1.76	1.26	1.77987	1.29775	Down	-0.482119	-1.39679	-2.27104	0.0231446	0.27069
108067	Eif2b3	4 D1	eukaryotic translation initiation factor 2B, subunit 3	Eif2b3	2.874	2.12	1.62	2.60719	2.21914	Down	-0.388049	-1.30862	-2.27021	0.0231951	0.270826
71198	Otud1	2 A3	OTU domain containing 1	Otud1	2.051	2.26	1.68	2.21271	1.78487	Down	-0.42784	-1.34522	-2.26782	0.0233403	0.27183
11854	Rhod	19 A	ras homolog gene family, member D	Rhod	1.338	22.85	19.32	4.93421	4.69211	Down	-0.242098	-1.18271	-2.26755	0.0233566	0.27183
NA	NA	NA	NA	LOC623672	0.612	21.72	17.66	3.73256	3.43403	Down	-0.298537	-1.2299	-2.2673	0.0233722	0.27183
11937	Atp2a1	7 F3|7 61.4 cM	ATPase, Ca++ transporting, cardiac muscle, fast twitch 1	Atp2a1	3.44	0.32	0.18	0.139003	-0.690721	Down	-0.829724	-1.77735	-2.26603	0.0234497	0.272126
54215	Cd160	3 F2.1	CD160 antigen	Cd160	1.093	0.23	0.03	-1.99137	-4.9258	Down	-2.93443	-7.64452	-2.26427	0.0235578	0.273033
NA	NA	NA	NA	LOC664911	0.55	10.13	7.68	2.47808	2.07863	Down	-0.399451	-1.31901	-2.26411	0.0235671	0.273033
NA	NA	NA	NA	EG622373	0.252	36.4	28.86	3.19737	2.8625	Down	-0.334866	-1.26126	-2.26303	0.0236337	0.273612
NA	NA	NA	NA	Rpo1-3	1.586	23.38	19.88	5.2126	4.97865	Down	-0.233956	-1.17606	-2.26285	0.0236451	0.273612
NA	NA	NA	NA	2310043N10Rik	2.382	59.25	51.15	7.14092	6.92884	Down	-0.212081	-1.15836	-2.26212	0.0236902	0.273701
76846	Rps9	7 A1	ribosomal protein S9	Rps9	0.703	225.8	194.97	7.3105	7.09871	Down	-0.211793	-1.15813	-2.2605	0.0237903	0.274487
NA	NA	NA	NA	LOC665806	1.184	1.81	1.2	1.09974	0.506824	Down	-0.592915	-1.50829	-2.26038	0.0237976	0.274487
NA	NA	NA	NA	LOC100040462	2.048	2.27	1.69	2.21697	1.79132	Down	-0.425647	-1.34317	-2.25917	0.0238727	0.275201
NA	NA	NA	NA	LOC668436	2.621	2.8	2.18	2.8756	2.51451	Down	-0.361084	-1.28439	-2.25799	0.023946	0.27559
NA	NA	NA	NA	LOC665772	0.449	11.57	8.72	2.37712	1.96913	Down	-0.407985	-1.32683	-2.25564	0.0240929	0.276509
26367	Ceacam2	7 A3|7 5.5 cM	carcinoembryonic antigen-related cell adhesion molecule 2	Ceacam2	3.017	3.9	3.15	3.55663	3.24851	Down	-0.308113	-1.23809	-2.25545	0.0241052	0.276509
12633	Cflar	1 C1.3|1 30.1 cM	CASP8 and FADD-like apoptosis regulator	Cflar	7.888	12.1	10.44	6.57661	6.36372	Down	-0.212883	-1.159	-2.25442	0.0241696	0.276952
NA	NA	NA	NA	EG620313	0.543	30.86	25.45	4.06669	3.78862	Down	-0.278071	-1.21257	-2.25441	0.0241703	0.276952
NA	NA	NA	NA	Them2	0.686	44.17	37.38	4.92128	4.68048	Down	-0.2408	-1.18165	-2.25193	0.0243267	0.278017
67139	Mis12	11 B4	MIS12 homolog (yeast)	Mis12	2.766	5.01	4.09	3.79264	3.49994	Down	-0.292703	-1.22493	-2.25069	0.0244051	0.278127
NA	NA	NA	NA	BC004022	6.891	3.24	2.71	4.48075	4.22306	Down	-0.257692	-1.19556	-2.25026	0.0244326	0.278127
59010	Sqrdl	2 F2	sulfide quinone reductase-like (yeast)	Sqrdl	1.985	63.48	54.85	6.97737	6.76656	Down	-0.21081	-1.15734	-2.24571	0.0247228	0.280666
NA	NA	NA	NA	LOC621486	27.486	0.01	0	-1.84888	-8.50709	Down	-6.65821	-101	-2.2449	0.0247743	0.280946
68999	Anapc10	8 C3|8 40.0 cM	anaphase promoting complex subunit 10	Anapc10	2.802	0.51	0.31	0.515309	-0.202738	Down	-0.718047	-1.64495	-2.24371	0.024851	0.281305
NA	NA	NA	NA	LOC665396	27.416	0.01	0	-1.85255	-8.51077	Down	-6.65821	-101	-2.24106	0.0250224	0.282335
66538	Rps19bp1	15 E1	ribosomal protein S19 binding protein 1	Rps19bp1	0.83	11.56	9.22	3.26227	2.93597	Down	-0.3263	-1.25379	-2.23908	0.025151	0.282915
NA	NA	NA	NA	LOC100041384	1.967	0.44	0.23	-0.2081	-1.14367	Down	-0.93557	-1.91265	-2.23777	0.0252358	0.283259
NA	NA	NA	NA	LOC100039707	5.493	1.45	1.14	2.99375	2.64675	Down	-0.346992	-1.27191	-2.23487	0.0254257	0.284322
11450	Adipoq	16 16.0 cM	adiponectin, C1Q and collagen domain containing	Adipoq	1.232	0.42	0.17	-0.950193	-2.25454	Down	-1.30435	-2.46972	-2.23343	0.0255207	0.285231
20088	Rps24	14 B	ribosomal protein S24	Rps24	1.267	9.16	7.41	3.53678	3.23091	Down	-0.30587	-1.23616	-2.2303	0.0257274	0.287104
278279	Tmtc2	10 D1	transmembrane and tetratricopeptide repeat containing 2	Tmtc2	5.673	1.34	1.05	2.92645	2.57464	Down	-0.351814	-1.27616	-2.22909	0.0258078	0.287365
11957	Atp5j	16 C3.3	ATP synthase, H+ transporting, mitochondrial F0 complex, subunit F	Atp5j	0.758	148.33	128.27	6.81294	6.60331	Down	-0.209626	-1.15639	-2.22878	0.0258283	0.287439
NA	NA	NA	NA	Dnajb10	1.889	23.45	20.07	5.46914	5.2446	Down	-0.224546	-1.16841	-2.22841	0.0258534	0.287544
66580	Esf1	2 G3	ESF1, nucleolar pre-rRNA processing protein, homolog (S. cerevisiae)	Esf1	3.392	2.9	2.32	3.29824	2.97632	Down	-0.321916	-1.24999	-2.22732	0.0259256	0.287757
11754	Aoc3	11 B2-B5	amine oxidase, copper containing 3	Aoc3	4.39	0.15	0.07	-0.601783	-1.70022	Down	-1.09844	-2.14123	-2.22474	0.0260986	0.288604
20557	Slfn3	11 C	schlafen 3	Slfn3	1.816	0.23	0.08	-1.2589	-2.78129	Down	-1.52239	-2.87266	-2.22276	0.0262319	0.289618
NA	NA	NA	NA	LOC218997	38.424	0.02	0.01	-0.372725	-1.36557	Down	-0.99284	-1.9901	-2.22188	0.0262918	0.289912
13095	Cyp2c29	19 27.0 cM	cytochrome P450, family 2, subfamily c, polypeptide 29	Cyp2c29	1.786	859.59	730.55	10.5842	10.3496	Down	-0.234666	-1.17663	-2.22175	0.0263002	0.289912
19933	Rpl21	5 G3	ribosomal protein L21	Rpl21	1.599	0.59	0.32	-0.0837987	-0.966235	Down	-0.882437	-1.84349	-2.22121	0.0263364	0.290159
11785	Apbb1	7 E3|7 46.6 cM	amyloid beta (A4) precursor protein-binding, family B, member 1	Apbb1	2.593	0.34	0.18	-0.181347	-1.09851	Down	-0.917161	-1.8884	-2.22074	0.0263684	0.290242
56532	Ripk3	14 C1	receptor-interacting serine-threonine kinase 3	Ripk3	1.811	0.98	0.63	0.827787	0.190439	Down	-0.637348	-1.55547	-2.21782	0.0265668	0.29116
67298	Gprasp1	X F1	G protein-coupled receptor associated sorting protein 1	Gprasp1	5.959	1.38	1.09	3.03984	2.69953	Down	-0.340312	-1.26603	-2.21727	0.0266047	0.29116
14933	Gyk	X C-D|X 33.0 cM	glycerol kinase	Gyk	4.427	15.92	13.74	6.13911	5.92665	Down	-0.212457	-1.15866	-2.21644	0.0266611	0.291563
NA	NA	NA	NA	EG239760	0.442	9.24	6.82	2.03003	1.59191	Down	-0.438116	-1.35483	-2.21488	0.0267686	0.292149
243676	E330021D16Rik	6 G1	ubiquitin-conjugating enzyme E2Q (putative) 2 pseudogene	E330021D16Rik	15.505	0.02	0	-1.682	-9.33305	Down	-7.65105	-201	-2.21418	0.0268166	0.292313
381045	Ccdc58	16 B3	coiled-coil domain containing 58	Ccdc58	1.064	12.62	10.32	3.74715	3.45688	Down	-0.290266	-1.22287	-2.21267	0.0269203	0.292734
252967	Ropn1l	15 B2	ropporin 1-like	Ropn1l	0.91	9.36	7.42	3.09046	2.75538	Down	-0.335085	-1.26145	-2.21023	0.0270889	0.293348
NA	NA	NA	NA	EG621837	0.441	11.62	8.8	2.3574	1.95637	Down	-0.401031	-1.32045	-2.20864	0.0271999	0.293939
NA	NA	NA	NA	LOC676349	15.43	0.02	0	-1.68899	-9.34005	Down	-7.65105	-201	-2.20706	0.02731	0.294976
259302	Srgap3	6 E3	SLIT-ROBO Rho GTPase activating protein 3	Srgap3	3.3	0.89	0.63	1.55451	1.05612	Down	-0.498387	-1.41263	-2.20391	0.0275307	0.296441
77596	Gpr110	17 B3	G protein-coupled receptor 110	Gpr110	3.851	5.72	4.8	4.46127	4.2083	Down	-0.252976	-1.19166	-2.20258	0.0276243	0.297142
NA	NA	NA	NA	LOC665125	2.357	5.67	4.64	3.74033	3.45111	Down	-0.289218	-1.22198	-2.20194	0.0276697	0.297291
104183	Chi3l4	3 F2.2	chitinase 3-like 4	Chi3l4	1.209	0.66	0	-0.325429	-13.0139	Down	-12.6885	-6601	-2.2014	0.027708	0.297427
NA	NA	NA	NA	EG383186	1.08	0.74	0.38	-0.323177	-1.28452	Down	-0.961341	-1.94712	-2.20065	0.0277611	0.297694
67091	Trappc6a	7 A3	trafficking protein particle complex 6A	Trappc6a	0.768	13.66	11.01	3.39107	3.07993	Down	-0.31114	-1.24069	-2.19865	0.0279028	0.298558
NA	NA	NA	NA	Evi1	3.099	0.35	0.2	0.117642	-0.689404	Down	-0.807046	-1.74963	-2.19702	0.0280187	0.299229
NA	NA	NA	NA	LOC100042852	9.32	0.08	0.04	-0.421724	-1.41992	Down	-0.9982	-1.99751	-2.19394	0.0282401	0.300794
70877	Micalcl	-	MICAL C-terminal like	Micalcl	2.839	0.62	0.4	0.815956	0.183815	Down	-0.63214	-1.54986	-2.19345	0.0282749	0.300794
14113	Fbl	-	fibrillarin	Fbl	1.159	11.8	9.68	3.77361	3.4879	Down	-0.285705	-1.21901	-2.19024	0.0285072	0.30213
NA	NA	NA	NA	A230106D06Rik	2.924	0.11	0.03	-1.63517	-3.50615	Down	-1.87098	-3.65781	-2.18971	0.0285455	0.302136
NA	NA	NA	NA	Rbm35a	2.999	0.14	0.05	-1.25099	-2.73456	Down	-1.48357	-2.79641	-2.18901	0.0285959	0.302155
20717	Serpina3m	12 E	serine (or cysteine) peptidase inhibitor, clade A, member 3M	Serpina3m	1.632	92.35	80.11	7.23568	7.03055	Down	-0.205129	-1.15279	-2.18897	0.0285989	0.302155
13857	Epor	9 A3|9 5.0 cM	erythropoietin receptor	Epor	1.829	0.74	0.45	0.436847	-0.280627	Down	-0.717475	-1.6443	-2.18888	0.0286053	0.302155
27373	Csnk1e	15 E1	casein kinase 1, epsilon	Csnk1e	2.702	2.04	1.56	2.46267	2.07567	Down	-0.387001	-1.30767	-2.18881	0.0286108	0.302155
NA	NA	NA	NA	0610038D11Rik	0.93	26.51	22.38	4.62377	4.37945	Down	-0.244326	-1.18454	-2.18792	0.0286751	0.302682
16855	Lgals4	7 A3|7 4.0 cM	lectin, galactose binding, soluble 4	Lgals4	1.243	7.3	5.83	3.18174	2.85735	Down	-0.324396	-1.25214	-2.18718	0.0287291	0.303048
68202	Ndufa5	6 A3	NADH dehydrogenase (ubiquinone) 1 alpha subcomplex, 5	Ndufa5	0.549	67.75	57.93	5.21703	4.99112	Down	-0.22591	-1.16951	-2.18695	0.0287462	0.303048
NA	NA	NA	NA	LOC100039449	4.218	0.06	0.01	-1.97993	-4.55294	Down	-2.57301	-5.9505	-2.18431	0.0289393	0.304633
NA	NA	NA	NA	LOC100043799	0.422	7.14	5.09	1.59126	1.10301	Down	-0.48825	-1.40274	-2.18416	0.0289505	0.304633
93692	Glrx	13 C1|13 44.0 cM	glutaredoxin	Glrx	1.299	29.88	25.58	5.27851	5.05435	Down	-0.224163	-1.1681	-2.18393	0.0289673	0.304633
53605	Nap1l1	10 D1|10 60.0 cM	nucleosome assembly protein 1-like 1	Nap1l1	3.926	7.46	6.34	4.87226	4.63757	Down	-0.234689	-1.17665	-2.18194	0.0291138	0.305594
72514	Fgfbp3	19 C2	fibroblast growth factor binding protein 3	Fgfbp3	1.756	0.32	0.14	-0.831113	-2.02318	Down	-1.19207	-2.2848	-2.18139	0.0291546	0.305594
NA	NA	NA	NA	LOC100041120	0.514	12.66	9.84	2.70206	2.33851	Down	-0.363544	-1.28658	-2.18112	0.0291744	0.305594
69274	Ctdspl	9 F4	CTD (carboxy-terminal domain, RNA polymerase II, polypeptide A) small phosphatase-like	Ctdspl	4.589	2.07	1.66	3.24788	2.92945	Down	-0.31843	-1.24697	-2.18009	0.0292506	0.305594
103149	Upb1	10 C1	ureidopropionase, beta	Upb1	1.444	166.66	144.59	7.91084	7.7059	Down	-0.20494	-1.15264	-2.18003	0.0292556	0.305594
NA	NA	NA	NA	LOC100043001	7.742	0.07	0.03	-0.881735	-2.10139	Down	-1.21965	-2.3289	-2.17836	0.0293792	0.306053
216867	Slc16a11	11 B3	solute carrier family 16 (monocarboxylic acid transporters), member 11	Slc16a11	1.633	5.74	4.6	3.2286	2.90919	Down	-0.319411	-1.24782	-2.17733	0.0294561	0.306285
72562	Pcbd2	13 B2	pterin 4 alpha carbinolamine dehydratase/dimerization cofactor of hepatocyte nuclear factor 1 alpha (TCF1) 2	Pcbd2	0.546	27.08	22.34	3.88613	3.60854	Down	-0.277597	-1.21217	-2.1763	0.0295331	0.306533
NA	NA	NA	NA	LOC666793	0.589	12.28	9.64	2.85459	2.50539	Down	-0.349202	-1.27386	-2.17591	0.0295619	0.306533
NA	NA	NA	NA	1110002E23Rik	1.037	61.58	53.23	5.99681	5.78659	Down	-0.210222	-1.15687	-2.17584	0.0295673	0.306533
109815	H47	7 C|7 28.5 cM	histocompatibility 47	H47	1.191	37.42	32.15	5.47791	5.25892	Down	-0.21899	-1.16392	-2.17562	0.0295839	0.306533
NA	NA	NA	NA	AI451557	1.723	3.21	2.46	2.46754	2.08364	Down	-0.383901	-1.30487	-2.17456	0.0296631	0.306745
207474	Kctd12b	X F3	potassium channel tetramerisation domain containing 12b	Kctd12b	4.795	0.47	0.32	1.17257	0.618125	Down	-0.554445	-1.4686	-2.17449	0.0296682	0.306745
NA	NA	NA	NA	D0H6S2654E	12.774	0.03	0.01	-1.37895	-2.95436	Down	-1.57541	-2.9802	-2.17275	0.0297989	0.307427
23961	Oas1b	5 F|5 67.0 cM	2'-5' oligoadenylate synthetase 1B	Oas1b	1.835	0.88	0.56	0.691519	0.0395364	Down	-0.651983	-1.57133	-2.17126	0.0299117	0.308064
NA	NA	NA	NA	LOC669246	26.147	0.01	0	-1.92093	-8.57914	Down	-6.65821	-101	-2.17082	0.0299446	0.308064
NA	NA	NA	NA	2600009E05Rik	1.101	81.5	70.69	6.48754	6.28225	Down	-0.205294	-1.15292	-2.17016	0.029995	0.308064
NA	NA	NA	NA	EG436008	26.133	0.01	0	-1.9217	-8.57991	Down	-6.65821	-101	-2.17004	0.0300036	0.308064
20655	Sod1	16 B5-C3|16 61.0 cM	superoxide dismutase 1, soluble	Sod1	0.648	759.13	656.61	8.94227	8.73296	Down	-0.20931	-1.15614	-2.17002	0.030005	0.308064
21687	Tek	4 C5|4 43.6 cM	endothelial-specific receptor tyrosine kinase	Tek	4.654	3.77	3.14	4.13307	3.86928	Down	-0.263792	-1.20063	-2.16728	0.0302136	0.309389
57373	D930014E17Rik	7 E3	RIKEN cDNA D930014E17 gene	D930014E17Rik	0.973	14.45	11.9	3.81352	3.53341	Down	-0.280106	-1.21428	-2.16518	0.0303738	0.310725
NA	NA	NA	NA	Hsp110	3.478	12.03	10.33	5.38683	5.16704	Down	-0.219794	-1.16457	-2.16477	0.0304052	0.310751
66609	Cryzl1	16 C4	crystallin, zeta (quinone reductase)-like 1	Cryzl1	1.454	4.81	3.77	2.80609	2.45463	Down	-0.351464	-1.27585	-2.16437	0.0304358	0.310751
78801	Ak7	12 E	adenylate kinase 7	Ak7	3.093	0.09	0.02	-1.84332	-4.00765	Down	-2.16433	-4.48259	-2.164	0.0304645	0.310892
14132	Fcgrt	7 B4|7 23.0 cM	Fc receptor, IgG, alpha chain transporter	Fcgrt	1.303	105.07	91.29	7.09705	6.89422	Down	-0.202822	-1.15095	-2.16283	0.0305546	0.311269
751865	Sap25	5 G2|5	sin3A-binding protein, SAP25	Sap25	1.062	2.58	1.82	1.45421	0.950801	Down	-0.503409	-1.41756	-2.16274	0.0305609	0.311269
16322	Inha	1 C5|1 41.6 cM	inhibin alpha	Inha	1.463	0.16	0.02	-2.09403	-5.08773	Down	-2.99371	-7.96517	-2.16156	0.0306522	0.311591
16434	Itpa	2 F1|2 73.6 cM	inosine triphosphatase (nucleoside triphosphate pyrophosphatase)	Itpa	1.159	9.29	7.53	3.42857	3.12555	Down	-0.303025	-1.23373	-2.16036	0.030745	0.312382
27267	Cars	7 F5|7 69.0 cM	cysteinyl-tRNA synthetase	Cars	3.19	9.63	8.21	4.94111	4.71096	Down	-0.230151	-1.17296	-2.1591	0.0308427	0.312882
57317	Sfrs4	4 D2.3	splicing factor, arginine/serine-rich 4 (SRp75)	Sfrs4	1.672	16.42	13.95	4.77897	4.54378	Down	-0.235187	-1.17706	-2.15876	0.030869	0.312882
NA	NA	NA	NA	LOC621835	33.173	0.06	0.04	0.995446	0.411684	Down	-0.583763	-1.49875	-2.1577	0.0309512	0.31341
NA	NA	NA	NA	LOC100040455	25.904	0.01	0	-1.9344	-8.59261	Down	-6.65821	-101	-2.15726	0.0309851	0.313603
NA	NA	NA	NA	LOC668796	36.179	0.02	0.01	-0.45958	-1.45242	Down	-0.99284	-1.9901	-2.15539	0.0311314	0.314018
14718	Got1	19 C3|19 37.0 cM	glutamate oxaloacetate transaminase 1, soluble	Got1	1.959	105.94	92.09	7.69722	7.49509	Down	-0.202131	-1.1504	-2.15483	0.0311752	0.314309
76789	2410129H14Rik	14 E2.2	RIKEN cDNA 2410129H14 gene	2410129H14Rik	2.194	3.08	2.41	2.75654	2.40266	Down	-0.353884	-1.278	-2.15319	0.0313038	0.315058
16175	Il1a	2 F|2 73.0 cM	interleukin 1 alpha	Il1a	1.974	1.46	1.04	1.52719	1.03784	Down	-0.489345	-1.40381	-2.15025	0.0315357	0.316873
19171	Psmb10	8 D3|8 51.0 cM	proteasome (prosome, macropain) subunit, beta type 10	Psmb10	0.947	27.8	23.6	4.71845	4.48216	Down	-0.236297	-1.17797	-2.14934	0.0316073	0.317288
NA	NA	NA	NA	LOC100042975	25.752	0.01	0	-1.94289	-8.6011	Down	-6.65821	-101	-2.14876	0.0316531	0.317549
NA	NA	NA	NA	LOC666771	10.518	0.09	0.05	-0.0775406	-0.924257	Down	-0.846717	-1.7984	-2.14857	0.0316686	0.317549
100042071	LOC100042071	X A3.1	similar to RIKEN cDNA 1810037I17 gene	LOC100042071	0.994	2.72	1.92	1.43498	0.932499	Down	-0.502478	-1.41664	-2.14721	0.0317763	0.317951
72482	Acbd6	1 G3	acyl-Coenzyme A binding domain containing 6	Acbd6	1.494	12.66	10.6	4.2414	3.98519	Down	-0.256211	-1.19434	-2.14717	0.0317799	0.317951
110842	Etfa	9 B	electron transferring flavoprotein, alpha polypeptide	Etfa	1.377	135.19	117.61	7.54037	7.3394	Down	-0.200978	-1.14948	-2.14449	0.0319935	0.319629
103967	Dnm3	1 H2.1	dynamin 3	Dnm3	7.519	0.07	0.03	-0.923901	-2.14355	Down	-1.21965	-2.3289	-2.14375	0.0320528	0.319916
NA	NA	NA	NA	EG626327	0.918	11.54	9.36	3.40515	3.10309	Down	-0.30206	-1.2329	-2.14298	0.0321145	0.320254
223920	Soat2	15 F3|15 61.7 cM	sterol O-acyltransferase 2	Soat2	2.126	17.77	15.25	5.23952	5.01889	Down	-0.220633	-1.16524	-2.14142	0.0322403	0.321174
224090	Tmem44	16 B2	transmembrane protein 44	Tmem44	4.241	0.6	0.42	1.34768	0.833209	Down	-0.51447	-1.42847	-2.13969	0.0323795	0.322033
57344	As3mt	19 D1	arsenic (+3 oxidation state) methyltransferase	As3mt	1.751	14.69	12.47	4.68495	4.44858	Down	-0.236371	-1.17803	-2.13888	0.032445	0.322444
16568	Kif3a	11 A5-B1|11 29.5 cM	kinesin family member 3A	Kif3a	5.438	1.12	0.87	2.6067	2.24233	Down	-0.364374	-1.28732	-2.13738	0.0325668	0.322734
NA	NA	NA	NA	LOC667957	25.537	0.01	0	-1.95498	-8.6132	Down	-6.65821	-101	-2.13672	0.032621	0.32276
NA	NA	NA	NA	LOC668015	0.813	5.79	4.39	2.23492	1.83558	Down	-0.399334	-1.3189	-2.13573	0.0327016	0.323151
403178	Plcxd1	5 F	phosphatidylinositol-specific phospholipase C, X domain containing 1	Plcxd1	1.346	0.21	0.05	-1.82217	-3.89037	Down	-2.06819	-4.19361	-2.1349	0.0327695	0.323363
74614	4833422F24Rik	2 H3	RIKEN cDNA 4833422F24 gene	4833422F24Rik	1.956	0.36	0.18	-0.505624	-1.50522	Down	-0.999599	-1.99944	-2.13257	0.0329601	0.324631
83964	Jam3	9 A4	junction adhesion molecule 3	Jam3	1.929	0.75	0.47	0.533008	-0.141107	Down	-0.674115	-1.59562	-2.13209	0.0329991	0.324861
NA	NA	NA	NA	Rkhd1	2.253	0.78	0.51	0.813578	0.200699	Down	-0.612879	-1.52931	-2.13138	0.033058	0.325288
18628	Per3	4 E2	period homolog 3 (Drosophila)	Per3	5.953	0.24	0.15	0.515324	-0.162387	Down	-0.677711	-1.5996	-2.13077	0.0331084	0.325479
381246	Xkr9	1 A3	X Kell blood group precursor related family member 9 homolog	Xkr9	1.926	7.54	6.24	3.86019	3.58718	Down	-0.273015	-1.20833	-2.13076	0.0331085	0.325479
20353	Sema4c	1 B	sema domain, immunoglobulin domain (Ig), transmembrane domain (TM) and short cytoplasmic domain, (semaphorin) 4C	Sema4c	3.728	1.55	1.2	2.53076	2.16156	Down	-0.369207	-1.29164	-2.12629	0.0334795	0.327192
14270	Srgap2	1 E4	SLIT-ROBO Rho GTPase activating protein 2	Srgap2	8.118	2.21	1.85	4.16524	3.90873	Down	-0.256508	-1.19458	-2.12096	0.0339256	0.330249
68723	Hrnr	-	hornerin	Hrnr	10.607	0.03	0	-1.64715	-9.88077	Down	-8.23362	-301	-2.11918	0.0340751	0.331088
NA	NA	NA	NA	Gcs1	2.77	17.34	14.98	5.58593	5.37486	Down	-0.211065	-1.15754	-2.11836	0.0341446	0.331609
58180	Hic2	16 B1	hypermethylated in cancer 2	Hic2	6.339	0.46	0.33	1.54427	1.06523	Down	-0.479044	-1.39382	-2.11805	0.0341711	0.331666
NA	NA	NA	NA	LOC630810	0.591	25.89	21.51	3.93556	3.66817	Down	-0.267386	-1.20363	-2.11792	0.0341822	0.331666
12289	Cacna1d	14 B|14 8.0 cM	calcium channel, voltage-dependent, L type, alpha 1D subunit	Cacna1d	9.252	3.15	2.69	4.86516	4.63743	Down	-0.227738	-1.171	-2.11632	0.0343178	0.332233
NA	NA	NA	NA	C730036D15Rik	1.659	10.75	9	4.15659	3.90025	Down	-0.256337	-1.19444	-2.11631	0.0343182	0.332233
66537	Pomp	5 G3	proteasome maturation protein	Pomp	0.734	109.83	95.54	6.33298	6.13189	Down	-0.201095	-1.14957	-2.11618	0.0343297	0.332233
15254	Hint1	11 B1.3	histidine triad nucleotide binding protein 1	Hint1	0.576	220.21	191.89	6.98688	6.78828	Down	-0.1986	-1.14758	-2.11596	0.0343485	0.332233
NA	NA	NA	NA	EG432822	0.52	33.15	27.71	4.10752	3.84892	Down	-0.258601	-1.19632	-2.11588	0.0343551	0.332233
258571	Olfr1033	-	olfactory receptor 1033	Olfr1033	3.743	0.95	0.7	1.83035	1.38983	Down	-0.440518	-1.35709	-2.11436	0.0344847	0.332747
268449	Rpl23a	11 B5	ribosomal protein L23a	Rpl23a	0.519	1.14	0.53	-0.757033	-1.86186	Down	-1.10482	-2.15073	-2.11214	0.0346742	0.333659
229731	Slc25a24	3 F3	solute carrier family 25 (mitochondrial carrier, phosphate carrier), member 24	Slc25a24	3.383	0.48	0.31	0.69971	0.0691086	Down	-0.630601	-1.54821	-2.11213	0.034675	0.333659
442800	D430018E03Rik	5 G2	RIKEN cDNA D430018E03 gene	D430018E03Rik	3.832	0.18	0.09	-0.535032	-1.53423	Down	-0.999199	-1.99889	-2.10976	0.0348787	0.334701
NA	NA	NA	NA	EG629461	110.285	1.17	1.02	7.01172	6.8138	Down	-0.197921	-1.14704	-2.1092	0.0349269	0.334701
19934	Rpl22	4 E2	ribosomal protein L22	Rpl22	2.042	32.28	28.04	6.04256	5.8394	Down	-0.203154	-1.15121	-2.10884	0.0349584	0.334701
19207	Ptch2	4 C-D|4 56.5 cM	patched homolog 2	Ptch2	3.549	0.32	0.19	0.184007	-0.567757	Down	-0.751764	-1.68385	-2.10871	0.0349699	0.334701
100039688	LOC100039688	8 C2	hypothetical protein LOC100039688	LOC100039688	34.653	0.02	0.01	-0.521752	-1.51459	Down	-0.99284	-1.9901	-2.10861	0.0349782	0.334701
68802	Mypn	10 B4	myopalladin	Mypn	5.226	0.08	0.03	-1.25635	-2.66839	Down	-1.41204	-2.66113	-2.10795	0.035035	0.334798
19763	Ring1	17 B1	ring finger protein 1	Ring1	1.705	10.25	8.58	4.12734	3.87077	Down	-0.256572	-1.19464	-2.10715	0.0351044	0.334862
NA	NA	NA	NA	LOC665348	3.343	0.39	0.24	0.383059	-0.317149	Down	-0.700209	-1.62474	-2.10674	0.0351402	0.334897
20667	Sox12	2 G3	SRY-box containing gene 12	Sox12	4.436	1.17	0.9	2.37589	1.99742	Down	-0.378475	-1.29997	-2.09923	0.0357965	0.339483
109115	Supt3h	17 B3	suppressor of Ty 3 homolog (S. cerevisiae)	Supt3h	1.483	3.9	3.03	2.53203	2.16788	Down	-0.364146	-1.28712	-2.09901	0.0358162	0.339483
14311	Cidec	6 E3	cell death-inducing DFFA-like effector c	Cidec	1.702	1.12	0.75	0.930859	0.352386	Down	-0.578473	-1.49327	-2.09736	0.0359617	0.34009
225256	Dsg1b	18 A2|18 7.02 cM	desmoglein 1 beta	Dsg1b	3.404	0.2	0.1	-0.553976	-1.55326	Down	-0.999279	-1.999	-2.09574	0.0361049	0.340709
17319	Mif	10 C1|10 40.9 cM	macrophage migration inhibitory factor	Mif	0.554	47.87	40.82	4.72901	4.49917	Down	-0.229845	-1.17271	-2.09503	0.0361679	0.34096
74753	5830415F09Rik	4 B2	RIKEN cDNA 5830415F09 gene	5830415F09Rik	1.558	1.36	0.93	1.08341	0.535153	Down	-0.548255	-1.46232	-2.094	0.0362595	0.341098
11492	Adam19	11 A5-B1.1|11 20.0 cM	a disintegrin and metallopeptidase domain 19 (meltrin beta)	Adam19	6.388	0.47	0.34	1.5864	1.1194	Down	-0.467009	-1.38224	-2.09245	0.0363985	0.342034
382062	AB124611	9 A3	cDNA sequence AB124611	AB124611	0.579	2.69	1.73	0.639295	0.00249068	Down	-0.636804	-1.55488	-2.09214	0.0364258	0.342034
NA	NA	NA	NA	H2-gs17	1.197	2.66	1.94	1.6709	1.21555	Down	-0.455349	-1.37111	-2.09092	0.0365356	0.342599
22340	Vegfb	19 B	vascular endothelial growth factor B	Vegfb	1.234	12.54	10.45	3.95182	3.68879	Down	-0.263032	-1.2	-2.09063	0.0365614	0.342599
216558	Ugp2	11 A3.1|11 12.0 cM	UDP-glucose pyrophosphorylase 2	Ugp2	2.675	71.18	62.14	7.57294	7.37699	Down	-0.195949	-1.14548	-2.09052	0.0365712	0.342599
NA	NA	NA	NA	LOC100038830	2.439	0.09	0.01	-2.18604	-5.34321	Down	-3.15717	-8.92079	-2.08873	0.036732	0.34307
272589	Tbcel	9 A5.1	tubulin folding cofactor E-like	Tbcel	4.967	15.45	13.46	6.26192	6.06299	Down	-0.198927	-1.14784	-2.08773	0.0368221	0.343564
68070	Pdzd2	15 A2	PDZ domain containing 2	Pdzd2	13.413	0.11	0.07	0.562446	-0.0888817	Down	-0.651328	-1.57061	-2.08581	0.0369956	0.344747
22142	Tuba1a	15 F1|15 60.4 cM	tubulin, alpha 1A	Tuba1a	1.591	3.66	2.85	2.54182	2.18095	Down	-0.360871	-1.2842	-2.08571	0.0370048	0.344747
27205	Podxl	6 A3.3|6 10.0 cM	podocalyxin-like	Podxl	5.304	2.48	2.05	3.71748	3.44278	Down	-0.274704	-1.20975	-2.08498	0.0370713	0.344965
18005	Nek2	1 H6|1 103.0 cM	NIMA (never in mitosis gene a)-related expressed kinase 2	Nek2	3.101	1.34	1.01	2.05507	1.64723	Down	-0.407843	-1.3267	-2.0831	0.037242	0.34563
68479	Phf5a	15 E	PHD finger protein 5A	Phf5a	1.648	12.44	10.51	4.35764	4.11442	Down	-0.243222	-1.18363	-2.08189	0.0373521	0.345987
70804	Pgrmc2	3 C	progesterone receptor membrane component 2	Pgrmc2	3.017	19.54	16.98	5.88148	5.67889	Down	-0.202593	-1.15076	-2.08174	0.0373659	0.345987
19217	Ptger2	14 C1|14 16.4 cM	prostaglandin E receptor 2 (subtype EP2)	Ptger2	2.618	0.5	0.31	0.388754	-0.300729	Down	-0.689483	-1.61271	-2.08155	0.0373839	0.345987
NA	NA	NA	NA	D430015B01Rik	4.293	3.54	2.95	3.92578	3.66275	Down	-0.263026	-1.19999	-2.08041	0.037488	0.345987
NA	NA	NA	NA	LOC545756	1.554	3.06	2.34	2.24957	1.86256	Down	-0.387009	-1.30768	-2.08033	0.0374957	0.345987
NA	NA	NA	NA	1110001A07Rik	1.349	0.69	0.39	-0.103232	-0.926194	Down	-0.822961	-1.76903	-2.07867	0.0376476	0.34692
14609	Gja1	10 B4|10 29.0 cM	gap junction protein, alpha 1	Gja1	3.057	1.52	1.16	2.21628	1.82637	Down	-0.389917	-1.31032	-2.07827	0.0376842	0.34696
66431	1810049H13Rik	11 E2	RIKEN cDNA 1810049H13 gene	1810049H13Rik	0.81	8.3	6.55	2.74912	2.40751	Down	-0.341612	-1.26717	-2.07789	0.0377198	0.346986
14227	Fkbp2	19 A	FK506 binding protein 2	Fkbp2	0.634	65.11	56.24	5.36736	5.15608	Down	-0.211282	-1.15772	-2.07788	0.0377201	0.346986
19177	Psmb7	2 B|2 27.5 cM	proteasome (prosome, macropain) subunit, beta type 7	Psmb7	0.969	112.91	98.61	6.7736	6.57823	Down	-0.195367	-1.14502	-2.07623	0.0378729	0.3476
NA	NA	NA	NA	LOC100043100	33.616	0.02	0.01	-0.565585	-1.55842	Down	-0.99284	-1.9901	-2.07603	0.0378913	0.3476
NA	NA	NA	NA	LOC666440	0.519	0.53	0.13	-1.86186	-3.8885	Down	-2.02664	-4.07456	-2.07397	0.0380823	0.348629
NA	NA	NA	NA	LOC664991	0.639	1.73	1.03	0.144743	-0.603328	Down	-0.748071	-1.67955	-2.0736	0.0381161	0.348786
233073	U2af1l4	7 B1	U2 small nuclear RNA auxiliary factor 1-like 4	U2af1l4	0.864	11.39	9.26	3.29881	3.00013	Down	-0.298681	-1.23002	-2.072	0.0382658	0.349575
102462	Imp3	9 B	IMP3, U3 small nucleolar ribonucleoprotein, homolog (yeast)	Imp3	0.899	30.54	26.12	4.77903	4.55348	Down	-0.225544	-1.16922	-2.0717	0.0382934	0.349575
13619	Phc1	6 F3|6 57.0 cM	polyhomeotic-like 1 (Drosophila)	Phc1	3.839	0.99	0.74	1.92638	1.50652	Down	-0.419854	-1.33779	-2.07164	0.0382992	0.349575
NA	NA	NA	NA	LOC269389	1.864	0.23	0.09	-1.22127	-2.57393	Down	-1.35266	-2.55383	-2.07003	0.0384499	0.350116
68980	Wdr53	16 B2	WD repeat domain 53	Wdr53	1.35	4.46	3.49	2.59004	2.23623	Down	-0.353808	-1.27793	-2.06986	0.0384652	0.350116
66183	1110032A04Rik	3 E3	RIKEN cDNA 1110032A04 gene	1110032A04Rik	1.733	0.16	0.04	-1.84968	-3.84698	Down	-1.9973	-3.99252	-2.0692	0.0385274	0.350228
27207	Rps11	7 B4	ribosomal protein S11	Rps11	0.597	137.09	119.64	6.35478	6.15836	Down	-0.196423	-1.14585	-2.06875	0.0385693	0.350326
66379	2310016M24Rik	15 F1	RIKEN cDNA 2310016M24 gene	2310016M24Rik	0.672	31.59	26.76	4.40793	4.16854	Down	-0.239389	-1.18049	-2.06762	0.0386754	0.350831
73886	4930431P19Rik	7 E3	RIKEN cDNA 4930431P19 gene	4930431P19Rik	2.959	0.33	0.19	-0.0339153	-0.83006	Down	-0.796145	-1.73645	-2.06691	0.0387429	0.351066
330010	Ttll10	4 E2	tubulin tyrosine ligase-like family, member 10	Ttll10	2.307	0.12	0.03	-1.85167	-3.84807	Down	-1.9964	-3.99003	-2.06681	0.0387516	0.351066
17975	Ncl	1 D|1 48.4 cM	nucleolin	Ncl	8.257	13.57	11.86	6.80798	6.61366	Down	-0.194315	-1.14418	-2.06607	0.038822	0.351399
NA	NA	NA	NA	EG269105	0.628	16.87	13.79	3.40523	3.1144	Down	-0.290836	-1.22335	-2.06586	0.0388419	0.351427
69136	Tusc1	4 C5	tumor suppressor candidate 1	Tusc1	1.364	1.37	0.92	0.902125	0.327706	Down	-0.574419	-1.48908	-2.06545	0.0388808	0.351521
75379	4930599N23Rik	6 B1	RIKEN cDNA 4930599N23 gene	4930599N23Rik	1.548	0.38	0.18	-0.765144	-1.84272	Down	-1.07758	-2.11049	-2.06425	0.0389943	0.351763
78833	Gins3	8 D1	GINS complex subunit 3 (Psf3 homolog)	Gins3	2.412	0.25	0.12	-0.729193	-1.78746	Down	-1.05827	-2.08243	-2.06147	0.0392586	0.353408
NA	NA	NA	NA	0610008C08Rik	1.212	4.66	3.63	2.49775	2.1374	Down	-0.360352	-1.28374	-2.06141	0.0392638	0.353408
319711	E230029C05Rik	7 E1	RIKEN cDNA E230029C05 gene	E230029C05Rik	0.814	0.47	0.17	-1.38586	-2.85244	Down	-1.46658	-2.76367	-2.0606	0.039341	0.353798
15191	Hdgf	3 F1|3 61.8 cM	hepatoma-derived growth factor	Hdgf	2.194	63.07	55.17	7.11245	6.91938	Down	-0.19307	-1.14319	-2.0591	0.0394842	0.354629
11807	Apoa2	1 H3|1 92.6 cM	apolipoprotein A-II	Apoa2	0.477	11195.5	9368.14	12.3827	12.1256	Down	-0.257083	-1.19506	-2.05845	0.0395471	0.354888
93887	Pcdhb16	18 B3	protocadherin beta 16	Pcdhb16	4.945	0.05	0.01	-2.01308	-4.32353	Down	-2.31046	-4.9604	-2.05791	0.0395984	0.355044
NA	NA	NA	NA	2900006F19Rik	3.552	0.62	0.43	1.1392	0.611376	Down	-0.527829	-1.44176	-2.05741	0.0396465	0.355322
68797	Pdgfrl	8 A4	platelet-derived growth factor receptor-like	Pdgfrl	1.537	0.38	0.18	-0.775432	-1.85301	Down	-1.07758	-2.11049	-2.05644	0.0397404	0.356012
20349	Sema3e	5 A1	sema domain, immunoglobulin domain (Ig), short basic domain, secreted, (semaphorin) 3E	Sema3e	6.861	0.04	0.01	-1.86184	-3.85108	Down	-1.98925	-3.9703	-2.05323	0.0400506	0.358045
14325	Ftl1	7 B4	ferritin light chain 1	Ftl1	0.97	1130.15	977.23	10.0984	9.88861	Down	-0.209744	-1.15648	-2.05159	0.0402094	0.358982
NA	NA	NA	NA	LOC667264	23.096	0.1	0.07	1.20908	0.695129	Down	-0.513956	-1.42796	-2.05088	0.0402786	0.359446
20618	Sncg	14 B-C|14 12.5 cM	synuclein, gamma	Sncg	0.712	0.39	0.1	-1.84813	-3.81054	Down	-1.9624	-3.8971	-2.05069	0.0402973	0.359459
21925	Tnnc2	2 H3	troponin C2, fast	Tnnc2	0.693	0.55	0.2	-1.39131	-2.85028	Down	-1.45897	-2.74913	-2.0486	0.0405017	0.3608
16889	Lipa	19 C1	lysosomal acid lipase A	Lipa	2.919	69.46	60.8	7.66359	7.47148	Down	-0.192111	-1.14243	-2.04844	0.0405166	0.3608
NA	NA	NA	NA	LOC665999	0.721	28.57	24.21	4.36451	4.12561	Down	-0.238897	-1.18009	-2.04806	0.0405542	0.360981
NA	NA	NA	NA	LOC100039355	0.59	60.2	51.95	5.15048	4.93784	Down	-0.212639	-1.15881	-2.04549	0.0408066	0.362103
71240	Osbpl7	11 D	oxysterol binding protein-like 7	Osbpl7	3.535	0.57	0.39	1.011	0.463626	Down	-0.547371	-1.46142	-2.04451	0.0409027	0.362385
16401	Itga4	2 C3|2 46.0 cM	integrin alpha 4	Itga4	9.832	0.29	0.21	1.51211	1.04663	Down	-0.465474	-1.38077	-2.04356	0.040997	0.362759
216350	Tspan8	10 D2	tetraspanin 8	Tspan8	1.245	1	0.62	0.31629	-0.373281	Down	-0.689571	-1.6128	-2.0357	0.0417801	0.367201
56636	Fgf21	7 B2	fibroblast growth factor 21	Fgf21	0.947	0.51	0.22	-1.04971	-2.26233	Down	-1.21262	-2.31758	-2.03442	0.0419095	0.368029
NA	NA	NA	NA	BC038822	2.185	1.43	1.05	1.64375	1.19816	Down	-0.445589	-1.36187	-2.03384	0.0419681	0.368246
NA	NA	NA	NA	LOC100042040	58.285	0.03	0.02	0.81096	0.228392	Down	-0.582568	-1.49751	-2.03382	0.0419694	0.368246
20922	Supt4h1	11 C|11 49.0 cM	suppressor of Ty 4 homolog 1 (S. cerevisiae)	Supt4h1	0.693	16.79	13.85	3.54047	3.26275	Down	-0.277714	-1.21227	-2.03251	0.0421016	0.368941
68544	2310036O22Rik	8 C3	RIKEN cDNA 2310036O22 gene	2310036O22Rik	0.892	49.11	42.61	5.45306	5.24824	Down	-0.204824	-1.15255	-2.0315	0.0422043	0.369685
NA	NA	NA	NA	LOC625861	0.717	29.07	24.68	4.38151	4.14532	Down	-0.236188	-1.17788	-2.03125	0.0422293	0.369691
19769	Rit1	3 F1	Ras-like without CAAX 1	Rit1	1.178	8.26	6.74	3.2825	2.98911	Down	-0.293389	-1.22552	-2.0293	0.0424273	0.370475
71911	Bdh1	16 B2	3-hydroxybutyrate dehydrogenase, type 1	Bdh1	1.697	97.38	85.36	7.36854	7.17848	Down	-0.190065	-1.14082	-2.02872	0.0424873	0.370766
230996	9430015G10Rik	4 E2	RIKEN cDNA 9430015G10 gene	9430015G10Rik	2.528	1.55	1.17	1.97036	1.56463	Down	-0.405729	-1.32476	-2.02842	0.0425171	0.370871
65969	Cubn	2 A1|2 9.0 cM	cubilin (intrinsic factor-cobalamin receptor)	Cubn	11.327	0.03	0.01	-1.5524	-3.12781	Down	-1.57541	-2.9802	-2.02797	0.0425637	0.370968
NA	NA	NA	NA	LOC100039636	1.16	36.56	31.71	5.40632	5.201	Down	-0.205328	-1.15295	-2.02747	0.0426149	0.371259
NA	NA	NA	NA	LOC669278	23.593	0.01	0	-2.06921	-8.72743	Down	-6.65821	-101	-2.02647	0.0427162	0.371438
104130	Ndufb11	X A1.3	NADH dehydrogenase (ubiquinone) 1 beta subcomplex, 11	Ndufb11	0.843	120.41	105.48	6.66542	6.47443	Down	-0.190986	-1.14154	-2.02625	0.0427396	0.371438
NA	NA	NA	NA	EG208285	1.693	6.4	5.26	3.43768	3.15467	Down	-0.283004	-1.21673	-2.02583	0.0427825	0.371438
17761	Mtap7	10 A3|10 11.0 cM	microtubule-associated protein 7	Mtap7	2.893	8.92	7.64	4.68963	4.46616	Down	-0.223468	-1.16754	-2.02564	0.0428013	0.371438
385643	Kng2	16 B1	kininogen 2	Kng2	2.21	113.61	99.55	7.97199	7.7814	Down	-0.190596	-1.14124	-2.02556	0.0428096	0.371438
12506	Cd48	1 H3|1 93.3 cM	CD48 antigen	Cd48	1.142	1.7	1.16	0.957182	0.405812	Down	-0.55137	-1.46548	-2.02404	0.0429664	0.37215
NA	NA	NA	NA	EG629065	14.35	0.12	0.08	0.785287	0.200925	Down	-0.584362	-1.49938	-2.02343	0.0430284	0.372169
231670	Fbxo21	5 F	F-box protein 21	Fbxo21	3.909	36.38	31.9	7.15188	6.96229	Down	-0.189589	-1.14044	-2.02246	0.0431288	0.372476
11690	Alox5ap	-	arachidonate 5-lipoxygenase activating protein	Alox5ap	0.854	2.76	1.95	1.23703	0.735856	Down	-0.501172	-1.41536	-2.02075	0.0433054	0.373476
17393	Mmp7	9 A1|9 1.0 cM	matrix metallopeptidase 7	Mmp7	1.059	0.4	0.16	-1.23886	-2.56025	Down	-1.32139	-2.49906	-2.02065	0.043316	0.373476
64934	Pes1	11 A1	pescadillo homolog 1, containing BRCT domain (zebrafish)	Pes1	2.911	6.43	5.44	4.22636	3.98515	Down	-0.241208	-1.18198	-2.01878	0.0435105	0.374534
67945	Rpl41	10 D3	ribosomal protein L41	Rpl41	0.39	514.49	451.25	7.64855	7.45933	Down	-0.189216	-1.14014	-2.01777	0.0436157	0.375286
66711	Sbds	5 G1.3	Shwachman-Bodian-Diamond syndrome homolog (human)	Sbds	1.479	22.73	19.63	5.07115	4.85962	Down	-0.211537	-1.15792	-2.01733	0.0436612	0.375522
NA	NA	NA	NA	LOC668363	8.969	0.28	0.2	1.32896	0.84374	Down	-0.485221	-1.3998	-2.01561	0.0438404	0.376753
27406	Abcf3	16 A3|16 22.0 cM	ATP-binding cassette, sub-family F (GCN20), member 3	Abcf3	3.288	15.42	13.43	5.66395	5.46461	Down	-0.199342	-1.14817	-2.01507	0.0438972	0.377086
23879	Fxr2	11 B3|11 39.0 cM	fragile X mental retardation, autosomal homolog 2	Fxr2	2.97	11.91	10.3	5.14458	4.93505	Down	-0.209527	-1.15631	-2.01461	0.0439455	0.377214
NA	NA	NA	NA	LOC664903	0.51	6.58	4.89	1.74668	1.31843	Down	-0.428246	-1.3456	-2.01393	0.0440172	0.377214
NA	NA	NA	NA	LOC668671	23.373	0.01	0	-2.08273	-8.74094	Down	-6.65821	-101	-2.01384	0.0440259	0.377214
15129	Hbb-b1	7 E3|7 50.0 cM	hemoglobin, beta adult major chain	Hbb-b1	0.628	463.06	405.88	8.18389	7.99375	Down	-0.190146	-1.14088	-2.01352	0.0440596	0.377214
11861	Arl4a	12 B1|12 25.0 cM	ADP-ribosylation factor-like 4A	Arl4a	3.807	7.6	6.54	4.85467	4.63797	Down	-0.216706	-1.16208	-2.01249	0.0441679	0.377578
19654	Rbm6	9 F1-F2	RNA binding motif protein 6	Rbm6	5.43	2.29	1.9	3.63636	3.36703	Down	-0.269335	-1.20525	-2.01223	0.0441959	0.377634
14999	H2-DMb1	17 B1|17 18.58 cM	histocompatibility 2, class II, locus Mb1	H2-DMb1	1.284	1.8	1.27	1.20872	0.705587	Down	-0.503135	-1.41729	-2.01078	0.0443489	0.378478
236727	Slc9a7	X A1.3	solute carrier family 9 (sodium/hydrogen exchanger), member 7	Slc9a7	2.469	0.38	0.22	-0.0916222	-0.879842	Down	-0.78822	-1.72694	-2.01026	0.0444032	0.378478
13821	Epb4.1l1	2 H1|2 88.0 cM	erythrocyte protein band 4.1-like 1	Epb4.1l1	6.663	0.57	0.43	1.92546	1.51892	Down	-0.406543	-1.32551	-2.00893	0.0445445	0.379372
NA	NA	NA	NA	9030605E09Rik	1.624	6.76	5.57	3.4566	3.17725	Down	-0.279341	-1.21364	-2.00841	0.0445996	0.379687
105590	AU017455	14 D3	expressed sequence AU017455	AU017455	2.68	0.49	0.31	0.393381	-0.266962	Down	-0.660343	-1.58046	-2.00538	0.0449222	0.380272
12703	Socs1	16 A1|16 3.4 cM	suppressor of cytokine signaling 1	Socs1	1.22	0.6	0.32	-0.449844	-1.35652	Down	-0.90668	-1.87473	-2.00512	0.0449505	0.380272
56336	B4galt5	2 H3	UDP-Gal:betaGlcNAc beta 1,4-galactosyltransferase, polypeptide 5	B4galt5	4.205	5.76	4.93	4.5982	4.37372	Down	-0.224477	-1.16835	-2.00503	0.0449594	0.380272
218194	Phactr1	13 A4	phosphatase and actin regulator 1	Phactr1	6.125	0.22	0.14	0.430941	-0.220761	Down	-0.651702	-1.57102	-2.00475	0.04499	0.380314
378460	Pram1	17 B1	PML-RAR alpha-regulated adaptor molecule 1	Pram1	2.194	0.6	0.38	0.396838	-0.261986	Down	-0.658824	-1.5788	-2.00336	0.0451382	0.380925
18787	Serpine1	5 G2	serine (or cysteine) peptidase inhibitor, clade E, member 1	Serpine1	3.007	0.16	0.07	-1.05463	-2.24612	Down	-1.19149	-2.28388	-2.00326	0.0451496	0.380925
66290	Atp6v1g1	4 C1	ATPase, H+ transporting, lysosomal V1 subunit G1	Atp6v1g1	1.021	21.98	18.76	4.48811	4.25958	Down	-0.22853	-1.17164	-2.00312	0.0451642	0.380925
65247	Asb1	1 D|1 57.0 cM	ankyrin repeat and SOCS box-containing 1	Asb1	6.214	1.3	1.05	3.01414	2.70605	Down	-0.308096	-1.23807	-2.0029	0.0451884	0.380975
66656	Eef1d	15 E1	eukaryotic translation elongation factor 1 delta (guanine nucleotide exchange protein)	Eef1d	2.971	16.81	14.65	5.64221	5.44379	Down	-0.198418	-1.14744	-2.00217	0.0452663	0.381324
171282	Acot4	12 D3	acyl-CoA thioesterase 4	Acot4	2.325	6.12	5.12	3.83079	3.5734	Down	-0.257383	-1.19531	-2.0005	0.045446	0.382219
12183	Bpgm	6 B1	2,3-bisphosphoglycerate mutase	Bpgm	2.068	8.62	7.29	4.15594	3.91417	Down	-0.241766	-1.18244	-1.99837	0.0456763	0.383695
12828	Col4a3	1 C5	collagen, type IV, alpha 3	Col4a3	7.763	0.08	0.04	-0.68544	-1.68364	Down	-0.9982	-1.99751	-1.99738	0.0457843	0.384267
NA	NA	NA	NA	LOC100042311	0.477	8.06	6.1	1.94286	1.54089	Down	-0.401965	-1.32131	-1.99641	0.0458892	0.384267
70012	Ccdc21	4 D3	coiled-coil domain containing 21	Ccdc21	3.83	9.43	8.17	5.17462	4.9677	Down	-0.206919	-1.15422	-1.9962	0.0459117	0.384267
NA	NA	NA	NA	LOC100043893	0.479	119.26	104.2	5.83607	5.64131	Down	-0.194755	-1.14453	-1.99539	0.0460008	0.384267
14664	Slc6a9	4 D2.1|4 52.0 cM	solute carrier family 6 (neurotransmitter transporter, glycine), member 9	Slc6a9	3.272	12.94	11.25	5.40395	5.20204	Down	-0.201911	-1.15022	-1.9936	0.0461956	0.384859
93757	Immp2l	-	IMP2 inner mitochondrial membrane peptidase-like (S. cerevisiae)	Immp2l	0.775	11.84	9.66	3.19788	2.90431	Down	-0.293571	-1.22567	-1.99333	0.0462258	0.384859
NA	NA	NA	NA	LOC100042386	10.987	0.03	0.01	-1.59637	-3.17178	Down	-1.57541	-2.9802	-1.99217	0.0463529	0.385111
14205	Figf	X F5|X 70.0 cM	c-fos induced growth factor	Figf	1.876	0.91	0.61	0.771757	0.194777	Down	-0.576979	-1.49172	-1.99183	0.0463899	0.385111
93739	Gabarapl2	8 E1	gamma-aminobutyric acid (GABA) A receptor-associated protein-like 2	Gabarapl2	2.497	9.26	7.92	4.53122	4.30571	Down	-0.225509	-1.16919	-1.9917	0.0464045	0.385111
27416	Abcc5	16 A3|16 14.0 cM	ATP-binding cassette, sub-family C (CFTR/MRP), member 5	Abcc5	6.197	0.81	0.63	2.32774	1.96522	Down	-0.362519	-1.28567	-1.99159	0.0464164	0.385111
386649	Nsfl1c	2 G3	NSFL1 (p97) cofactor (p47)	Nsfl1c	1.355	28.05	24.34	5.24823	5.04356	Down	-0.204671	-1.15242	-1.98988	0.0466039	0.385904
20390	Sftpd	14 B|14 14.0 cM	surfactant associated protein D	Sftpd	1.289	0.88	0.54	0.181992	-0.522449	Down	-0.704441	-1.62951	-1.98951	0.0466446	0.386088
66556	Drap1	19 A	Dr1 associated protein 1 (negative cofactor 2 alpha)	Drap1	0.929	51.26	44.68	5.57351	5.37531	Down	-0.198204	-1.14727	-1.98823	0.046786	0.386585
72789	Veph1	3 E1	ventricular zone expressed PH domain homolog 1 (zebrafish)	Veph1	3.651	0.12	0.05	-1.1894	-2.45075	Down	-1.26135	-2.39721	-1.98822	0.0467878	0.386585
NA	NA	NA	NA	LOC675762	30.908	0.02	0.01	-0.686752	-1.67959	Down	-0.99284	-1.9901	-1.98764	0.0468521	0.386585
NA	NA	NA	NA	LOC100041455	10.942	0.03	0.01	-1.60229	-3.1777	Down	-1.57541	-2.9802	-1.98737	0.0468814	0.386585
NA	NA	NA	NA	LOC622146	20.812	0.05	0.03	0.0602981	-0.674749	Down	-0.735047	-1.66445	-1.98735	0.0468838	0.386585
NA	NA	NA	NA	LOC667422	15.732	2.16	1.87	5.08673	4.87875	Down	-0.207983	-1.15507	-1.9873	0.0468896	0.386585
NA	NA	NA	NA	LOC666761	12.704	1.53	1.3	4.28084	4.04583	Down	-0.235003	-1.17691	-1.9866	0.0469665	0.386678
NA	NA	NA	NA	LOC547033	3.875	0.52	0.36	1.01106	0.480666	Down	-0.530391	-1.44432	-1.98636	0.0469934	0.386678
77799	Sla2	2 H1	Src-like-adaptor 2	Sla2	2.634	3.81	3.13	3.32708	3.04346	Down	-0.28362	-1.21725	-1.98273	0.0473979	0.388477
11812	Apoc1	7 A3|7 4.0 cM	apolipoprotein C-I	Apoc1	0.463	4880.03	4192.69	11.1418	10.9227	Down	-0.219014	-1.16394	-1.9814	0.0475466	0.388933
68169	A930038C07Rik	6 C1	RIKEN cDNA A930038C07 gene	A930038C07Rik	4.684	0.05	0.01	-2.0913	-4.40176	Down	-2.31046	-4.9604	-1.98072	0.0476231	0.38913
53319	Nxf1	19 A|19 5.0 cM	nuclear RNA export factor 1 homolog (S. cerevisiae)	Nxf1	2.284	14.96	12.96	5.09461	4.88757	Down	-0.207043	-1.15432	-1.98015	0.0476862	0.389225
207686	A330021E22Rik	5 A1	RIKEN cDNA A330021E22 gene	A330021E22Rik	3.245	0.08	0.02	-1.94384	-3.93844	Down	-1.99461	-3.98507	-1.97983	0.0477232	0.389225
NA	NA	NA	NA	LOC100039529	22.782	0.01	0	-2.11968	-8.77789	Down	-6.65821	-101	-1.97975	0.0477313	0.389225
67642	4930515G01Rik	5 F	RIKEN cDNA 4930515G01 gene	4930515G01Rik	1.247	0.25	0.08	-1.68096	-3.32359	Down	-1.64263	-3.12235	-1.9785	0.0478723	0.390178
68011	Snrpg	6 B1	small nuclear ribonucleoprotein polypeptide G	Snrpg	0.393	14.53	11.45	2.51357	2.16989	Down	-0.343684	-1.26899	-1.97725	0.0480139	0.390767
50905	Il17rb	14 B|14 6.0 cM	interleukin 17 receptor B	Il17rb	2.061	4.35	3.55	3.16439	2.8712	Down	-0.293189	-1.22535	-1.97601	0.0481542	0.391338
NA	NA	NA	NA	LOC385355	20.548	0.05	0.03	0.0418805	-0.693167	Down	-0.735047	-1.66445	-1.97559	0.0482017	0.391338
NA	NA	NA	NA	LOC676623	22.708	0.01	0	-2.12437	-8.78258	Down	-6.65821	-101	-1.97547	0.0482151	0.391338
58243	Nap1l5	6 C1	nucleosome assembly protein 1-like 5	Nap1l5	1.832	0.12	0.02	-2.18427	-4.76324	Down	-2.57897	-5.97512	-1.97493	0.0482766	0.391606
NA	NA	NA	NA	LOC623006	1.67	6.26	5.16	3.38603	3.10725	Down	-0.278787	-1.21317	-1.97472	0.0483004	0.391606
NA	NA	NA	NA	LOC100040542	30.521	0.02	0.01	-0.70493	-1.69777	Down	-0.99284	-1.9901	-1.97458	0.0483156	0.391606
NA	NA	NA	NA	LOC216229	1.266	3.61	2.79	2.19232	1.82059	Down	-0.371722	-1.2939	-1.97408	0.048373	0.391606
20603	Sms	X F4|X 65.45 cM	spermine synthase	Sms	3.377	0.87	0.64	1.555	1.11211	Down	-0.442884	-1.35932	-1.97383	0.0484016	0.391606
NA	NA	NA	NA	LOC100039795	3.109	3.2	2.63	3.31457	3.03157	Down	-0.282999	-1.21672	-1.97321	0.0484722	0.391606
69077	Psmd11	11 B5	proteasome (prosome, macropain) 26S subunit, non-ATPase, 11	Psmd11	1.743	34.32	30.05	5.90255	5.71087	Down	-0.191684	-1.1421	-1.9732	0.048473	0.391606
73677	Psma8	-	proteasome (prosome, macropain) subunit, alpha type, 8	Psma8	2.468	0.31	0.17	-0.385852	-1.2522	Down	-0.86635	-1.82305	-1.97282	0.0485164	0.391658
73453	1700067K01Rik	8 C3	RIKEN cDNA 1700067K01 gene	1700067K01Rik	1.241	0.25	0.08	-1.68792	-3.33055	Down	-1.64263	-3.12235	-1.97276	0.0485224	0.391658
26459	Slc27a5	7 A1	solute carrier family 27 (fatty acid transporter), member 5	Slc27a5	2.281	477.12	414.9	10.0879	9.88629	Down	-0.201588	-1.14996	-1.97262	0.0485391	0.391658
NA	NA	NA	NA	Dscr2	0.985	14.87	12.49	3.87254	3.62091	Down	-0.251629	-1.19055	-1.97248	0.0485543	0.391658
214922	Slc39a2	14 C2	solute carrier family 39 (zinc transporter), member 2	Slc39a2	1.752	0.57	0.34	-0.00171032	-0.746966	Down	-0.745256	-1.67627	-1.97165	0.0486495	0.392122
21957	Tnnt3	7 F5|7 69.0 cM	troponin T3, skeletal, fast	Tnnt3	0.995	0.63	0.32	-0.673579	-1.65064	Down	-0.977058	-1.96845	-1.97099	0.0487249	0.392428
NA	NA	NA	NA	LOC665575	0.733	23.71	20.08	4.11931	3.87958	Down	-0.239735	-1.18078	-1.96902	0.0489509	0.392872
57257	Vav3	3 G1	vav 3 oncogene	Vav3	5.11	0.29	0.19	0.567945	-0.0418463	Down	-0.609792	-1.52604	-1.96847	0.0490139	0.392872
74519	Cyp2j9	4 C5	cytochrome P450, family 2, subfamily j, polypeptide 9	Cyp2j9	1.944	4.65	3.8	3.17629	2.88507	Down	-0.291224	-1.22368	-1.96843	0.0490188	0.392872
12038	Bche	3 E3	butyrylcholinesterase	Bche	6.209	14.37	12.63	6.47936	6.29316	Down	-0.186204	-1.13777	-1.96842	0.0490194	0.392872
NA	NA	NA	NA	LOC667006	22.577	0.01	0	-2.13272	-8.79093	Down	-6.65821	-101	-1.96787	0.0490827	0.392872
71985	Acad10	5 F	acyl-Coenzyme A dehydrogenase family, member 10	Acad10	3.825	7.72	6.67	4.88408	4.67317	Down	-0.210911	-1.15742	-1.96687	0.0491987	0.393514
NA	NA	NA	NA	LOC100042202	2.138	0.12	0.03	-1.96143	-3.95783	Down	-1.9964	-3.99003	-1.96456	0.0494652	0.394398
20103	Rps5	7 A1	ribosomal protein S5	Rps5	0.714	294.74	259.39	7.7173	7.53298	Down	-0.18432	-1.13628	-1.9645	0.0494726	0.394398
24001	Tiam2	17 4.0 cM	T-cell lymphoma invasion and metastasis 2	Tiam2	6.127	1.72	1.42	3.39767	3.12117	Down	-0.2765	-1.21125	-1.96386	0.0495458	0.394398
55951	Brp44l	17 A1|17 7.8 cM	brain protein 44-like	Brp44l	0.907	37.52	32.54	5.08877	4.88332	Down	-0.205445	-1.15304	-1.96377	0.0495566	0.394398
114664	Hsd17b11	5 E4	hydroxysteroid (17-beta) dehydrogenase 11	Hsd17b11	1.699	92.37	81.31	7.29404	7.11005	Down	-0.183991	-1.13602	-1.96376	0.0495583	0.394398
68241	9530058B02Rik	17 B1	RIKEN cDNA 9530058B02 gene	9530058B02Rik	0.816	31.2	26.84	4.67012	4.45296	Down	-0.217161	-1.16244	-1.96344	0.0495951	0.394421
NA	NA	NA	NA	LOC665382	0.705	1.08	0	-0.39314	-13.792	Down	-13.3989	-10801	-1.96306	0.0496395	0.394623
67445	C1qtnf4	2 E1	C1q and tumor necrosis factor related protein 4	C1qtnf4	1.286	0.29	0.11	-1.42249	-2.82022	Down	-1.39774	-2.63488	-1.96218	0.0497415	0.395284
NA	NA	NA	NA	LOC665426	14.839	0.08	0.05	0.249268	-0.427724	Down	-0.676992	-1.5988	-1.96118	0.0498585	0.395913
NA	NA	NA	NA	EG624713	0.556	7.47	5.73	2.05428	1.67172	Down	-0.382567	-1.30366	-1.95992	0.0500056	0.39683
NA	NA	NA	NA	4930566A11Rik	2.081	1.23	0.89	1.35605	0.889316	Down	-0.466736	-1.38198	-1.9596	0.0500431	0.39683
NA	NA	NA	NA	LOC100039347	22.409	0.01	0	-2.14349	-8.80171	Down	-6.65821	-101	-1.95812	0.0502165	0.397547
109905	Rap1a	3 F2.2|3 48.5 cM	RAS-related protein-1a	Rap1a	1.392	10.25	8.61	3.83473	3.58319	Down	-0.251536	-1.19047	-1.95762	0.0502741	0.397571
209039	Tenc1	15 F3|15 55.5 cM	tensin like C1 domain-containing phosphatase	Tenc1	4.707	10.93	9.56	5.68504	5.49183	Down	-0.193209	-1.1433	-1.95695	0.0503537	0.397625
67840	Mrp63	14 C3	mitochondrial ribosomal protein 63	Mrp63	2.321	8.19	6.97	4.24863	4.01593	Down	-0.232702	-1.17503	-1.95661	0.0503938	0.397738
72082	Cyp2c55	19 C3	cytochrome P450, family 2, subfamily c, polypeptide 55	Cyp2c55	1.989	8.32	7.04	4.04864	3.80764	Down	-0.241005	-1.18182	-1.95407	0.0506925	0.398448
12517	Cd72	4 B1|4 22.5 cM	CD72 antigen	Cd72	1.408	1.87	1.36	1.39676	0.93736	Down	-0.459403	-1.37497	-1.95377	0.0507286	0.398582
NA	NA	NA	NA	LOC666503	22.277	0.01	0	-2.15202	-8.81023	Down	-6.65821	-101	-1.95043	0.0511243	0.400938
216459	Myl6b	10 D3	myosin, light polypeptide 6B	Myl6b	1.026	4.32	3.34	2.1481	1.77692	Down	-0.371173	-1.2934	-1.94986	0.0511922	0.401298
66892	Eif4e3	6 D3	eukaryotic translation initiation factor 4E member 3	Eif4e3	2.513	1.83	1.42	2.20133	1.8354	Down	-0.36593	-1.28871	-1.94901	0.0512944	0.401324
56696	Gpr132	12 F2	G protein-coupled receptor 132	Gpr132	2.439	0.17	0.07	-1.26926	-2.54815	Down	-1.2789	-2.42653	-1.94885	0.0513135	0.401324
NA	NA	NA	NA	LOC667882	2.889	0.13	0.05	-1.41174	-2.78848	Down	-1.37674	-2.59681	-1.94877	0.0513231	0.401324
NA	NA	NA	NA	LOC100039976	83.514	0.04	0.03	1.74369	1.32985	Down	-0.413839	-1.33223	-1.94835	0.0513731	0.401439
56089	Ramp3	11 A1|11 2.1 cM	receptor (calcitonin) activity modifying protein 3	Ramp3	1.221	0.31	0.12	-1.40113	-2.76963	Down	-1.3685	-2.58201	-1.94822	0.0513883	0.401439
230848	Zbtb40	4 D3	zinc finger and BTB domain containing 40	Zbtb40	7.192	1.85	1.55	3.734	3.47875	Down	-0.255242	-1.19354	-1.94736	0.0514919	0.401884
70337	Iyd	10 A1	iodotyrosine deiodinase	Iyd	1.54	42.03	36.9	6.01628	5.82848	Down	-0.187798	-1.13902	-1.94733	0.051495	0.401884
20739	Spna1	1 H3|1 95.4 cM	spectrin alpha 1	Spna1	7.931	0.05	0.02	-1.33154	-2.64916	Down	-1.31762	-2.49254	-1.94596	0.05166	0.402571
16779	Lamb2	9 F1|9 60.0 cM	laminin, beta 2	Lamb2	5.539	1.75	1.44	3.27706	2.99579	Down	-0.281268	-1.21526	-1.94573	0.0516873	0.402633
NA	NA	NA	NA	EG225058	0.502	9.24	7.18	2.21367	1.84976	Down	-0.363905	-1.2869	-1.94456	0.0518277	0.403576
19356	Rad17	13 D1	RAD17 homolog (S. pombe)	Rad17	2.957	3.04	2.49	3.16825	2.88034	Down	-0.287915	-1.22087	-1.94329	0.0519816	0.403872
NA	NA	NA	NA	LOC100042604	1.032	7.34	5.94	2.92124	2.61593	Down	-0.305312	-1.23569	-1.94271	0.0520517	0.404234
231396	Ugt2b36	5 E1	UDP glucuronosyltransferase 2 family, polypeptide B36	Ugt2b36	1.888	269	236.18	8.98832	8.8006	Down	-0.187719	-1.13896	-1.94201	0.0521354	0.404556
NA	NA	NA	NA	LOC100042986	0.411	29.4	24.52	3.59496	3.3331	Down	-0.261856	-1.19902	-1.94135	0.0522157	0.404589
NA	NA	NA	NA	LOC668980	22.117	0.01	0	-2.16242	-8.82063	Down	-6.65821	-101	-1.94111	0.0522451	0.404589
320139	Ptpn7	1 E4	protein tyrosine phosphatase, non-receptor type 7	Ptpn7	3.264	0.18	0.09	-0.766489	-1.76569	Down	-0.999199	-1.99889	-1.94088	0.0522728	0.404589
54342	Gnpnat1	14 C1	glucosamine-phosphate N-acetyltransferase 1	Gnpnat1	2.536	8.5	7.28	4.43003	4.20651	Down	-0.223522	-1.16758	-1.94061	0.0523062	0.404589
NA	NA	NA	NA	EG667883	3.927	2.5	2.06	3.29541	3.01614	Down	-0.279271	-1.21358	-1.93998	0.0523817	0.405018
NA	NA	NA	NA	LOC435570	0.638	14.54	11.94	3.21359	2.92937	Down	-0.284222	-1.21775	-1.93856	0.0525545	0.405155
20562	Slit1	19 C3	slit homolog 1 (Drosophila)	Slit1	5.236	0.06	0.02	-1.66803	-3.2482	Down	-1.58017	-2.99005	-1.93847	0.0525662	0.405155
NA	NA	NA	NA	Abhd9	2.416	0.14	0.05	-1.56285	-3.04643	Down	-1.48357	-2.79641	-1.93718	0.052723	0.405277
66787	4933433P14Rik	12 E	RIKEN cDNA 4933433P14 gene	4933433P14Rik	2.787	3.45	2.84	3.26535	2.98465	Down	-0.280696	-1.21478	-1.93699	0.052746	0.405277
NA	NA	NA	NA	EG622297	26.018	0.06	0.04	0.644947	0.0611842	Down	-0.583763	-1.49875	-1.93672	0.0527795	0.405277
NA	NA	NA	NA	LOC622404	0.781	40.26	34.92	4.97467	4.76938	Down	-0.205293	-1.15292	-1.93669	0.0527829	0.405277
NA	NA	NA	NA	LOC668516	22.031	0.01	0	-2.16804	-8.82625	Down	-6.65821	-101	-1.93609	0.0528568	0.405695
230099	Car9	4 B1	carbonic anhydrase 9	Car9	1.959	0.2	0.08	-1.35109	-2.67194	Down	-1.32085	-2.49813	-1.9349	0.053003	0.406513
66489	Rpl35	2 B	ribosomal protein L35	Rpl35	0.452	33.32	28.12	3.91272	3.66792	Down	-0.244791	-1.18492	-1.93474	0.0530218	0.406513
27404	Abca8b	11 E1|11 69.0 cM	ATP-binding cassette, sub-family A (ABC1), member 8b	Abca8b	5.312	13.82	12.16	6.19795	6.01334	Down	-0.184613	-1.13651	-1.93274	0.0532685	0.407508
213119	Itga10	3 F2.2	integrin, alpha 10	Itga10	5.044	0.4	0.28	1.013	0.498582	Down	-0.514419	-1.42842	-1.93249	0.0532995	0.407528
19142	Prss12	3 G3	protease, serine, 12 neurotrypsin (motopsin)	Prss12	2.602	0.12	0.04	-1.67807	-3.26063	Down	-1.58256	-2.99501	-1.9324	0.0533101	0.407528
NA	NA	NA	NA	LOC100039367	21.962	0.01	0	-2.17256	-8.83077	Down	-6.65821	-101	-1.93206	0.0533525	0.407702
17961	Nat2	8 B3.1|8 31.0 cM	N-acetyltransferase 2 (arylamine N-acetyltransferase)	Nat2	1.463	6.91	5.71	3.33764	3.06245	Down	-0.275191	-1.21015	-1.9299	0.0536187	0.409288
72416	Lrpprc	17 E4	leucine-rich PPR-motif containing	Lrpprc	4.621	26.79	23.63	6.95183	6.77076	Down	-0.181074	-1.13373	-1.92873	0.053764	0.410247
68653	Samm50	15 E2	sorting and assembly machinery component 50 homolog (S. cerevisiae)	Samm50	3.44	21.37	18.81	6.19993	6.01584	Down	-0.184086	-1.1361	-1.92742	0.0539275	0.411345
13106	Cyp2e1	7 F5|7 68.4 cM	cytochrome P450, family 2, subfamily e, polypeptide 1	Cyp2e1	1.74	2624.43	2231.14	12.1569	11.9227	Down	-0.234223	-1.17627	-1.92049	0.0547966	0.416454
NA	NA	NA	NA	LOC100041882	21.76	0.01	0	-2.18589	-8.84411	Down	-6.65821	-101	-1.92024	0.0548282	0.416543
57423	Atp5j2	5 G2	ATP synthase, H+ transporting, mitochondrial F0 complex, subunit f, isoform 2	Atp5j2	0.477	268.04	236.59	6.99837	6.81831	Down	-0.180059	-1.13293	-1.91878	0.0550126	0.417097
NA	NA	NA	NA	LOC667460	0.596	1.34	0.76	-0.324275	-1.14235	Down	-0.81808	-1.76306	-1.91871	0.0550208	0.417097
NA	NA	NA	NA	Hnrpd	6.81	4.1	3.55	4.80331	4.59551	Down	-0.207799	-1.15493	-1.91765	0.0551548	0.417758
217356	Tmc8	11 E2	transmembrane channel-like gene family 8	Tmc8	2.465	1.09	0.8	1.42605	0.97984	Down	-0.446208	-1.36245	-1.91724	0.055208	0.417758
11813	Apoc2	7 A3|7 4.0 cM	apolipoprotein C-II	Apoc2	0.722	178.19	157.32	7.00734	6.82763	Down	-0.179714	-1.13266	-1.91525	0.05546	0.419209
NA	NA	NA	NA	LOC665606	1.099	0.32	0.12	-1.50721	-2.9215	Down	-1.41429	-2.66528	-1.91425	0.0555879	0.419441
NA	NA	NA	NA	LOC100041493	19.2	0.05	0.03	-0.0560112	-0.791058	Down	-0.735047	-1.66445	-1.9136	0.0556712	0.419579
110855	Pde6c	19 C3	phosphodiesterase 6C, cGMP specific, cone, alpha prime	Pde6c	2.586	0.09	0.02	-2.10161	-4.26594	Down	-2.16433	-4.48259	-1.9133	0.0557093	0.419579
NA	NA	NA	NA	LOC665931	1.3	34.51	30.21	5.48746	5.29547	Down	-0.191988	-1.14234	-1.91145	0.0559469	0.420524
243371	Lrrc61	6 B2.3	leucine rich repeat containing 61	Lrrc61	2.713	26.02	22.92	6.14144	5.95843	Down	-0.183013	-1.13525	-1.91091	0.0560156	0.420524
109050	6530418L21Rik	3 F2.2	RIKEN cDNA 6530418L21 gene	6530418L21Rik	3.502	0.06	0.01	-2.24831	-4.82132	Down	-2.57301	-5.9505	-1.91091	0.0560158	0.420524
NA	NA	NA	NA	LOC100041823	0.866	19.3	16.4	4.06298	3.82807	Down	-0.234904	-1.17683	-1.91064	0.0560507	0.420524
NA	NA	NA	NA	LOC672637	21.593	0.01	0	-2.19701	-8.85522	Down	-6.65821	-101	-1.91044	0.0560766	0.420524
NA	NA	NA	NA	LOC668196	14.261	0.04	0.02	-0.806251	-1.80266	Down	-0.996407	-1.99502	-1.90838	0.0563419	0.42206
11761	Aox1	1 C1-C2|1 23.2 cM	aldehyde oxidase 1	Aox1	4.382	28.7	25.35	6.97457	6.79551	Down	-0.179064	-1.13215	-1.90777	0.0564213	0.422503
56188	Fxyd1	7 B1	FXYD domain-containing ion transport regulator 1	Fxyd1	1.052	159.65	141.05	7.3919	7.2132	Down	-0.178706	-1.13187	-1.90745	0.0564622	0.422606
NA	NA	NA	NA	LOC240895	10.21	0.03	0.01	-1.70218	-3.27759	Down	-1.57541	-2.9802	-1.90735	0.0564756	0.422606
NA	NA	NA	NA	LOC667767	0.885	1.25	0.78	0.145793	-0.53452	Down	-0.680313	-1.60249	-1.90678	0.0565487	0.422851
16336	Insl3	8 B3.3|8 33.0 cM	insulin-like 3	Insl3	0.585	0.88	0.42	-0.957752	-2.02469	Down	-1.06693	-2.09498	-1.90585	0.05667	0.422901
12304	Pdia4	6 B2.3|6 18.0 cM	protein disulfide isomerase associated 4	Pdia4	2.481	98.02	86.57	7.92593	7.74672	Down	-0.179209	-1.13226	-1.90561	0.0567004	0.422901
16098	Igkv1-117	6 C1|6 30.0 cM	immunoglobulin kappa chain variable 1-117	Igkv1-117	0.357	1.16	0.49	-1.27175	-2.51486	Down	-1.2431	-2.36707	-1.90548	0.0567173	0.422901
19876	Robo1	16 C3.1	roundabout homolog 1 (Drosophila)	Robo1	7.568	1.51	1.26	3.51456	3.25345	Down	-0.261106	-1.1984	-1.90396	0.0569157	0.423474
26909	Exo1	1 H4|1 97.0 cM	exonuclease 1	Exo1	3.383	0.09	0.03	-1.71403	-3.29579	Down	-1.58176	-2.99336	-1.9031	0.0570277	0.423779
227058	Dnahc7b	1 C1.1	dynein, axonemal, heavy chain 7B	Dnahc7b	12.318	0.02	0	-2.01396	-9.66502	Down	-7.65105	-201	-1.90309	0.0570294	0.423779
19025	Ctsa	2 H3|2 96.0 cM	cathepsin A	Ctsa	3.674	37.39	33.04	7.10194	6.9235	Down	-0.178438	-1.13166	-1.90302	0.0570378	0.423779
230257	Rod1	4 B3	ROD1 regulator of differentiation 1 (S. pombe)	Rod1	5.386	6.19	5.39	5.05918	4.85953	Down	-0.199651	-1.14842	-1.90268	0.0570819	0.423805
223918	Spryd3	15 F3	SPRY domain containing 3	Spryd3	1.513	8.24	6.91	3.64007	3.38612	Down	-0.253955	-1.19247	-1.90172	0.0572076	0.424588
NA	NA	NA	NA	LOC100039535	1.041	9.45	7.82	3.2983	3.02516	Down	-0.273143	-1.20844	-1.89984	0.0574541	0.425662
66895	1300014I06Rik	13 A4|13	RIKEN cDNA 1300014I06 gene	1300014I06Rik	1.872	34.65	30.52	6.01937	5.83627	Down	-0.1831	-1.13532	-1.89922	0.0575357	0.425921
NA	NA	NA	NA	BC021395	4.297	4.33	3.7	4.21773	3.99089	Down	-0.226836	-1.17027	-1.89801	0.0576943	0.42607
12363	Casp4	9 A1|9 1.1 cM	caspase 4, apoptosis-related cysteine peptidase	Casp4	1.344	0.7	0.42	-0.087834	-0.824662	Down	-0.736828	-1.66651	-1.89766	0.0577405	0.42607
58991	Ghrl	6 E3|6 49.7 cM	ghrelin	Ghrl	0.527	0.4	0.07	-2.24569	-4.75857	Down	-2.51287	-5.70756	-1.89713	0.0578106	0.42607
19341	Rab4a	8 E2|8 67.5 cM	RAB4A, member RAS oncogene family	Rab4a	1.379	13.84	11.84	4.2544	4.02923	Down	-0.225173	-1.16892	-1.89644	0.0579019	0.426409
13411	Dnahc11	12 F2|12 60.0 cM	dynein, axonemal, heavy chain 11	Dnahc11	14.072	0.04	0.02	-0.825498	-1.82191	Down	-0.996407	-1.99502	-1.89489	0.0581075	0.427773
NA	NA	NA	NA	LOC667087	21.276	0.01	0	-2.21835	-8.87656	Down	-6.65821	-101	-1.89179	0.0585188	0.430194
75565	Ccdc101	7 F4	coiled-coil domain containing 101	Ccdc101	1.104	12.39	10.45	3.77386	3.52819	Down	-0.245671	-1.18564	-1.89078	0.0586534	0.430526
NA	NA	NA	NA	Pthr1	1.771	6.36	5.31	3.49361	3.2333	Down	-0.26031	-1.19774	-1.89001	0.0587564	0.430526
224630	Bnip1	17 A3.3	BCL2/adenovirus E1B interacting protein 1	Bnip1	1.073	11.84	9.95	3.66726	3.41636	Down	-0.250898	-1.18995	-1.88976	0.0587905	0.430526
NA	NA	NA	NA	2010311D03Rik	1.302	33.11	29.01	5.42993	5.23921	Down	-0.190716	-1.14133	-1.88871	0.0589304	0.431098
140551	Atp5l-ps1	7 C|7 28.0 cM	ATP synthase, H+ transporting, mitochondrial F0 complex, subunit g, pseudogene 1	Atp5l-ps1	0.451	10.21	7.99	2.20312	1.84941	Down	-0.353712	-1.27784	-1.88758	0.0590824	0.431907
55936	Ctps2	X F5	cytidine 5'-triphosphate synthase 2	Ctps2	3.283	2.32	1.89	2.9292	2.63348	Down	-0.295724	-1.2275	-1.88736	0.0591125	0.431923
56086	Set	2 B	SET translocation	Set	1.852	9.38	8	4.11869	3.8891	Down	-0.229585	-1.1725	-1.88716	0.059139	0.431923
NA	NA	NA	NA	LOC100040708	0.654	7.04	5.51	2.20296	1.84944	Down	-0.353517	-1.27767	-1.88651	0.059226	0.431949
239659	C1ql4	15 F1	complement component 1, q subcomponent-like 4	C1ql4	0.717	0.29	0.05	-2.26533	-4.799	Down	-2.53367	-5.79042	-1.8842	0.0595377	0.433417
17305	Mfng	15 E1|15 44.8 cM	MFNG O-fucosylpeptide 3-beta-N-acetylglucosaminyltransferase	Mfng	1.834	0.87	0.59	0.674247	0.114025	Down	-0.560222	-1.4745	-1.88196	0.0598417	0.434148
11898	Ass1	2 B|2 20.0 cM	argininosuccinate synthetase 1	Ass1	1.631	666.9	583.65	10.0871	9.89472	Down	-0.192367	-1.14264	-1.88193	0.059846	0.434148
66586	Crls1	2 F3	cardiolipin synthase 1	Crls1	2.197	15.26	13.31	5.06723	4.86998	Down	-0.197243	-1.14651	-1.8817	0.0598768	0.434221
14710	Gngt2	11 D|11 55.7 cM	guanine nucleotide binding protein (G protein), gamma transducing activity polypeptide 2	Gngt2	0.708	5.23	4.01	1.88866	1.50546	Down	-0.3832	-1.30423	-1.88133	0.0599267	0.434301
18010	Neu1	17 B1|17 18.93 cM	neuraminidase 1	Neu1	1.748	20.11	17.56	5.13555	4.93993	Down	-0.195619	-1.14522	-1.88046	0.0600448	0.434534
NA	NA	NA	NA	LOC100042348	0.525	8.84	6.93	2.21445	1.86327	Down	-0.351187	-1.27561	-1.87988	0.0601248	0.434692
381777	Igkv1-110	6 C1|6 30.0 cM	immunoglobulin kappa chain variable 1-110	Igkv1-110	0.357	0.58	0.1	-2.27163	-4.80649	Down	-2.53486	-5.7952	-1.87857	0.0603032	0.4355
NA	NA	NA	NA	LOC638502	118.594	0.05	0.04	2.57084	2.24963	Down	-0.321208	-1.24938	-1.87787	0.0603985	0.435736
51875	Tmem141	2 A3|2 13.5 cM	transmembrane protein 141	Tmem141	0.952	12.59	10.56	3.58325	3.32959	Down	-0.253666	-1.19223	-1.87769	0.0604233	0.435765
20556	Slfn2	11 C|11 48.0 cM	schlafen 2	Slfn2	1.664	1.73	1.29	1.52551	1.10214	Down	-0.423373	-1.34106	-1.87661	0.0605712	0.436179
20220	Sap18	14 C3|14 28.5 cM	Sin3-associated polypeptide 18	Sap18	3.39	11.74	10.28	5.31466	5.12307	Down	-0.19159	-1.14202	-1.87636	0.060606	0.436179
NA	NA	NA	NA	LOC100043152	27.707	0.02	0.01	-0.844482	-1.83732	Down	-0.99284	-1.9901	-1.87614	0.0606366	0.436225
74362	Spag17	3 F2.2	sperm associated antigen 17	Spag17	6.878	0.08	0.04	-0.860065	-1.85826	Down	-0.9982	-1.99751	-1.87354	0.0609939	0.437765
20503	Slc16a7	10 D3	solute carrier family 16 (monocarboxylic acid transporters), member 7	Slc16a7	2.419	10.75	9.32	4.70069	4.49476	Down	-0.205933	-1.15343	-1.87241	0.0611499	0.438351
67775	Rtp4	16 B1	receptor transporter protein 4	Rtp4	1.56	6.37	5.29	3.31286	3.04484	Down	-0.268021	-1.20415	-1.87109	0.0613321	0.438683
NA	NA	NA	NA	1810015A11Rik	1.294	0.19	0.05	-2.02333	-3.94721	Down	-1.92388	-3.79441	-1.87054	0.0614086	0.438683
NA	NA	NA	NA	LOC100041433	27.551	0.02	0.01	-0.852628	-1.84547	Down	-0.99284	-1.9901	-1.87048	0.0614165	0.438683
NA	NA	NA	NA	Defb49-ps	13.734	0.04	0.02	-0.860574	-1.85698	Down	-0.996407	-1.99502	-1.87044	0.0614223	0.438683
NA	NA	NA	NA	LOC100043293	0.637	27.56	23.55	4.13387	3.90703	Down	-0.226848	-1.17028	-1.87019	0.0614576	0.438683
NA	NA	NA	NA	LOC667994	6.084	0.15	0.09	-0.130984	-0.867309	Down	-0.736325	-1.66593	-1.86954	0.0615478	0.438842
NA	NA	NA	NA	LOC666976	3.274	0.8	0.59	1.38931	0.950086	Down	-0.439221	-1.35587	-1.86935	0.0615735	0.438842
NA	NA	NA	NA	LOC669311	20.894	0.01	0	-2.24448	-8.9027	Down	-6.65821	-101	-1.86922	0.0615919	0.438842
52679	E2f7	10 D1|10 59.0 cM	E2F transcription factor 7	E2f7	5.476	0.1	0.05	-0.867364	-1.86592	Down	-0.998559	-1.998	-1.86902	0.0616204	0.438842
NA	NA	NA	NA	C030014K22Rik	4.317	0.05	0.01	-2.20902	-4.51947	Down	-2.31046	-4.9604	-1.86874	0.0616596	0.438842
54636	Wdr45	X A1.1|X 1.6 cM	WD repeat domain 45	Wdr45	1.568	24.51	21.46	5.26423	5.07251	Down	-0.19172	-1.14212	-1.86821	0.0617325	0.438954
15108	Hsd17b10	X F3	hydroxysteroid (17-beta) dehydrogenase 10	Hsd17b10	0.911	125.83	111.41	6.84086	6.66526	Down	-0.175597	-1.12943	-1.86809	0.0617496	0.438954
20112	Rps6ka2	17 F4|17 3.65 cM	ribosomal protein S6 kinase, polypeptide 2	Rps6ka2	5.406	0.76	0.59	2.03882	1.67359	Down	-0.36523	-1.28809	-1.86786	0.0617819	0.438954
NA	NA	NA	NA	Prei3	2.826	6.46	5.53	4.19032	3.96607	Down	-0.224251	-1.16817	-1.8678	0.0617896	0.438954
56176	Pigp	16 C3-C4	phosphatidylinositol glycan anchor biosynthesis, class P	Pigp	0.912	4.59	3.57	2.06563	1.70307	Down	-0.362561	-1.28571	-1.86755	0.0618247	0.439054
NA	NA	NA	NA	LOC667828	26.568	0.98	0.85	4.70262	4.49732	Down	-0.205296	-1.15292	-1.86727	0.0618645	0.439188
73736	Fcf1	12 D3	FCF1 small subunit (SSU) processome component homolog (S. cerevisiae)	Fcf1	0.694	11.68	9.58	3.01899	2.73305	Down	-0.28594	-1.2192	-1.86575	0.062076	0.439942
18477	Prdx1	4 D1|4 47.0 cM	peroxiredoxin 1	Prdx1	1.417	386.39	340.81	9.09675	8.91566	Down	-0.18109	-1.13374	-1.86515	0.0621605	0.439993
NA	NA	NA	NA	LOC666313	3.234	0.19	0.1	-0.70185	-1.62717	Down	-0.925317	-1.8991	-1.865	0.0621817	0.439993
76611	1700071A11Rik	9 B	RIKEN cDNA 1700071A11 gene	1700071A11Rik	0.919	0.34	0.12	-1.67783	-3.17956	Down	-1.50172	-2.83181	-1.86468	0.0622264	0.439993
66849	Ppp1r2	16 B2	protein phosphatase 1, regulatory (inhibitor) subunit 2	Ppp1r2	4.074	3.99	3.4	4.02287	3.79202	Down	-0.230848	-1.17352	-1.86465	0.0622306	0.439993
NA	NA	NA	NA	EG547109	1.836	0.17	0.06	-1.67898	-3.17993	Down	-1.50095	-2.83028	-1.86313	0.0624433	0.441198
20541	Slc8a1	17 E3|17 48.0 cM	solute carrier family 8 (sodium/calcium exchanger), member 1	Slc8a1	18.599	0.1	0.07	0.896667	0.382711	Down	-0.513956	-1.42796	-1.86232	0.0625577	0.441497
101476	Plekha1	7 F3	pleckstrin homology domain containing, family A (phosphoinositide binding specific) member 1	Plekha1	3.321	2.95	2.45	3.29238	3.02446	Down	-0.267923	-1.20407	-1.86221	0.0625734	0.441497
NA	NA	NA	NA	LOC665903	0.509	1.36	0.75	-0.53055	-1.38911	Down	-0.858558	-1.81322	-1.86136	0.0626928	0.441497
NA	NA	NA	NA	LOC666382	20.743	0.01	0	-2.25495	-8.91316	Down	-6.65821	-101	-1.86027	0.0628472	0.442109
14726	Pdpn	4 E1	podoplanin	Pdpn	1.769	0.37	0.2	-0.611079	-1.49827	Down	-0.887194	-1.84958	-1.85997	0.0628897	0.44226
NA	NA	NA	NA	LOC666081	20.732	0.01	0	-2.25571	-8.91392	Down	-6.65821	-101	-1.85962	0.0629396	0.442312
11639	Ak3l1	4 C6|4 47.6 cM	adenylate kinase 3-like 1	Ak3l1	4.062	13.96	12.31	5.82543	5.64396	Down	-0.181467	-1.13404	-1.85871	0.0630682	0.442323
14862	Gstm1	3 F2.3	glutathione S-transferase, mu 1	Gstm1	1.287	1134.11	990.37	10.5114	10.3158	Down	-0.195521	-1.14514	-1.85841	0.0631105	0.442323
19982	Rpl36a	X E3	ribosomal protein L36A	Rpl36a	0.456	11.47	9.11	2.38691	2.05457	Down	-0.332339	-1.25905	-1.85829	0.0631276	0.442323
NA	NA	NA	NA	LOC667733	73.914	0.04	0.03	1.56752	1.15368	Down	-0.413839	-1.33223	-1.85814	0.0631494	0.442323
NA	NA	NA	NA	Pip5k2b	5.053	6.47	5.65	5.03093	4.83542	Down	-0.195512	-1.14513	-1.85769	0.0632136	0.442323
NA	NA	NA	NA	D12Ertd647e	0.993	65.74	58.07	6.02857	5.84959	Down	-0.178978	-1.13208	-1.85768	0.0632141	0.442323
230770	Tmem39b	4 D2.3	transmembrane protein 39b	Tmem39b	1.81	2.51	1.97	2.18373	1.83426	Down	-0.349476	-1.2741	-1.8571	0.0632975	0.442595
235674	Acaa1b	9 F3	acetyl-Coenzyme A acyltransferase 1B	Acaa1b	1.669	647.71	567.93	10.0782	9.88855	Down	-0.189635	-1.14048	-1.85608	0.0634416	0.442968
71238	Acn9	6 A1	ACN9 homolog (S. cerevisiae)	Acn9	0.55	6.86	5.29	1.91573	1.5408	Down	-0.374935	-1.29678	-1.85564	0.0635042	0.442968
12305	Ddr1	17 C|17 21.5 cM	discoidin domain receptor family, member 1	Ddr1	3.805	0.57	0.41	1.11718	0.641944	Down	-0.475239	-1.39015	-1.85486	0.0636166	0.443193
NA	NA	NA	NA	2610510J17Rik	1.768	0.26	0.12	-1.12074	-2.23557	Down	-1.11483	-2.1657	-1.85468	0.0636416	0.443193
216150	Cdc34	10 C1|10 43.0 cM	cell division cycle 34 homolog (S. cerevisiae)	Cdc34	1.266	36.95	32.5	5.54778	5.36265	Down	-0.185134	-1.13692	-1.85396	0.0637443	0.443393
NA	NA	NA	NA	Mboat5	1.941	47.67	42.22	6.53181	6.35666	Down	-0.175155	-1.12909	-1.85392	0.063751	0.443393
16499	Kcnab3	11 B4	potassium voltage-gated channel, shaker-related subfamily, beta member 3	Kcnab3	2.537	0.19	0.09	-1.05205	-2.12921	Down	-1.07716	-2.10988	-1.85268	0.0639288	0.444038
27061	Bcap31	X A6	B-cell receptor-associated protein 31	Bcap31	1.214	76.78	68.01	6.54243	6.36745	Down	-0.174983	-1.12895	-1.8525	0.0639534	0.444062
106722	AU023871	17 B1	expressed sequence AU023871	AU023871	2.252	0.11	0.03	-2.01191	-3.88289	Down	-1.87098	-3.65781	-1.8517	0.064069	0.444717
NA	NA	NA	NA	LOC666863	20.584	0.01	0	-2.26605	-8.92426	Down	-6.65821	-101	-1.85083	0.0641944	0.445291
16797	Lat	7 F3	linker for activation of T cells	Lat	1.235	0.56	0.31	-0.531733	-1.38468	Down	-0.852951	-1.80619	-1.85026	0.0642758	0.445708
13830	Stom	2 B-C1|2 24.0 cM	stomatin	Stom	2.816	22.31	19.71	5.97327	5.79451	Down	-0.178762	-1.13191	-1.84934	0.0644094	0.446339
18806	Pld2	11 B3|11 39.0 cM	phospholipase D2	Pld2	3.801	1.89	1.54	2.84484	2.5494	Down	-0.295439	-1.22726	-1.84839	0.0645453	0.446755
NA	NA	NA	NA	LOC666380	23.368	0.06	0.04	0.489971	-0.0937916	Down	-0.583763	-1.49875	-1.84753	0.0646701	0.446959
28081	D11Wsu99e	11 E2|11 25.0 cM	DNA segment, Chr 11, Wayne State University 99, expressed	D11Wsu99e	2.495	5.84	4.96	3.86503	3.62941	Down	-0.235624	-1.17742	-1.84719	0.064719	0.447011
NA	NA	NA	NA	4930461P20Rik	2.052	7.46	6.35	3.93623	3.70381	Down	-0.232416	-1.1748	-1.84718	0.0647203	0.447011
NA	NA	NA	NA	LOC628108	1.378	3.12	2.44	2.10417	1.74952	Down	-0.354652	-1.27868	-1.84654	0.0648137	0.447508
18796	Plcb2	2 E5|2 67.0 cM	phospholipase C, beta 2	Plcb2	5.145	0.32	0.22	0.719766	0.179402	Down	-0.540364	-1.45434	-1.84623	0.0648591	0.447674
NA	NA	NA	NA	LOC100041368	20.496	0.01	0	-2.27223	-8.93044	Down	-6.65821	-101	-1.84559	0.0649514	0.448014
NA	NA	NA	NA	LOC637141	26.849	0.02	0.01	-0.889864	-1.8827	Down	-0.99284	-1.9901	-1.84478	0.0650693	0.448343
233826	Palb2	7 F3	partner and localizer of BRCA2	Palb2	3.747	0.26	0.16	-0.0371257	-0.737219	Down	-0.700093	-1.62461	-1.84444	0.0651197	0.448343
103284	Zc3h10	10 D3	zinc finger CCCH type containing 10	Zc3h10	2.091	3.24	2.63	2.76023	2.45931	Down	-0.300921	-1.23193	-1.84409	0.0651706	0.448343
68033	Cox19	5 G2	COX19 cytochrome c oxidase assembly homolog (S. cerevisiae)	Cox19	0.761	30.31	26.23	4.5277	4.31912	Down	-0.208575	-1.15555	-1.84367	0.0652309	0.44861
67976	Trabd	15 E3	TraB domain containing	Trabd	2.386	39.42	34.94	6.55545	6.38141	Down	-0.174048	-1.12822	-1.84309	0.0653156	0.448897
NA	NA	NA	NA	D4Ertd196e	1.477	13.04	11.21	4.26755	4.0494	Down	-0.218156	-1.16325	-1.84264	0.065382	0.448911
73204	3110056K07Rik	12 C3	RIKEN cDNA 3110056K07 gene	3110056K07Rik	1.414	1.67	1.22	1.23972	0.786782	Down	-0.452935	-1.36882	-1.84104	0.0656158	0.449777
56517	Slc22a21	11 B1.3	solute carrier family 22 (organic cation transporter), member 21	Slc22a21	2.297	0.7	0.48	0.685384	0.141158	Down	-0.544226	-1.45824	-1.8389	0.0659297	0.451283
213121	Ankrd35	3 F2.1	ankyrin repeat domain 35	Ankrd35	4.054	0.08	0	-1.62271	-11.2684	Down	-9.64566	-801	-1.83843	0.0659991	0.451369
NA	NA	NA	NA	Hnrpc	1.379	28.02	24.59	5.27201	5.08363	Down	-0.188385	-1.13949	-1.83746	0.0661425	0.452053
NA	NA	NA	NA	LOC213422	0.432	8.33	6.41	1.84744	1.46945	Down	-0.377987	-1.29953	-1.83725	0.0661732	0.452115
68966	Ngdn	14 C1	neuroguidin, EIF4E binding protein	Ngdn	1.13	11.53	9.75	3.70366	3.46174	Down	-0.241916	-1.18256	-1.83706	0.0662012	0.452159
NA	NA	NA	NA	LOC667445	11.66	0.02	0	-2.09316	-9.74422	Down	-7.65105	-201	-1.83648	0.0662872	0.452452
13835	Epha1	6 B2.1	Eph receptor A1	Epha1	3.273	8.27	7.2	4.75852	4.55863	Down	-0.199888	-1.14861	-1.834	0.0666533	0.454524
NA	NA	NA	NA	LOC665476	13.417	0.63	0.52	3.07964	2.80285	Down	-0.276792	-1.2115	-1.83342	0.0667406	0.454701
NA	NA	NA	NA	LOC100042802	0.462	2.17	1.35	0.00372628	-0.680969	Down	-0.684695	-1.60736	-1.83255	0.0668692	0.455322
70382	Kctd2	11 E2	potassium channel tetramerisation domain containing 2	Kctd2	1.74	8	6.79	3.79911	3.56252	Down	-0.236585	-1.1782	-1.83136	0.0670469	0.455553
22413	Wnt2	6 4.2 cM	wingless-related MMTV integration site 2	Wnt2	2.026	2.2	1.73	2.1562	1.80949	Down	-0.346714	-1.27166	-1.83058	0.0671632	0.45562
71520	Grap	11 B2	GRB2-related adaptor protein	Grap	1.599	2.75	2.16	2.13665	1.78827	Down	-0.348386	-1.27314	-1.83014	0.0672298	0.45562
433938	Mn1	5 F	meningioma 1	Mn1	6.128	3.16	2.72	4.27539	4.05908	Down	-0.216311	-1.16176	-1.82981	0.0672784	0.455792
327942	Pigl	11 B2	phosphatidylinositol glycan anchor biosynthesis, class L	Pigl	1.657	2.59	2.03	2.10158	1.75012	Down	-0.351457	-1.27585	-1.82945	0.067332	0.45586
NA	NA	NA	NA	Appbp1	1.783	7.19	6.08	3.68032	3.4384	Down	-0.241917	-1.18256	-1.82854	0.0674693	0.456346
NA	NA	NA	NA	LOC619597	4.061	0.08	0.03	-1.62022	-3.03226	Down	-1.41204	-2.66113	-1.82785	0.0675723	0.456747
NA	NA	NA	NA	LOC100040123	0.469	32.48	27.69	3.92914	3.69896	Down	-0.230186	-1.17299	-1.82742	0.0676362	0.456929
NA	NA	NA	NA	EG232970	2.282	3.75	3.1	3.09723	2.82261	Down	-0.274614	-1.20967	-1.82677	0.0677351	0.457216
19047	Ppp1cc	5 F-G1	protein phosphatase 1, catalytic subunit, gamma isoform	Ppp1cc	2.379	8.41	7.25	4.32248	4.10836	Down	-0.214122	-1.16	-1.82633	0.0678013	0.457381
NA	NA	NA	NA	LOC639992	5.772	0.04	0.01	-2.11118	-4.10043	Down	-1.98925	-3.9703	-1.82621	0.0678193	0.457381
NA	NA	NA	NA	LOC667597	2.048	2.15	1.69	2.13862	1.79132	Down	-0.347295	-1.27217	-1.82554	0.067919	0.457791
NA	NA	NA	NA	EG383032	0.405	14.36	11.55	2.53999	2.22583	Down	-0.31416	-1.24329	-1.82493	0.0680112	0.457791
71790	Anxa9	3 F2	annexin A9	Anxa9	1.808	0.56	0.35	0.018151	-0.659766	Down	-0.677917	-1.59983	-1.82488	0.0680187	0.457791
54338	Slc23a2	2 G2	solute carrier family 23 (nucleobase transporters), member 2	Slc23a2	6.364	4.47	3.9	4.83024	4.63344	Down	-0.196796	-1.14615	-1.82412	0.0681342	0.458174
100382	AW011738	4 E2	expressed sequence AW011738	AW011738	2.862	1.14	0.87	1.70618	1.31628	Down	-0.389907	-1.31031	-1.82328	0.0682604	0.458493
94223	Dgcr8	16 B1|16 10.9 cM	DiGeorge syndrome critical region gene 8	Dgcr8	4.226	3.15	2.67	3.73469	3.49619	Down	-0.238504	-1.17977	-1.8229	0.0683179	0.458493
231014	9330182L06Rik	5 A1	RIKEN cDNA 9330182L06 gene	9330182L06Rik	4.627	0.09	0.04	-1.26225	-2.43018	Down	-1.16792	-2.24688	-1.82271	0.0683475	0.458493
234663	Dync1li2	8 D3|8 50.0 cM	dynein, cytoplasmic 1 light intermediate chain 2	Dync1li2	3.141	6.59	5.69	4.37152	4.15968	Down	-0.211846	-1.15817	-1.8226	0.068364	0.458493
223775	Pim3	15 E3	proviral integration site 3	Pim3	2.419	18.17	16	5.45791	5.27442	Down	-0.183485	-1.13562	-1.8225	0.068379	0.458493
77318	Ankrd55	13 D2.2	ankyrin repeat domain 55	Ankrd55	2.412	0.09	0.02	-2.2021	-4.36643	Down	-2.16433	-4.48259	-1.8213	0.0685617	0.459128
15441	Hp1bp3	4 D3	heterochromatin protein 1, binding protein 3	Hp1bp3	3.266	26	23.07	6.40797	6.23548	Down	-0.172493	-1.127	-1.82042	0.0686953	0.459729
NA	NA	NA	NA	LOC623205	1.309	2.83	2.19	1.88932	1.51946	Down	-0.369856	-1.29222	-1.81926	0.0688711	0.460047
626415	4930467E23Rik	8 A1.3	RIKEN cDNA 4930467E23 gene	4930467E23Rik	1.83	0.11	0.02	-2.31127	-4.76482	Down	-2.45355	-5.47761	-1.81924	0.0688749	0.460047
93885	Pcdhb14	18 B3	protocadherin beta 14	Pcdhb14	3.141	0.09	0.03	-1.82111	-3.40287	Down	-1.58176	-2.99336	-1.81894	0.0689202	0.460202
14629	Gclc	9 D-E|9 42.0 cM	glutamate-cysteine ligase, catalytic subunit	Gclc	2.314	149.63	132.75	8.43565	8.26296	Down	-0.172687	-1.12716	-1.81794	0.0690726	0.460925
12971	Crym	7 F2|7 55.0 cM	crystallin, mu	Crym	1.256	0.94	0.61	0.239723	-0.384046	Down	-0.623768	-1.54089	-1.81663	0.0692734	0.461823
394433	Ugt1a5	1 D	UDP glucuronosyltransferase 1 family, polypeptide A5	Ugt1a5	2.183	65.47	58.19	7.15908	6.98901	Down	-0.170062	-1.12511	-1.81432	0.0696285	0.463303
NA	NA	NA	NA	LOC667463	19.901	0.01	0	-2.31473	-8.97294	Down	-6.65821	-101	-1.81004	0.0702888	0.465674
NA	NA	NA	NA	EG622127	46.832	2.06	1.83	6.59214	6.42135	Down	-0.170792	-1.12568	-1.80995	0.0703041	0.465674
NA	NA	NA	NA	LOC668583	4.581	1.53	1.25	2.80929	2.51771	Down	-0.291582	-1.22398	-1.80978	0.0703292	0.465674
72017	Cyb5r1	1 E4	cytochrome b5 reductase 1	Cyb5r1	1.626	4.24	3.46	2.78543	2.49214	Down	-0.293285	-1.22543	-1.80971	0.0703413	0.465674
NA	NA	NA	NA	LOC632685	1.975	1.03	0.74	1.02464	0.547645	Down	-0.476992	-1.39184	-1.80883	0.0704779	0.466102
NA	NA	NA	NA	Hrasls3	3.523	1.88	1.53	2.72761	2.43043	Down	-0.297183	-1.22874	-1.80795	0.0706144	0.466211
NA	NA	NA	NA	2610204L23Rik	3.27	23.28	20.66	6.25032	6.07807	Down	-0.17225	-1.12681	-1.80789	0.0706243	0.466211
72167	Thumpd2	17 E3	THUMP domain containing 2	Thumpd2	1.856	1.29	0.95	1.25968	0.818348	Down	-0.441332	-1.35786	-1.80775	0.0706454	0.466211
NA	NA	NA	NA	BC024997	2.06	0.1	0.02	-2.27784	-4.59402	Down	-2.31617	-4.9801	-1.80758	0.0706716	0.466236
13809	Enpep	3 G3|3 65.2 cM	glutamyl aminopeptidase	Enpep	4.208	17.57	15.59	6.20819	6.03569	Down	-0.172492	-1.127	-1.80717	0.0707364	0.466381
24059	Slco2a1	9 F1|9 51.0 cM	solute carrier organic anion transporter family, member 2a1	Slco2a1	4.033	33.03	29.37	7.05756	6.88813	Down	-0.169433	-1.12462	-1.80649	0.070842	0.466381
77595	Nup210l	3 F2	nucleoporin 210-like	Nup210l	5.681	0.04	0.01	-2.13411	-4.12336	Down	-1.98925	-3.9703	-1.80612	0.0708991	0.466381
218454	Lhfpl2	13 D1	lipoma HMGIC fusion partner-like 2	Lhfpl2	4.348	2.77	2.34	3.59029	3.34692	Down	-0.243368	-1.18375	-1.80598	0.070922	0.466381
102448	Xylb	9 F3	xylulokinase homolog (H. influenzae)	Xylb	3.383	46.81	41.63	7.30705	7.13786	Down	-0.169193	-1.12443	-1.80587	0.0709391	0.466381
228421	Kif18a	2 E3	kinesin family member 18A	Kif18a	3.369	0.13	0.06	-1.18999	-2.30417	Down	-1.11418	-2.16473	-1.80569	0.070967	0.466419
19082	Prkag1	15 F1|15 53.0 cM	protein kinase, AMP-activated, gamma 1 non-catalytic subunit	Prkag1	1.639	18.22	15.94	4.90027	4.7074	Down	-0.19287	-1.14304	-1.80437	0.0711735	0.467205
NA	NA	NA	NA	LOC100041925	0.471	35.5	30.45	4.06355	3.84217	Down	-0.221376	-1.16585	-1.80301	0.0713863	0.468144
15473	Hrsp12	15 B3.3	heat-responsive protein 12	Hrsp12	0.823	436.47	387.59	8.4887	8.31735	Down	-0.171351	-1.12611	-1.80133	0.0716501	0.46889
83815	Cenpq	17 B2	centromere protein Q	Cenpq	1.442	0.99	0.67	0.513717	-0.0494805	Down	-0.563198	-1.47754	-1.80102	0.071699	0.46889
102954	Nudt10	X A1.1	nudix (nucleoside diphosphate linked moiety X)-type motif 10	Nudt10	1.751	0.14	0.04	-2.02729	-3.83207	Down	-1.80478	-3.49377	-1.80099	0.0717046	0.46889
68444	Cyp2d13	15 E1	cytochrome P450, family 2, subfamily d, polypeptide 13	Cyp2d13	6.902	24.47	21.77	7.39996	7.23129	Down	-0.168672	-1.12402	-1.80033	0.0718079	0.469289
NA	NA	NA	NA	LOC667563	0.96	0.51	0.25	-1.03004	-2.05832	Down	-1.02828	-2.03958	-1.80018	0.0718316	0.469297
71837	1700003E16Rik	6 C3	RIKEN cDNA 1700003E16 gene	1700003E16Rik	2.693	0.63	0.44	0.762867	0.245118	Down	-0.517749	-1.43172	-1.7988	0.0720496	0.470133
NA	NA	NA	NA	LOC667749	0.713	3.99	3.01	1.5084	1.10179	Down	-0.406613	-1.32557	-1.79797	0.0721817	0.470848
NA	NA	NA	NA	LOC622082	25.575	0.02	0.01	-0.959998	-1.95284	Down	-0.99284	-1.9901	-1.79695	0.0723436	0.471372
76267	Fads1	19 A	fatty acid desaturase 1	Fads1	3.378	127.98	113.58	8.75595	8.58374	Down	-0.172209	-1.12678	-1.79592	0.072507	0.472035
NA	NA	NA	NA	LOC100039577	2.361	0.58	0.39	0.453772	-0.118686	Down	-0.572458	-1.48705	-1.79494	0.0726626	0.472288
72008	Zfyve19	2 E5	zinc finger, FYVE domain containing 19	Zfyve19	1.685	8.39	7.15	3.82144	3.59071	Down	-0.230725	-1.17342	-1.79467	0.072707	0.472288
110323	Cox6b1	7 B1|7 10.0 cM	cytochrome c oxidase, subunit VIb polypeptide 1	Cox6b1	0.505	294.69	262.27	7.21741	7.04926	Down	-0.168145	-1.12361	-1.79431	0.0727639	0.472288
NA	NA	NA	NA	Dcamkl3	2.968	2.62	2.16	2.95911	2.68059	Down	-0.278524	-1.21295	-1.79372	0.0728577	0.472634
407812	BC066028	7 F5	cDNA sequence BC066028	BC066028	3.909	0.19	0.11	-0.42837	-1.21631	Down	-0.787944	-1.72661	-1.79222	0.0730983	0.473325
227613	Tubb2c	2 A3	tubulin, beta 2C	Tubb2c	1.535	58.95	52.42	6.49966	6.33029	Down	-0.169374	-1.12457	-1.79165	0.0731889	0.473452
227541	Camk1d	2 A1	calcium/calmodulin-dependent protein kinase ID	Camk1d	7.111	12.45	11.07	6.46814	6.29865	Down	-0.169489	-1.12466	-1.7916	0.0731966	0.473452
NA	NA	NA	NA	EG384113	8.439	0.06	0.03	-0.979419	-1.97702	Down	-0.997602	-1.99668	-1.79078	0.0733284	0.47375
382045	Gpr114	8 D1	G protein-coupled receptor 114	Gpr114	2.802	0.08	0.02	-2.1556	-4.1502	Down	-1.99461	-3.98507	-1.78993	0.073466	0.474156
NA	NA	NA	NA	LOC623115	7.865	0.19	0.13	0.580277	0.0331396	Down	-0.547138	-1.46118	-1.78982	0.0734828	0.474156
72654	Ccdc12	9 F2	coiled-coil domain containing 12	Ccdc12	0.782	15.14	12.8	3.56554	3.32332	Down	-0.24222	-1.18281	-1.78854	0.0736887	0.475044
NA	NA	NA	NA	4631426J05Rik	4.265	3.24	2.76	3.78858	3.55727	Down	-0.231318	-1.17391	-1.78787	0.0737969	0.475552
NA	NA	NA	NA	Perld1	2.424	1.13	0.85	1.45384	1.04309	Down	-0.410746	-1.32937	-1.78774	0.0738178	0.475552
NA	NA	NA	NA	LOC333331	14.92	0.43	0.35	2.68192	2.38501	Down	-0.296905	-1.22851	-1.78687	0.0739579	0.475752
93721	Cpn1	19 D2|19 47.0 cM	carboxypeptidase N, polypeptide 1	Cpn1	1.792	158.99	141.45	8.15436	7.98572	Down	-0.168644	-1.124	-1.78648	0.0740224	0.475804
NA	NA	NA	NA	EG668838	1.336	9.33	7.91	3.63981	3.40162	Down	-0.238197	-1.17952	-1.78647	0.0740235	0.475804
NA	NA	NA	NA	LOC668146	0.499	7.49	5.83	1.9021	1.54063	Down	-0.361464	-1.28473	-1.7858	0.0741323	0.475849
14201	Fhl3	4 D1	four and a half LIM domains 3	Fhl3	1.674	0.46	0.27	-0.376681	-1.14513	Down	-0.768454	-1.70344	-1.78533	0.0742085	0.475891
14857	Gsta1	9 E1|9 43.0 cM	glutathione S-transferase, alpha 1 (Ya)	Gsta1	0.832	6.24	5	2.37622	2.05661	Down	-0.319612	-1.248	-1.7853	0.0742125	0.475891
56189	Prodh2	7 B1	proline dehydrogenase (oxidase) 2	Prodh2	1.817	105.4	93.87	7.58129	7.41415	Down	-0.167139	-1.12283	-1.78294	0.0745961	0.477068
54208	Arl6ip1	7 F3	ADP-ribosylation factor-like 6 interacting protein 1	Arl6ip1	2.063	81.51	72.6	7.39365	7.22664	Down	-0.167007	-1.12273	-1.78257	0.0746555	0.477266
83767	Wasf1	10 B1|10 25.0 cM	WASP family 1	Wasf1	2.509	0.84	0.61	1.07575	0.61423	Down	-0.461515	-1.37699	-1.78224	0.0747094	0.477266
18205	Ntf3	6 F3|6 61.0 cM	neurotrophin 3	Ntf3	1.304	0.34	0.16	-1.17303	-2.26001	Down	-1.08699	-2.1243	-1.78219	0.0747184	0.477266
NA	NA	NA	NA	LOC100042683	16.548	0.05	0.03	-0.270461	-1.00551	Down	-0.735047	-1.66445	-1.78096	0.0749188	0.478254
77940	A930004D18Rik	2 A2	RIKEN cDNA A930004D18 gene	A930004D18Rik	3.223	0.6	0.43	0.951679	0.471148	Down	-0.480531	-1.39526	-1.78047	0.0749986	0.478361
67031	Upf3a	8 A2	UPF3 regulator of nonsense transcripts homolog A (yeast)	Upf3a	1.402	6.94	5.81	3.28244	3.02605	Down	-0.256393	-1.19449	-1.78047	0.0749987	0.478361
74178	Stk40	4 D2.2	serine/threonine kinase 40	Stk40	3.319	13.18	11.64	5.45104	5.27178	Down	-0.179258	-1.1323	-1.77972	0.075122	0.478361
66462	2810428I15Rik	8 C1|8	RIKEN cDNA 2810428I15 gene	2810428I15Rik	0.657	38.21	33.33	4.64985	4.45272	Down	-0.197128	-1.14641	-1.77944	0.0751681	0.478361
26876	Adh4	3 H2	alcohol dehydrogenase 4 (class II), pi polypeptide	Adh4	1.312	98.56	87.79	7.0147	6.84775	Down	-0.166945	-1.12268	-1.77938	0.0751768	0.478361
23986	Peci	13 A4	peroxisomal delta3, delta2-enoyl-Coenzyme A isomerase	Peci	1.581	90.41	80.54	7.15925	6.99247	Down	-0.166777	-1.12255	-1.77928	0.0751937	0.478361
27007	Klrk1	6 F3|6 62.53 cM	killer cell lectin-like receptor subfamily K, member 1	Klrk1	3.401	0.45	0.31	0.614276	0.0767644	Down	-0.537512	-1.45147	-1.77919	0.075208	0.478361
68176	6230427J02Rik	9 F2	RIKEN cDNA 6230427J02 gene	6230427J02Rik	1.022	0.71	0.41	-0.462511	-1.25456	Down	-0.792046	-1.73153	-1.77907	0.0752279	0.478361
NA	NA	NA	NA	LOC433458	0.923	2.89	2.17	1.41552	1.00216	Down	-0.413358	-1.33178	-1.77907	0.0752285	0.478361
381629	0610007C21Rik	5 B1	RIKEN cDNA 0610007C21 gene	0610007C21Rik	1.054	52.34	46.39	5.78572	5.61162	Down	-0.1741	-1.12826	-1.77857	0.0753105	0.478361
NA	NA	NA	NA	LOC664875	0.568	28.28	24.27	4.00568	3.78507	Down	-0.220607	-1.16522	-1.77799	0.0754057	0.478585
328424	Kcnrg	14 D1	potassium channel regulator	Kcnrg	2.688	0.34	0.21	-0.129436	-0.824319	Down	-0.694883	-1.61875	-1.77744	0.0754955	0.479009
227157	Mpp4	1 C1.3	membrane protein, palmitoylated 4 (MAGUK p55 subfamily member 4)	Mpp4	2.233	0.67	0.46	0.581432	0.0390026	Down	-0.542429	-1.45642	-1.77631	0.0756818	0.479609
NA	NA	NA	NA	Specc1	6.676	0.34	0.25	1.18301	0.739561	Down	-0.443454	-1.35986	-1.77448	0.075983	0.480745
112422	2610305D13Rik	4 E1	RIKEN cDNA 2610305D13 gene	2610305D13Rik	2.26	0.22	0.11	-1.00745	-2.00679	Down	-0.999345	-1.99909	-1.77439	0.0759991	0.480745
20229	Sat1	X F3-F4|X 65.2 cM	spermidine/spermine N1-acetyl transferase 1	Sat1	1.116	21.65	18.87	4.59464	4.39637	Down	-0.198272	-1.14732	-1.77374	0.0761058	0.480968
320214	4932425I24Rik	16 B3	RIKEN cDNA 4932425I24 gene	4932425I24Rik	2.765	0.08	0.02	-2.17477	-4.16938	Down	-1.99461	-3.98507	-1.77333	0.076174	0.48106
NA	NA	NA	NA	LOC384091	0.415	4.75	3.42	0.979141	0.505222	Down	-0.473919	-1.38888	-1.77284	0.0762551	0.481068
12696	Cirbp	10 C1|10 44.0 cM	cold inducible RNA binding protein	Cirbp	1.256	11.03	9.41	3.79221	3.56305	Down	-0.229164	-1.17216	-1.77283	0.0762574	0.481068
67530	Uqcrb	13 B3	ubiquinol-cytochrome c reductase binding protein	Uqcrb	0.503	56.3	49.31	4.8237	4.63244	Down	-0.191254	-1.14176	-1.77186	0.0764177	0.481789
30877	Gnl3	14 B|14 11.0 cM	guanine nucleotide binding protein-like 3 (nucleolar)	Gnl3	2.145	9.33	8.08	4.32287	4.11535	Down	-0.207519	-1.1547	-1.77113	0.0765388	0.482261
106205	Zc3h7a	16 A1	zinc finger CCCH type containing 7 A	Zc3h7a	3.71	7.96	6.98	4.88421	4.69467	Down	-0.189539	-1.1404	-1.76999	0.0767291	0.482879
56274	Stk3	15 B3.3	serine/threonine kinase 3 (Ste20, yeast homolog)	Stk3	2.911	2.73	2.26	2.99047	2.7179	Down	-0.272567	-1.20796	-1.76949	0.0768119	0.483253
NA	NA	NA	NA	LOC100040141	0.292	18.14	14.59	2.40515	2.09096	Down	-0.314193	-1.24332	-1.7682	0.0770283	0.4843
NA	NA	NA	NA	Thrap6	0.871	4.14	3.22	1.85041	1.48785	Down	-0.36256	-1.28571	-1.76716	0.0772009	0.484389
NA	NA	NA	NA	LOC640694	19.175	0.01	0	-2.36835	-9.02656	Down	-6.65821	-101	-1.7663	0.0773454	0.484714
18536	Pcm1	8 A4|8 22.5 cM	pericentriolar material 1	Pcm1	6.624	2.89	2.5	4.25882	4.04969	Down	-0.209134	-1.15599	-1.76515	0.0775392	0.485491
13446	Doc2a	7 F4	double C2, alpha	Doc2a	2.538	0.57	0.39	0.532979	-0.014392	Down	-0.547371	-1.46142	-1.76495	0.0775719	0.48555
NA	NA	NA	NA	EG385346	3.074	0.33	0.21	0.0210922	-0.630735	Down	-0.651827	-1.57116	-1.76371	0.0777809	0.486131
69900	Mfsd11	11 E2	major facilitator superfamily domain containing 11	Mfsd11	3.128	3.81	3.23	3.57507	3.33682	Down	-0.23825	-1.17956	-1.76341	0.077832	0.486159
14911	Thumpd3	6 E3|6 48.7 cM	THUMP domain containing 3	Thumpd3	2.061	5.24	4.42	3.43294	3.18742	Down	-0.245515	-1.18552	-1.76269	0.0779523	0.486184
NA	NA	NA	NA	EG665000	5.497	0.11	0.06	-0.724469	-1.59785	Down	-0.873378	-1.83195	-1.76244	0.0779944	0.486301
12738	Cldn2	X F1	claudin 2	Cldn2	3.042	31.6	28.16	6.58688	6.4206	Down	-0.166277	-1.12216	-1.762	0.0780697	0.486425
22146	Tuba1c	15 F1	tubulin, alpha 1C	Tuba1c	1.977	7.35	6.29	3.86108	3.6364	Down	-0.224681	-1.16852	-1.76191	0.0780841	0.486425
69922	Vrk2	11 A3.3	vaccinia related kinase 2	Vrk2	1.58	1.84	1.4	1.53971	1.14545	Down	-0.394254	-1.31426	-1.76147	0.0781592	0.486458
107305	Vps37c	19 A	vacuolar protein sorting 37C (yeast)	Vps37c	2.415	5.67	4.84	3.7754	3.54706	Down	-0.228337	-1.17148	-1.76085	0.078263	0.486959
72480	Tspyl4	10 B1|10 22.0 cM	TSPY-like 4	Tspyl4	3.9	1.96	1.62	2.9344	2.65956	Down	-0.274844	-1.20986	-1.76056	0.0783134	0.487009
NA	NA	NA	NA	LOC668058	0.907	0.54	0.27	-1.02953	-2.02926	Down	-0.999733	-1.99963	-1.76011	0.0783893	0.48702
NA	NA	NA	NA	LOC100039539	19.062	0.01	0	-2.37687	-9.03508	Down	-6.65821	-101	-1.75945	0.0785004	0.487131
55950	Bri3	5 G2	brain protein I3	Bri3	0.952	34.41	30.27	5.03379	4.84886	Down	-0.184939	-1.13677	-1.75887	0.0785999	0.487324
NA	NA	NA	NA	LOC100040667	19.049	0.01	0	-2.37786	-9.03607	Down	-6.65821	-101	-1.75867	0.0786342	0.487324
NA	NA	NA	NA	Plekhq1	3.273	2.9	2.43	3.24672	2.99163	Down	-0.255087	-1.19341	-1.75806	0.0787381	0.487448
12667	Chrd	16 B1|16 14.0 cM	chordin	Chrd	3.273	1.81	1.47	2.56668	2.26653	Down	-0.300155	-1.23128	-1.75741	0.0788473	0.487731
NA	NA	NA	NA	Txnl5	1.446	18.66	16.34	4.75395	4.56241	Down	-0.19154	-1.14198	-1.75731	0.0788648	0.487731
78070	Cpt1c	7 B2	carnitine palmitoyltransferase 1c	Cpt1c	2.716	0.26	0.15	-0.501378	-1.29452	Down	-0.793142	-1.73284	-1.75724	0.0788771	0.487731
216864	Mgl2	11 B3	macrophage galactose N-acetyl-galactosamine specific lectin 2	Mgl2	1.55	0.22	0.09	-1.5515	-2.84006	Down	-1.28856	-2.44284	-1.75691	0.0789333	0.487934
70358	Steap1	5 A1|5 3.0 cM	six transmembrane epithelial antigen of the prostate 1	Steap1	1.21	0.23	0.08	-1.84466	-3.36705	Down	-1.52239	-2.87266	-1.75526	0.0792151	0.489285
19181	Psmc2	5 A3|5 9.0 cM	proteasome (prosome, macropain) 26S subunit, ATPase 2	Psmc2	1.782	47.01	41.89	6.3884	6.22203	Down	-0.166361	-1.12222	-1.75486	0.0792833	0.489352
NA	NA	NA	NA	LOC100039804	8.908	0.03	0.01	-1.89899	-3.4744	Down	-1.57541	-2.9802	-1.75412	0.0794104	0.489725
NA	NA	NA	NA	LOC238074	0.816	1.74	1.19	0.505811	-0.0422761	Down	-0.548087	-1.46215	-1.75252	0.079685	0.490628
26464	Vnn3	-	vanin 3	Vnn3	1.799	27.31	24.21	5.61856	5.44473	Down	-0.173826	-1.12805	-1.75234	0.0797154	0.490628
NA	NA	NA	NA	EG632013	0.313	30.97	26	3.27704	3.02468	Down	-0.252359	-1.19115	-1.75118	0.0799153	0.490955
NA	NA	NA	NA	LOC100041788	0.385	1.26	0.63	-1.04353	-2.04342	Down	-0.999886	-1.99984	-1.75095	0.0799539	0.491048
12400	Cbfb	8 D3|8 51.0 cM	core binding factor beta	Cbfb	2.88	4.27	3.63	3.62034	3.38608	Down	-0.234261	-1.1763	-1.75072	0.079994	0.49115
78925	Srd5a1	13 C1|13 39.0 cM	steroid 5 alpha-reductase 1	Srd5a1	2.665	41.27	36.82	6.78116	6.61656	Down	-0.164603	-1.12086	-1.74987	0.0801415	0.491279
67554	Slc25a30	14 D2	solute carrier family 25, member 30	Slc25a30	1.706	17.23	15.13	4.87748	4.68997	Down	-0.18751	-1.1388	-1.74977	0.0801583	0.491279
73673	2410076I21Rik	9 C|9	RIKEN cDNA 2410076I21 gene	2410076I21Rik	0.859	0.88	0.52	-0.403531	-1.16241	Down	-0.758878	-1.69217	-1.74974	0.0801632	0.491279
68550	1110002N22Rik	11 B5|11 47.23 cM	RIKEN cDNA 1110002N22 gene	1110002N22Rik	1.287	5.65	4.66	2.86229	2.58437	Down	-0.277915	-1.21244	-1.74958	0.0801902	0.491279
208628	Kntc1	5 F	kinetochore associated 1	Kntc1	6.961	0.09	0.05	-0.673035	-1.51975	Down	-0.846717	-1.7984	-1.74888	0.080312	0.491381
70257	2010107E04Rik	12 F1	RIKEN cDNA 2010107E04 gene	2010107E04Rik	0.365	154.73	137.46	5.81958	5.64884	Down	-0.170741	-1.12564	-1.74879	0.0803277	0.491381
217057	Ptrh2	11 C	peptidyl-tRNA hydrolase 2	Ptrh2	2.999	4.25	3.62	3.67198	3.44051	Down	-0.231467	-1.17403	-1.74846	0.0803842	0.491381
NA	NA	NA	NA	LOC622795	0.991	0.24	0.07	-2.07134	-3.84748	Down	-1.77615	-3.42511	-1.748	0.0804638	0.491436
56382	Rab9	X F5	RAB9, member RAS oncogene family	Rab9	1.27	23.28	20.45	4.88585	4.69886	Down	-0.186989	-1.13839	-1.74683	0.0806676	0.492249
NA	NA	NA	NA	LOC100040532	0.334	46.23	39.72	3.94868	3.72972	Down	-0.218963	-1.1639	-1.7465	0.0807237	0.492304
20874	Slk	19 D2	STE20-like kinase (yeast)	Slk	4.239	6.9	6.06	4.87034	4.68307	Down	-0.187276	-1.13861	-1.74602	0.0808069	0.492305
267019	Rps15a	7 F2	ribosomal protein S15A	Rps15a	5.136	1.19	0.97	2.61173	2.31685	Down	-0.294877	-1.22678	-1.74596	0.0808181	0.492305
NA	NA	NA	NA	LOC229443	0.896	0.74	0.42	-0.592637	-1.40962	Down	-0.816987	-1.76172	-1.74563	0.0808756	0.492439
69612	2310037I24Rik	15 F2	RIKEN cDNA 2310037I24 gene	2310037I24Rik	2.416	6.78	5.84	4.03393	3.81861	Down	-0.215313	-1.16096	-1.74517	0.0809552	0.492709
78653	Bola3	6 C3	bolA-like 3 (E. coli)	Bola3	0.53	34.16	29.54	4.1783	3.96867	Down	-0.209637	-1.1564	-1.74464	0.0810478	0.49286
NA	NA	NA	NA	LOC233391	1.782	4.74	3.95	3.07841	2.81539	Down	-0.263028	-1.19999	-1.7445	0.0810712	0.49286
57743	Sec61a2	2 A1	Sec61, alpha subunit 2 (S. cerevisiae)	Sec61a2	2.369	2.22	1.79	2.3949	2.08432	Down	-0.310584	-1.24021	-1.74441	0.0810877	0.49286
11973	Atp6v1e1	6 F1|6 54.0 cM	ATPase, H+ transporting, lysosomal V1 subunit E1	Atp6v1e1	1.204	54.74	48.73	6.04236	5.87458	Down	-0.167785	-1.12333	-1.74343	0.0812584	0.493208
NA	NA	NA	NA	EG629383	1.146	11.27	9.61	3.69104	3.46116	Down	-0.229877	-1.17273	-1.74335	0.0812732	0.493208
12408	Cbr1	16 C4|16 67.0 cM	carbonyl reductase 1	Cbr1	1.081	45.42	40.29	5.61763	5.44472	Down	-0.172905	-1.12733	-1.74299	0.0813346	0.493294
15490	Hsd17b7	1 H3	hydroxysteroid (17-beta) dehydrogenase 7	Hsd17b7	4.574	14.3	12.73	6.03141	5.86363	Down	-0.167781	-1.12333	-1.74231	0.0814538	0.49353
13032	Ctsc	7 D3-E1.1	cathepsin C	Ctsc	2.443	24.6	21.88	5.90925	5.7402	Down	-0.169045	-1.12431	-1.74223	0.0814679	0.49353
12632	Cfl2	12 C1	cofilin 2, muscle	Cfl2	2.94	11.36	10.01	5.06172	4.8792	Down	-0.182519	-1.13486	-1.7416	0.081579	0.49406
NA	NA	NA	NA	LOC545701	0.522	46.69	40.81	4.60717	4.41298	Down	-0.19419	-1.14408	-1.74136	0.0816199	0.494094
21389	Tbx6	7 F3|7 61.0 cM	T-box 6	Tbx6	1.715	0.28	0.14	-1.05778	-2.05726	Down	-0.999485	-1.99929	-1.7409	0.081701	0.494094
NA	NA	NA	NA	LOC100040442	24.13	0.02	0.01	-1.0439	-2.03674	Down	-0.99284	-1.9901	-1.74071	0.081735	0.494094
56422	Hbs1l	10 A3	Hbs1-like (S. cerevisiae)	Hbs1l	2.893	18.73	16.64	5.75985	5.58916	Down	-0.170694	-1.1256	-1.74063	0.0817492	0.494094
215387	Ncaph	2 F1	non-SMC condensin I complex, subunit H	Ncaph	2.624	0.3	0.18	-0.344717	-1.08136	Down	-0.736645	-1.6663	-1.73976	0.081902	0.494383
219114	F630043A04Rik	14 C3	RIKEN cDNA F630043A04 gene	F630043A04Rik	2.26	0.09	0.02	-2.29601	-4.46034	Down	-2.16433	-4.48259	-1.73846	0.0821298	0.495386
75530	Lyrm7	11 B1.3	LYR motif containing 7	Lyrm7	1.499	0.44	0.25	-0.600096	-1.41542	Down	-0.815326	-1.7597	-1.738	0.0822109	0.495452
75607	Wnk2	13 B1	WNK lysine deficient protein kinase 2	Wnk2	6.623	0.13	0.08	-0.214822	-0.914569	Down	-0.699747	-1.62422	-1.738	0.082211	0.495452
103988	Gck	11 A1|11 1.0 cM	glucokinase	Gck	2.245	27.15	24.16	5.9296	5.76127	Down	-0.168331	-1.12376	-1.73721	0.0823495	0.495853
217666	L2hgdh	12 C2	L-2-hydroxyglutarate dehydrogenase	L2hgdh	3.266	12.4	10.97	5.3398	5.16303	Down	-0.176775	-1.13035	-1.73678	0.0824256	0.496146
108660	Rnf187	11 B2	ring finger protein 187	Rnf187	2.084	28.35	25.22	5.88464	5.71586	Down	-0.16878	-1.12411	-1.73667	0.0824458	0.496146
218103	Slc17a2	13 A3.1	solute carrier family 17 (sodium phosphate), member 2	Slc17a2	2.974	56.17	50.18	7.38414	7.22145	Down	-0.162687	-1.11937	-1.73647	0.0824805	0.496213
233724	Tmem41b	7 F1|7 50.5 cM	transmembrane protein 41B	Tmem41b	3.619	3.35	2.85	3.5998	3.3666	Down	-0.233192	-1.17543	-1.73564	0.0826277	0.496705
66404	2410001C21Rik	2 H3	RIKEN cDNA 2410001C21 gene	2410001C21Rik	2.142	29.36	26.14	5.97474	5.80715	Down	-0.167592	-1.12318	-1.73453	0.0828235	0.497452
NA	NA	NA	NA	LOC100042295	0.885	5.83	4.7	2.36727	2.05644	Down	-0.310829	-1.24042	-1.73437	0.0828531	0.497452
110959	Nudt19	7 B2|7 15.0 cM	nudix (nucleoside diphosphate linked moiety X)-type motif 19	Nudt19	1.922	18.12	15.99	5.12213	4.94172	Down	-0.180412	-1.13321	-1.73319	0.0830621	0.497991
NA	NA	NA	NA	LOC100043912	0.214	17.15	13.43	1.87583	1.52308	Down	-0.352747	-1.27699	-1.73289	0.0831145	0.498163
74116	Pi16	17 B1	peptidase inhibitor 16	Pi16	2.245	0.19	0.09	-1.22845	-2.30561	Down	-1.07716	-2.10988	-1.73249	0.083186	0.498287
21953	Tnni2	7 F5|7 70.0 cM	troponin I, skeletal, fast 2	Tnni2	0.667	0.42	0.15	-1.83544	-3.32025	Down	-1.48481	-2.7988	-1.73247	0.08319	0.498287
NA	NA	NA	NA	LOC100039639	0.666	21.47	18.41	3.83785	3.61602	Down	-0.221831	-1.16621	-1.73238	0.0832068	0.498287
NA	NA	NA	NA	LOC667114	2.969	1.18	0.92	1.80889	1.44984	Down	-0.359047	-1.28258	-1.73202	0.0832701	0.498458
NA	NA	NA	NA	Ubadc1	1.812	6.63	5.64	3.58661	3.3533	Down	-0.23331	-1.17553	-1.73182	0.0833058	0.498458
68463	Mrpl14	17 B3	mitochondrial ribosomal protein L14	Mrpl14	0.595	58.79	51.89	5.12846	4.94835	Down	-0.180114	-1.13297	-1.73154	0.0833559	0.498485
216188	Aldh1l2	10 C1	aldehyde dehydrogenase 1 family, member L2	Aldh1l2	5.949	0.08	0.04	-1.06941	-2.06761	Down	-0.9982	-1.99751	-1.7314	0.0833811	0.498485
66998	Psmd5	2 B	proteasome (prosome, macropain) 26S subunit, non-ATPase, 5	Psmd5	2.042	14.83	13.05	4.92044	4.73597	Down	-0.184467	-1.1364	-1.73099	0.083453	0.498618
234564	AU018778	8 C5	expressed sequence AU018778	AU018778	1.887	253.08	225.45	8.89954	8.73276	Down	-0.166786	-1.12255	-1.73052	0.0835375	0.498747
474332	Dnm3os	1 H2.1	dynamin 3, opposite strand	Dnm3os	7.928	0.06	0.03	-1.06953	-2.06714	Down	-0.997602	-1.99668	-1.73047	0.0835461	0.498747
30795	Fkbp3	12 C3	FK506 binding protein 3	Fkbp3	0.945	12.1	10.27	3.51533	3.27876	Down	-0.236569	-1.17819	-1.72974	0.0836773	0.498806
78834	Zfp623	15 D3	zinc finger protein 623	Zfp623	2.486	4.64	3.94	3.52798	3.29206	Down	-0.235924	-1.17766	-1.72968	0.0836869	0.498806
67279	Med31	11 B4	mediator of RNA polymerase II transcription, subunit 31 homolog (yeast)	Med31	1.161	1.73	1.26	1.00622	0.548906	Down	-0.457317	-1.37299	-1.72961	0.0836991	0.498806
NA	NA	NA	NA	LOC665864	3.864	1.2	0.96	2.21325	1.89135	Down	-0.321898	-1.24997	-1.72875	0.083854	0.499017
19726	Rfx3	19 C1	regulatory factor X, 3 (influences HLA class II expression)	Rfx3	2.741	0.36	0.23	-0.0188282	-0.664965	Down	-0.646137	-1.56497	-1.72752	0.0840743	0.500186
NA	NA	NA	NA	LOC100038955	18.511	0.01	0	-2.41919	-9.0774	Down	-6.65821	-101	-1.72592	0.084361	0.50103
15357	Hmgcr	13 D1|13 49.0 cM	3-hydroxy-3-methylglutaryl-Coenzyme A reductase	Hmgcr	3.97	19.03	16.98	6.23935	6.07491	Down	-0.164438	-1.12073	-1.72539	0.084457	0.501315
NA	NA	NA	NA	4632417D23Rik	3.294	0.64	0.47	1.07621	0.63088	Down	-0.44533	-1.36163	-1.72428	0.0846578	0.501559
NA	NA	NA	NA	EG236844	0.366	2.18	1.32	-0.32569	-1.04944	Down	-0.723747	-1.65147	-1.72424	0.0846651	0.501559
66142	Cox7b	X C3	cytochrome c oxidase subunit VIIb	Cox7b	1.001	128.93	115.26	7.01189	6.85019	Down	-0.161696	-1.1186	-1.72343	0.0848109	0.501854
15959	Ifit3	19 C3	interferon-induced protein with tetratricopeptide repeats 3	Ifit3	1.718	4.92	4.11	3.07942	2.8199	Down	-0.259514	-1.19708	-1.72228	0.0850184	0.502512
11867	Arpc1b	5 G2	actin related protein 2/3 complex, subunit 1B	Arpc1b	1.477	16.24	14.21	4.58416	4.39151	Down	-0.192644	-1.14286	-1.72123	0.0852091	0.503355
NA	NA	NA	NA	LOC100039198	23.63	0.02	0.01	-1.07411	-2.06695	Down	-0.99284	-1.9901	-1.72077	0.0852925	0.503563
66493	Mrpl51	6 F2	mitochondrial ribosomal protein L51	Mrpl51	1.515	17.71	15.55	4.74582	4.55817	Down	-0.187649	-1.13891	-1.72006	0.0854212	0.503612
66667	Hspbap1	16 B3	Hspb associated protein 1	Hspbap1	4.606	0.58	0.44	1.41789	1.01942	Down	-0.39847	-1.31811	-1.71977	0.0854736	0.503778
69297	Lrrc46	11 D	leucine rich repeat containing 46	Lrrc46	1.298	0.99	0.67	0.361937	-0.201261	Down	-0.563198	-1.47754	-1.71939	0.0855436	0.503907
434223	Gm1966	7 E3	predicted gene 1966	Gm1966	7.959	0.69	0.56	2.45746	2.15634	Down	-0.301121	-1.2321	-1.71827	0.0857478	0.50421
240754	Lax1	1 E4	lymphocyte transmembrane adaptor 1	Lax1	2.211	0.19	0.09	-1.25047	-2.32763	Down	-1.07716	-2.10988	-1.71805	0.0857882	0.50421
NA	NA	NA	NA	C030011O14Rik	4.948	0.24	0.16	0.248553	-0.336109	Down	-0.584662	-1.49969	-1.71783	0.0858268	0.504245
NA	NA	NA	NA	AK129128	5.381	3.48	3.02	4.227	4.02247	Down	-0.204532	-1.15231	-1.7175	0.0858878	0.504245
NA	NA	NA	NA	2600011C06Rik	3.52	11.78	10.44	5.37386	5.19964	Down	-0.174216	-1.12835	-1.71749	0.0858905	0.504245
NA	NA	NA	NA	LOC100039275	23.535	0.02	0.01	-1.07992	-2.07276	Down	-0.99284	-1.9901	-1.71696	0.0859858	0.504627
21354	Tap1	17 B1|17 18.6 cM	transporter 1, ATP-binding cassette, sub-family B (MDR/TAP)	Tap1	2.2	8.17	7.08	4.16786	3.96127	Down	-0.206584	-1.15395	-1.71652	0.0860663	0.504627
20741	Spnb1	12 C3|12 33.0 cM	spectrin beta 1	Spnb1	10.394	0.18	0.13	0.904549	0.435372	Down	-0.469177	-1.38432	-1.71614	0.0861356	0.504833
NA	NA	NA	NA	LOC100043426	0.852	0.33	0.12	-1.8301	-3.28877	Down	-1.45867	-2.74854	-1.71528	0.0862935	0.505475
15122	Hba-a1	11 A4|11 16.0 cM	hemoglobin alpha, adult chain 1	Hba-a1	0.564	770.83	687.75	8.76404	8.59951	Down	-0.164528	-1.1208	-1.71514	0.0863199	0.505487
269702	Mphosph9	5 F	M-phase phosphoprotein 9	Mphosph9	8.226	0.55	0.44	2.17796	1.85609	Down	-0.321863	-1.24994	-1.71373	0.0865777	0.506017
17136	Mag	7 B1	myelin-associated glycoprotein	Mag	2.427	0.17	0.08	-1.27637	-2.36288	Down	-1.08651	-2.1236	-1.71291	0.086729	0.506201
12563	Cdh6	15 A1	cadherin 6	Cdh6	2.632	0.08	0.02	-2.24589	-4.2405	Down	-1.99461	-3.98507	-1.71275	0.0867591	0.506216
231070	Insig1	5 B1	insulin induced gene 1	Insig1	2.692	131.04	117.06	8.46254	8.29978	Down	-0.162759	-1.11943	-1.71201	0.0868957	0.506236
13008	Csrp2	10 D1	cysteine and glycine-rich protein 2	Csrp2	0.994	22.47	19.63	4.48125	4.28631	Down	-0.194939	-1.14468	-1.71159	0.0869726	0.506236
110954	Rpl10	X A7.3|X 29.82 cM	ribosomal protein 10	Rpl10	0.745	21.38	18.45	3.99351	3.78087	Down	-0.21264	-1.15881	-1.7112	0.0870445	0.506236
104110	Adcy4	14 D3	adenylate cyclase 4	Adcy4	3.395	1.91	1.57	2.69706	2.41427	Down	-0.282792	-1.21655	-1.7109	0.0870997	0.506236
233893	Zfp764	7 F3	zinc finger protein 764	Zfp764	2.508	0.96	0.72	1.26779	0.852807	Down	-0.414987	-1.33329	-1.71064	0.0871483	0.506236
17829	Muc1	3 F1|3 44.8 cM	mucin 1, transmembrane	Muc1	2.235	1.35	1.04	1.59334	1.217	Down	-0.376344	-1.29805	-1.71044	0.0871838	0.506236
246735	AY074887	9 B	cDNA sequence AY074887	AY074887	0.711	1.8	1.22	0.355999	-0.205079	Down	-0.561078	-1.47537	-1.71035	0.0872008	0.506236
279561	Wnk3	X F3	WNK lysine deficient protein kinase 3	Wnk3	10.437	0.02	0	-2.25303	-9.90408	Down	-7.65105	-201	-1.71023	0.0872228	0.506236
NA	NA	NA	NA	LOC626746	0.391	10.18	8.06	1.99292	1.65604	Down	-0.336882	-1.26302	-1.70899	0.0874535	0.506719
20568	Slpi	-	secretory leukocyte peptidase inhibitor	Slpi	1.077	2.38	1.8	1.35804	0.955095	Down	-0.402945	-1.3222	-1.70849	0.0875459	0.506719
NA	NA	NA	NA	LOC633246	36.71	0.09	0.07	1.72577	1.36366	Down	-0.362113	-1.28531	-1.70841	0.0875603	0.506719
15248	Hic1	11 B5|11 47.65 cM	hypermethylated in cancer 1	Hic1	3.494	1.16	0.92	2.01913	1.68474	Down	-0.334387	-1.26084	-1.70826	0.0875886	0.506719
228598	Ebf4	2 F1	early B-cell factor 4	Ebf4	2.539	0.11	0.04	-1.83885	-3.29599	Down	-1.45714	-2.74564	-1.70771	0.0876905	0.50684
192187	Stab1	14 B	stabilin 1	Stab1	7.926	8.97	8.01	6.15172	5.98841	Down	-0.163304	-1.11985	-1.7068	0.087859	0.507392
330260	Pon2	6 A1	paraoxonase 2	Pon2	1.85	26.77	23.81	5.63008	5.46103	Down	-0.169049	-1.12432	-1.70618	0.0879737	0.507914
12862	Cox6a2	7 F3|7 61.0 cM	cytochrome c oxidase, subunit VI a, polypeptide 2	Cox6a2	0.659	0.36	0.11	-2.07518	-3.78476	Down	-1.70958	-3.27066	-1.70576	0.0880526	0.508089
21607	Tcrb-V8.2	6 B1|6 20.5 cM	T-cell receptor beta, variable 8.2	Tcrb-V8.2	0.844	0.33	0.12	-1.84371	-3.30238	Down	-1.45867	-2.74854	-1.70543	0.0881137	0.508143
19981	Rpl37a	1 C3	ribosomal protein L37a	Rpl37a	0.43	42.59	36.97	4.19485	3.9907	Down	-0.204159	-1.15201	-1.70482	0.0882281	0.508216
257635	Sdsl	5 F	serine dehydratase-like	Sdsl	1.209	9.17	7.79	3.47075	3.23546	Down	-0.235296	-1.17715	-1.70468	0.0882542	0.508216
77809	Lrrc42	4 C7	leucine rich repeat containing 42	Lrrc42	1.756	9.09	7.85	3.99659	3.785	Down	-0.211585	-1.15796	-1.70384	0.0884109	0.508405
NA	NA	NA	NA	EG667397	11.571	0.04	0.02	-1.10781	-2.10422	Down	-0.996407	-1.99502	-1.70377	0.0884235	0.508405
20731	Spink4	04:00:00	serine peptidase inhibitor, Kazal type 4	Spink4	0.393	0.97	0.44	-1.39119	-2.5315	Down	-1.1403	-2.20427	-1.70296	0.0885753	0.508965
NA	NA	NA	NA	LOC668894	4.236	0.06	0.02	-1.97379	-3.55396	Down	-1.58017	-2.99005	-1.70059	0.0890197	0.510027
NA	NA	NA	NA	LOC622952	0.506	0.75	0.34	-1.39764	-2.53876	Down	-1.14112	-2.20553	-1.69971	0.0891853	0.510678
17957	Napb	2 G3	N-ethylmaleimide sensitive fusion protein attachment protein beta	Napb	3.693	0.51	0.37	0.913645	0.45078	Down	-0.462865	-1.37828	-1.69952	0.0892215	0.510745
94353	Hmgn3	9 E3.1	high mobility group nucleosomal binding domain 3	Hmgn3	1.537	0.34	0.18	-0.935852	-1.85301	Down	-0.917161	-1.8884	-1.69899	0.0893204	0.511031
NA	NA	NA	NA	LOC100042841	0.609	1.59	1.02	-0.0463684	-0.686775	Down	-0.640407	-1.55877	-1.69855	0.0894042	0.511064
243864	Mill2	7 A3|7 3.1 cM	MHC I like leukocyte 2	Mill2	1.124	0.47	0.25	-0.920318	-1.83078	Down	-0.910463	-1.87965	-1.69849	0.089415	0.511064
NA	NA	NA	NA	LOC100040681	1.213	4.82	3.94	2.54764	2.25681	Down	-0.290831	-1.22334	-1.69709	0.0896805	0.51197
67966	Zcchc10	11 B1.3|11 28.5 cM	zinc finger, CCHC domain containing 10	Zcchc10	1.257	1.62	1.19	1.02607	0.581067	Down	-0.445	-1.36131	-1.69663	0.089766	0.512178
239027	Arhgap22	14 B	Rho GTPase activating protein 22	Arhgap22	2.595	0.08	0.02	-2.26632	-4.26093	Down	-1.99461	-3.98507	-1.69563	0.0899551	0.513117
19744	Rheb	5 A3	Ras homolog enriched in brain	Rheb	1.521	16.28	14.29	4.63006	4.44196	Down	-0.188094	-1.13926	-1.69376	0.0903111	0.514188
66046	Ndufb5	3 A3	NADH dehydrogenase (ubiquinone) 1 beta subcomplex, 5	Ndufb5	0.999	70.37	62.89	6.13545	5.97332	Down	-0.16213	-1.11894	-1.69323	0.0904111	0.514188
14118	Fbn1	2 F|2 71.0 cM	fibrillin 1	Fbn1	9.9	0.61	0.5	2.59455	2.30772	Down	-0.286829	-1.21996	-1.69306	0.090444	0.514188
20910	Stxbp1	2 B|2 24.0 cM	syntaxin binding protein 1	Stxbp1	3.413	1.31	1.05	2.16072	1.84157	Down	-0.31915	-1.2476	-1.69267	0.0905175	0.514188
239606	Slc2a13	15 E3	solute carrier family 2 (facilitated glucose transporter), member 13	Slc2a13	6.535	0.09	0.05	-0.764142	-1.61086	Down	-0.846717	-1.7984	-1.69245	0.090561	0.514188
NA	NA	NA	NA	Cyp4a21-ps	17.942	0.01	0	-2.46423	-9.12244	Down	-6.65821	-101	-1.69104	0.0908297	0.514874
239559	A4galt	15 E1	alpha 1,4-galactosyltransferase	A4galt	2.045	0.34	0.2	-0.523868	-1.28911	Down	-0.765238	-1.69965	-1.69037	0.090958	0.515322
73230	Bmper	9 A4	BMP-binding endothelial regulator	Bmper	3.793	0.12	0.06	-1.13435	-2.13315	Down	-0.998799	-1.99834	-1.68994	0.0910399	0.515646
12297	Cacnb3	15 F1|15 59.8 cM	calcium channel, voltage-dependent, beta 3 subunit	Cacnb3	3.12	0.26	0.16	-0.301316	-1.00141	Down	-0.700093	-1.62461	-1.68858	0.0913005	0.516562
NA	NA	NA	NA	LOC100039984	17.872	0.01	0	-2.46987	-9.12808	Down	-6.65821	-101	-1.68673	0.0916559	0.517764
100042948	LOC100042948	16 A3	similar to mitochondrial ribosomal protein S18B	LOC100042948	3.152	0.52	0.37	0.713128	0.222255	Down	-0.490874	-1.4053	-1.68648	0.0917029	0.517764
76487	Ppp1r3g	13 A3.3	protein phosphatase 1, regulatory (inhibitor) subunit 3G	Ppp1r3g	1.731	0.38	0.22	-0.603943	-1.39216	Down	-0.78822	-1.72694	-1.68599	0.0917969	0.517968
67141	Fbxo5	10 A1	F-box protein 5	Fbxo5	1.807	0.63	0.42	0.187249	-0.397599	Down	-0.584848	-1.49988	-1.68583	0.0918289	0.518009
NA	NA	NA	NA	LOC384383	0.749	0.88	0.51	-0.601223	-1.38811	Down	-0.786887	-1.72535	-1.68516	0.0919578	0.518597
NA	NA	NA	NA	LOC100043823	1.063	2.48	1.89	1.39854	1.0066	Down	-0.391936	-1.31215	-1.68386	0.0922081	0.519713
NA	NA	NA	NA	Hip2	4.866	10.06	8.96	5.61331	5.44625	Down	-0.167058	-1.12277	-1.68385	0.092211	0.519713
629016	E130120F12Rik	13 B3	RIKEN cDNA E130120F12 gene	E130120F12Rik	4.641	0.67	0.52	1.63688	1.2713	Down	-0.365587	-1.28841	-1.68365	0.0922493	0.519713
27050	Rps3	7 F1|7 49.6 cM	ribosomal protein S3	Rps3	1.879	103.63	92.89	7.60526	7.44742	Down	-0.157846	-1.11562	-1.68354	0.0922705	0.519713
NA	NA	NA	NA	EG627737	0.445	3.34	2.34	0.571769	0.0584474	Down	-0.513321	-1.42733	-1.68349	0.0922802	0.519713
NA	NA	NA	NA	2310047D13Rik	1.974	1.42	1.09	1.48711	1.10558	Down	-0.381532	-1.30272	-1.68297	0.0923803	0.519997
100705	Acacb	5 F	acetyl-Coenzyme A carboxylase beta	Acacb	7.461	15.12	13.55	6.81776	6.6596	Down	-0.158164	-1.11587	-1.68232	0.0925071	0.52057
67130	Ndufa6	15 E2	NADH dehydrogenase (ubiquinone) 1 alpha subcomplex, 6 (B14)	Ndufa6	0.487	239.98	215.09	6.86876	6.71079	Down	-0.157974	-1.11572	-1.68136	0.0926931	0.521196
217335	Fbf1	11 E2	Fas (TNFRSF6) binding factor 1	Fbf1	5.373	1.82	1.54	3.28975	3.04875	Down	-0.240994	-1.18181	-1.67894	0.0931632	0.523043
18613	Pecam1	11 E1	platelet/endothelial cell adhesion molecule 1	Pecam1	3.305	7.3	6.41	4.59257	4.405	Down	-0.187569	-1.13884	-1.6789	0.0931716	0.523043
NA	NA	NA	NA	LOC100040778	0.51	40.73	35.59	4.37659	4.18197	Down	-0.194619	-1.14442	-1.67835	0.0932791	0.523365
52666	D10Ertd610e	10 D3|10 70.0 cM	DNA segment, Chr 10, ERATO Doi 610, expressed	D10Ertd610e	2.218	0.67	0.47	0.571708	0.060299	Down	-0.511409	-1.42544	-1.67768	0.0934105	0.52368
116891	Derl2	11 B4|11 42.0 cM	Der1-like domain family, member 2	Derl2	3.623	17.22	15.39	5.96321	5.80112	Down	-0.162091	-1.11891	-1.67669	0.0936029	0.524197
NA	NA	NA	NA	2010110K16Rik	0.499	18.05	15.21	3.17105	2.92407	Down	-0.246977	-1.18672	-1.67564	0.0938086	0.52501
NA	NA	NA	NA	LOC675707	10.101	0.02	0	-2.30023	-9.95129	Down	-7.65105	-201	-1.67496	0.093942	0.525532
NA	NA	NA	NA	BC038925	1.087	0.77	0.48	-0.25653	-0.938241	Down	-0.681711	-1.60404	-1.67461	0.0940102	0.525614
57441	Gmnn	13 A3.1	geminin	Gmnn	0.977	3.69	2.91	1.85009	1.5075	Down	-0.342591	-1.26803	-1.67402	0.0941259	0.525857
74107	Cep55	19 C3	centrosomal protein 55	Cep55	2.683	0.12	0.05	-1.63384	-2.8952	Down	-1.26135	-2.39721	-1.67363	0.094204	0.526153
12655	Chi3l3	3 F2.2|3 50.5 cM	chitinase 3-like 3	Chi3l3	1.496	0.25	0	-1.41831	-12.7066	Down	-11.2883	-2501	-1.67321	0.0942866	0.526333
23837	Cfdp1	8 E1	craniofacial development protein 1	Cfdp1	1.215	21	18.48	4.67328	4.48886	Down	-0.184424	-1.13636	-1.67254	0.0944169	0.526699
67278	2900092E17Rik	7 F4	RIKEN cDNA 2900092E17 gene	2900092E17Rik	1.412	8.71	7.46	3.62043	3.39694	Down	-0.223494	-1.16756	-1.67212	0.0945009	0.526795
21652	Phf1	17 A3.3|17 15.15 cM	PHD finger protein 1	Phf1	2.429	7.27	6.32	4.14234	3.94031	Down	-0.202028	-1.15031	-1.67177	0.0945699	0.526795
NA	NA	NA	NA	LOC664894	0.56	4.7	3.59	1.39619	1.00752	Down	-0.388667	-1.30918	-1.66948	0.095022	0.52733
24131	Ldb3	14 B	LIM domain binding 3	Ldb3	6.049	0.05	0.02	-1.72235	-3.03996	Down	-1.31762	-2.49254	-1.66815	0.0952855	0.528218
NA	NA	NA	NA	LOC666210	17.569	0.01	0	-2.49454	-9.15275	Down	-6.65821	-101	-1.66802	0.0953119	0.528218
NA	NA	NA	NA	LOC435881	4.774	0.07	0.03	-1.57924	-2.79889	Down	-1.21965	-2.3289	-1.66736	0.0954438	0.528466
NA	NA	NA	NA	LOC668837	0.462	2.92	2.02	0.431983	-0.0996085	Down	-0.531591	-1.44552	-1.66612	0.0956901	0.52894
NA	NA	NA	NA	LOC546321	2.447	1.12	0.86	1.45464	1.07359	Down	-0.381051	-1.30229	-1.6658	0.0957535	0.529048
54364	Rpp30	19 C2	ribonuclease P/MRP 30 subunit (human)	Rpp30	1.141	2.91	2.28	1.73137	1.3794	Down	-0.351972	-1.2763	-1.66525	0.0958628	0.529061
14470	Rabac1	7 A3	Rab acceptor 1 (prenylated)	Rabac1	0.875	59.37	52.99	5.69902	5.53501	Down	-0.164014	-1.1204	-1.66506	0.0959017	0.529061
13643	Efnb3	11 B3|11 40.0 cM	ephrin B3	Efnb3	3.123	0.07	0.02	-2.19151	-3.99373	Down	-1.80222	-3.48756	-1.66503	0.0959064	0.529061
243897	Ggn	7 B1	gametogenetin	Ggn	3.123	0.07	0.02	-2.19151	-3.99373	Down	-1.80222	-3.48756	-1.66503	0.0959064	0.529061
NA	NA	NA	NA	LOC666607	0.669	4.3	3.32	1.52445	1.1513	Down	-0.373144	-1.29517	-1.66499	0.0959145	0.529061
66309	Tmem128	5 B3	transmembrane protein 128	Tmem128	1.085	9.9	8.43	3.42514	3.19324	Down	-0.231893	-1.17438	-1.66454	0.0960037	0.529274
NA	NA	NA	NA	LOC668215	0.457	0.61	0.23	-1.84262	-3.2494	Down	-1.40678	-2.65146	-1.66367	0.0961793	0.529865
20005	Rpl9	5 C3.1	ribosomal protein L9	Rpl9	0.668	5.44	4.3	1.86155	1.52229	Down	-0.339263	-1.26511	-1.66341	0.0962308	0.529865
20084	Rps18	17 B1|17 18.42 cM	ribosomal protein S18	Rps18	0.524	14.34	11.97	2.90962	2.649	Down	-0.26062	-1.19799	-1.66252	0.0964085	0.529865
68585	Rtn4	11 A3.3	reticulon 4	Rtn4	5.12	10.37	9.26	5.7305	5.56717	Down	-0.16333	-1.11987	-1.66226	0.0964609	0.529878
64242	Ngb	12 D3	neuroglobin	Ngb	1.616	0.11	0.02	-2.49069	-4.94423	Down	-2.45355	-5.47761	-1.66219	0.0964748	0.529878
NA	NA	NA	NA	2810405J04Rik	2.817	10.32	9.12	4.86154	4.68321	Down	-0.178335	-1.13158	-1.66175	0.0965628	0.530119
17250	Abcc1	16 A1	ATP-binding cassette, sub-family C (CFTR/MRP), member 1	Abcc1	5.93	0.7	0.56	2.05367	1.73179	Down	-0.321877	-1.24996	-1.66152	0.0966095	0.530236
268932	Caskin1	17 A3.3	CASK interacting protein 1	Caskin1	5.999	0.05	0.02	-1.73432	-3.05194	Down	-1.31762	-2.49254	-1.66004	0.0969061	0.530976
NA	NA	NA	NA	LOC100042006	4.081	0.06	0.02	-2.02757	-3.60774	Down	-1.58017	-2.99005	-1.66002	0.0969099	0.530976
93889	Pcdhb18	18 B3	protocadherin beta 18	Pcdhb18	5.039	0.04	0.01	-2.30712	-4.29636	Down	-1.98925	-3.9703	-1.65958	0.0969992	0.530976
NA	NA	NA	NA	EG619900	0.568	5.55	4.33	1.65648	1.29836	Down	-0.358113	-1.28175	-1.65958	0.0969994	0.530976
100041734	4930522L14Rik	5 F	RIKEN cDNA 4930522L14 gene	4930522L14Rik	0.549	0.69	0.32	-1.40024	-2.50853	Down	-1.10828	-2.15589	-1.65957	0.0970014	0.530976
16017	Ighg1	12 F1|12 58.0 cM	immunoglobulin heavy constant gamma 1 (G1m marker)	Ighg1	0.933	0.45	0.22	-1.25173	-2.28382	Down	-1.03209	-2.04498	-1.65953	0.0970094	0.530976
11799	Birc5	11 E2	baculoviral IAP repeat-containing 5	Birc5	4.053	0.22	0.14	-0.164779	-0.816481	Down	-0.651702	-1.57102	-1.65938	0.0970384	0.530976
NA	NA	NA	NA	LOC670565	0.68	6.11	4.89	2.0548	1.73347	Down	-0.321332	-1.24948	-1.6593	0.0970552	0.530976
NA	NA	NA	NA	LOC668624	17.398	0.01	0	-2.50865	-9.16686	Down	-6.65821	-101	-1.65743	0.0974332	0.531952
18518	Igbp1	X C3	immunoglobulin (CD79A) binding protein 1	Igbp1	1.34	26.85	23.84	5.16909	4.99755	Down	-0.171537	-1.12626	-1.65699	0.0975219	0.531952
NA	NA	NA	NA	LOC665440	17.387	0.01	0	-2.50956	-9.16778	Down	-6.65821	-101	-1.65674	0.0975711	0.531952
641376	Tomm40l	1 H3	translocase of outer mitochondrial membrane 40 homolog-like (yeast)	Tomm40l	2.92	24.11	21.6	6.13753	5.97893	Down	-0.1586	-1.1162	-1.65668	0.0975839	0.531952
68134	Upf3b	X A2	UPF3 regulator of nonsense transcripts homolog B (yeast)	Upf3b	2.188	4.48	3.8	3.29314	3.05565	Down	-0.237494	-1.17894	-1.65639	0.0976428	0.531995
69185	Dtwd1	2 F2	DTW domain containing 1	Dtwd1	1.308	3.23	2.59	2.07894	1.76037	Down	-0.318571	-1.24709	-1.65569	0.0977854	0.532495
16816	Lcat	8 D3|8 53.0 cM	lecithin cholesterol acyltransferase	Lcat	1.341	277.12	248.43	8.53768	8.38001	Down	-0.157671	-1.11549	-1.65498	0.0979284	0.532793
68961	Phkg2	7 F4	phosphorylase kinase, gamma 2 (testis)	Phkg2	1.568	11.29	9.83	4.14591	3.94613	Down	-0.19978	-1.14852	-1.65455	0.0980158	0.532908
NA	NA	NA	NA	LOC640050	1.009	2.88	2.23	1.53905	1.17003	Down	-0.369011	-1.29147	-1.65411	0.0981057	0.53298
320703	B230340J04Rik	X A7.3	RIKEN cDNA B230340J04 gene	B230340J04Rik	3.125	0.18	0.1	-0.829274	-1.67663	Down	-0.847356	-1.7992	-1.65386	0.0981551	0.53298
16450	Jag2	12 F1|12 57.9 cM	jagged 2	Jag2	4.054	0.06	0.02	-2.03715	-3.61731	Down	-1.58017	-2.99005	-1.65284	0.0983638	0.533561
19344	Rab5b	10 D3	RAB5B, member RAS oncogene family	Rab5b	2.492	25.2	22.56	5.97266	5.81301	Down	-0.159656	-1.11702	-1.65259	0.0984151	0.533561
NA	NA	NA	NA	LOC100039796	39.167	0.27	0.23	3.40313	3.1719	Down	-0.231233	-1.17384	-1.65219	0.0984952	0.533856
67302	Zc3h13	14 D2	zinc finger CCCH type containing 13	Zc3h13	6.151	2.76	2.4	4.08554	3.88392	Down	-0.201626	-1.14999	-1.65164	0.0986078	0.534328
NA	NA	NA	NA	LOC546665	1.428	0.12	0.02	-2.5437	-5.12266	Down	-2.57897	-5.97512	-1.64848	0.0992533	0.536574
NA	NA	NA	NA	4930556P03Rik	1.27	1.91	1.45	1.27848	0.880981	Down	-0.397496	-1.31722	-1.64798	0.0993565	0.536854
20447	St6galnac3	3 H4	ST6 (alpha-N-acetyl-neuraminyl-2,3-beta-galactosyl-1,3)-N-acetylgalactosaminide alpha-2,6-sialyltransferase 3	St6galnac3	3.885	0.37	0.26	0.523902	0.0150529	Down	-0.508849	-1.42291	-1.64583	0.0997986	0.538545
18706	Pik3ca	3 B|3 12.4 cM	phosphatidylinositol 3-kinase, catalytic, alpha polypeptide	Pik3ca	3.207	8.17	7.21	4.71158	4.53124	Down	-0.180334	-1.13315	-1.64556	0.0998547	0.538545
NA	NA	NA	NA	LOC497655	0.927	2.35	1.76	1.12336	0.706299	Down	-0.417065	-1.33521	-1.64547	0.0998729	0.538545
NA	NA	NA	NA	LOC100039262	17.196	0.01	0	-2.5255	-9.18371	Down	-6.65821	-101	-1.64488	0.0999942	0.538786
NA	NA	NA	NA	LOC100040088	2.106	0.16	0.07	-1.56845	-2.75994	Down	-1.19149	-2.28388	-1.64485	0.100001	0.538786
NA	NA	NA	NA	LOC664841	0.502	10.55	8.62	2.40494	2.11346	Down	-0.29148	-1.2239	-1.64469	0.100033	0.538786
NA	NA	NA	NA	LOC270148	0.67	4.81	3.77	1.6883	1.33684	Down	-0.351464	-1.27585	-1.6441	0.100155	0.538817
432769	Zfp708	13 B3	zinc finger protein 708	Zfp708	2.634	1.05	0.81	1.46778	1.09343	Down	-0.374355	-1.29626	-1.64409	0.100158	0.538817
18646	Prf1	10 B4|10 36.0 cM	perforin 1 (pore forming protein)	Prf1	2.103	0.16	0.07	-1.57051	-2.76199	Down	-1.19149	-2.28388	-1.64352	0.100274	0.539066
269152	Kif26b	1 H4	kinesin family member 26B	Kif26b	5.484	0.22	0.15	0.27146	-0.280776	Down	-0.552235	-1.46636	-1.64235	0.100518	0.539577
NA	NA	NA	NA	Pscd2	2.497	6.17	5.35	3.94549	3.73976	Down	-0.205728	-1.15327	-1.64198	0.100594	0.539633
NA	NA	NA	NA	Mlstd1	3.397	1.85	1.53	2.65186	2.37789	Down	-0.273977	-1.20914	-1.64166	0.100661	0.539854
NA	NA	NA	NA	2410015N17Rik	0.634	28.51	24.87	4.17596	3.9789	Down	-0.197061	-1.14636	-1.64111	0.100774	0.540323
26446	Psmb3	11 D|11 58.3 cM	proteasome (prosome, macropain) subunit, beta type 3	Psmb3	0.731	16.71	14.35	3.61059	3.39093	Down	-0.21966	-1.16446	-1.64079	0.100842	0.540548
75705	Eif4b	15 F3	eukaryotic translation initiation factor 4B	Eif4b	3.653	60.54	54.41	7.7889	7.63488	Down	-0.154017	-1.11266	-1.64017	0.100969	0.541016
NA	NA	NA	NA	LOC100042314	0.874	6.1	4.99	2.41454	2.12477	Down	-0.289764	-1.22244	-1.63904	0.101205	0.541815
NA	NA	NA	NA	LOC100039078	1.457	1.88	1.45	1.45381	1.07915	Down	-0.374657	-1.29653	-1.63893	0.101227	0.541815
18605	Enpp1	10 A4|10 19.0 cM	ectonucleotide pyrophosphatase/phosphodiesterase 1	Enpp1	3.224	4.84	4.2	3.96389	3.75928	Down	-0.204613	-1.15238	-1.63884	0.101247	0.541815
407786	Taf9b	X D	TAF9B RNA polymerase II, TATA box binding protein (TBP)-associated factor	Taf9b	2.374	0.4	0.26	-0.0742475	-0.695542	Down	-0.621294	-1.53825	-1.63805	0.101411	0.541815
230098	E130306D19Rik	4 B1	RIKEN cDNA E130306D19 gene	E130306D19Rik	1.594	0.33	0.18	-0.926373	-1.80048	Down	-0.874105	-1.83287	-1.63803	0.101415	0.541815
14229	Fkbp5	17 A3.3|17 13.0 cM	FK506 binding protein 5	Fkbp5	3.347	4.91	4.27	4.03862	3.83714	Down	-0.201483	-1.14988	-1.63653	0.101729	0.543014
65019	Rpl23	11 D|11 58.0 cM	ribosomal protein L23	Rpl23	0.979	98.63	88.62	6.59334	6.43894	Down	-0.154394	-1.11295	-1.63646	0.101744	0.543014
75454	Phpt1	2 A3	phosphohistidine phosphatase 1	Phpt1	0.583	25.72	22.29	3.90639	3.6999	Down	-0.206493	-1.15388	-1.63599	0.101843	0.543265
243900	4930432E11Rik	7 B1	RIKEN cDNA 4930432E11 gene	4930432E11Rik	9.726	0.02	0	-2.35481	-10.0059	Down	-7.65105	-201	-1.63528	0.101991	0.54364
71799	Ptcd1	5 G2	pentatricopeptide repeat domain 1	Ptcd1	2.984	4.63	4	3.78829	3.57728	Down	-0.211007	-1.1575	-1.63399	0.102262	0.544743
NA	NA	NA	NA	EG625730	0.555	1.25	0.75	-0.527397	-1.26429	Down	-0.736889	-1.66658	-1.63381	0.102299	0.544743
NA	NA	NA	NA	EG627998	0.487	5.12	3.91	1.31817	0.929199	Down	-0.388966	-1.30946	-1.63355	0.102353	0.544805
NA	NA	NA	NA	LOC654359	0.413	33.95	29.35	3.80956	3.59951	Down	-0.21005	-1.15673	-1.63337	0.102391	0.544805
223332	Ranbp3l	15 A1	RAN binding protein 3-like	Ranbp3l	3.055	0.14	0.07	-1.2243	-2.22327	Down	-0.998971	-1.99857	-1.63337	0.102392	0.544805
NA	NA	NA	NA	Scye1	1.122	15.31	13.34	4.10248	3.90377	Down	-0.198714	-1.14768	-1.63318	0.102432	0.544876
NA	NA	NA	NA	1810073G14Rik	2.551	12.43	11.03	4.98683	4.81444	Down	-0.172392	-1.12693	-1.63183	0.102715	0.545965
625249	Gpx4	10 C1|10 43.0 cM	glutathione peroxidase 4	Gpx4	1.201	86.71	77.95	6.70236	6.54872	Down	-0.153649	-1.11238	-1.63163	0.102758	0.546058
75746	Morc4	X F1	microrchidia 4	Morc4	4.409	0.24	0.16	0.0821588	-0.502503	Down	-0.584662	-1.49969	-1.63051	0.102993	0.546613
408064	BC064078	6 F3|6	cDNA sequence BC064078	BC064078	2.293	0.14	0.06	-1.63823	-2.85925	Down	-1.22102	-2.33111	-1.63031	0.103037	0.546613
13602	Sparcl1	5 E4|5 55.0 cM	SPARC-like 1	Sparcl1	2.73	2.34	1.94	2.67547	2.40503	Down	-0.270439	-1.20617	-1.63021	0.103058	0.546613
NA	NA	NA	NA	LOC100040798	0.284	24.02	20	2.77013	2.5059	Down	-0.264235	-1.201	-1.63016	0.103068	0.546613
NA	NA	NA	NA	LOC675815	1.643	0.19	0.08	-1.67884	-2.92572	Down	-1.24688	-2.37328	-1.62966	0.103173	0.546869
NA	NA	NA	NA	LOC100039281	0.982	18.26	15.94	4.16442	3.96838	Down	-0.196034	-1.14554	-1.62939	0.10323	0.546899
239833	Lmln	16 B3	leishmanolysin-like (metallopeptidase M8 family)	Lmln	4.111	0.39	0.28	0.681405	0.203503	Down	-0.477902	-1.39272	-1.62926	0.103258	0.546909
68865	Arv1	8 E2	ARV1 homolog (yeast)	Arv1	1.165	1.51	1.1	0.814974	0.357965	Down	-0.457009	-1.37269	-1.62882	0.10335	0.547196
22238	Ugt2b5	5 E1	UDP glucuronosyltransferase 2 family, polypeptide B5	Ugt2b5	1.858	337.76	302.4	9.29361	9.13407	Down	-0.15954	-1.11693	-1.62847	0.103425	0.547373
NA	NA	NA	NA	LOC668180	7.932	0.03	0.01	-2.06641	-3.64182	Down	-1.57541	-2.9802	-1.62782	0.103563	0.547656
NA	NA	NA	NA	LOC668191	7.932	0.03	0.01	-2.06641	-3.64182	Down	-1.57541	-2.9802	-1.62782	0.103563	0.547656
100039864	LOC100039864	4 D2.3	hypothetical protein LOC100039864	LOC100039864	0.448	6.19	4.79	1.47153	1.10163	Down	-0.369907	-1.29227	-1.62726	0.103681	0.54776
NA	NA	NA	NA	LOC100042950	4.895	0.04	0.01	-2.34895	-4.33819	Down	-1.98925	-3.9703	-1.62555	0.104046	0.548629
433904	Ociad2	5 D	OCIA domain containing 2	Ociad2	2.201	12.75	11.29	4.8106	4.63515	Down	-0.17545	-1.12932	-1.62431	0.104309	0.549409
277154	BC030046	14 C3	cDNA sequence BC030046	BC030046	7.382	0.64	0.52	2.24038	1.94087	Down	-0.299508	-1.23072	-1.62351	0.104481	0.549901
77975	Tmem50b	16 C3.3	transmembrane protein 50B	Tmem50b	2.222	2.38	1.95	2.40288	2.11541	Down	-0.287474	-1.2205	-1.62207	0.104789	0.550969
14912	Nkx6-2	7 F4|7 68.0 cM	NK6 homeobox 2	Nkx6-2	1.98	0.4	0.25	-0.336067	-1.01392	Down	-0.677856	-1.59976	-1.62184	0.104837	0.551011
16210	Impact	18 A2-B2	imprinted and ancient	Impact	3.432	3	2.56	3.36406	3.13525	Down	-0.22881	-1.17187	-1.62176	0.104854	0.551011
14960	H2-Aa	17 B1|17 18.65 cM	histocompatibility 2, class II antigen A, alpha	H2-Aa	1.069	31.46	27.97	5.07171	4.90208	Down	-0.169638	-1.12478	-1.62166	0.104877	0.551011
NA	NA	NA	NA	LOC619780	0.642	5.01	3.94	1.68548	1.33888	Down	-0.346607	-1.27157	-1.62121	0.104972	0.551372
56734	Tulp2	7 B4	tubby-like protein 2	Tulp2	2.05	0.16	0.07	-1.60733	-2.79882	Down	-1.19149	-2.28388	-1.61989	0.105256	0.55216
NA	NA	NA	NA	LOC672682	3.633	0.07	0	-1.97328	-11.4266	Down	-9.45327	-701	-1.61978	0.10528	0.55216
70617	5730508B09Rik	3 H1	RIKEN cDNA 5730508B09 gene	5730508B09Rik	0.717	1.69	1.16	0.277154	-0.265706	Down	-0.542859	-1.45686	-1.61965	0.105307	0.552163
18212	Ntrk2	13 B1-B2|13 36.0 cM	neurotrophic tyrosine kinase, receptor, type 2	Ntrk2	9.88	0.08	0.05	-0.337543	-1.01453	Down	-0.676992	-1.5988	-1.6192	0.105404	0.552395
19411	Rarg	15 E-F3|15 57.4 cM	retinoic acid receptor, gamma	Rarg	3.21	2.55	2.15	3.03313	2.78698	Down	-0.24615	-1.18604	-1.61881	0.105487	0.552566
12741	Cldn5	16 A3|16 11.65 cM	claudin 5	Cldn5	1.414	6	5.07	3.08477	2.8418	Down	-0.242972	-1.18343	-1.61752	0.105767	0.553461
NA	NA	NA	NA	LOC666729	10.518	0.04	0.02	-1.24547	-2.24187	Down	-0.996407	-1.99502	-1.61691	0.105898	0.553677
78285	5330426L24Rik	14 C2|14	RIKEN cDNA 5330426L24 gene	5330426L24Rik	2.184	0.17	0.08	-1.42857	-2.51508	Down	-1.08651	-2.1236	-1.61611	0.106071	0.55419
NA	NA	NA	NA	LOC668840	16.734	0.01	0	-2.56479	-9.223	Down	-6.65821	-101	-1.61605	0.106083	0.55419
27681	Snf8	11 D|11 55.8 cM	SNF8, ESCRT-II complex subunit, homolog (S. cerevisiae)	Snf8	0.947	22.92	20.16	4.43998	4.25487	Down	-0.185111	-1.1369	-1.6152	0.106266	0.554964
11745	Anxa3	5 E3|5 54.0 cM	annexin A3	Anxa3	1.567	2.3	1.83	1.8497	1.51993	Down	-0.329774	-1.25682	-1.61391	0.106547	0.556012
60364	Donson	16 C3.3	downstream neighbor of SON	Donson	2.323	1.28	1	1.57225	1.21613	Down	-0.356112	-1.27997	-1.61367	0.106599	0.55614
67669	l7Rn6	7 E1	lethal, Chr 7, Rinchik 6	l7Rn6	1.045	8.45	7.16	3.14247	2.90348	Down	-0.238989	-1.18017	-1.61258	0.106836	0.557102
NA	NA	NA	NA	C730024G19Rik	1.612	2.04	1.61	1.71749	1.376	Down	-0.34149	-1.26706	-1.61198	0.106967	0.557369
319468	Ppm1h	10 D2	protein phosphatase 1H (PP2C domain containing)	Ppm1h	2.645	0.39	0.26	0.0451836	-0.539594	Down	-0.584778	-1.49981	-1.61175	0.107017	0.557405
NA	NA	NA	NA	ENSMUSG00000042857	3.082	0.23	0.14	-0.4958	-1.2116	Down	-0.715804	-1.6424	-1.61052	0.107284	0.557891
108212	Rbm6-ps1	1 A3	RNA binding motif protein 6, pseudogene 1	Rbm6-ps1	3.829	1.08	0.87	2.04813	1.73622	Down	-0.311912	-1.24135	-1.60986	0.107429	0.558133
NA	NA	NA	NA	LOC100039292	0.913	0.76	0.46	-0.527052	-1.25129	Down	-0.724242	-1.65203	-1.60951	0.107505	0.558364
NA	NA	NA	NA	LOC668325	34.385	0.03	0.02	0.0496147	-0.532953	Down	-0.582568	-1.49751	-1.60849	0.107727	0.55914
76441	Daam2	17 C	dishevelled associated activator of morphogenesis 2	Daam2	6.045	0.82	0.67	2.30961	2.01819	Down	-0.291423	-1.22385	-1.60767	0.107907	0.559478
NA	NA	NA	NA	LOC671706	13.463	0.05	0.03	-0.568118	-1.30316	Down	-0.735047	-1.66445	-1.60719	0.108013	0.559752
59045	Stard3	11 D	START domain containing 3	Stard3	2.054	7.64	6.65	3.97203	3.77181	Down	-0.200215	-1.14887	-1.60668	0.108124	0.560047
231912	Katnal1	5 G3	katanin p60 subunit A-like 1	Katnal1	1.646	1.29	0.97	1.08645	0.67517	Down	-0.411278	-1.32986	-1.60583	0.108312	0.560742
70604	Dnajb14	3 G3	DnaJ (Hsp40) homolog, subfamily B, member 14	Dnajb14	2.162	3.24	2.71	2.8084	2.55071	Down	-0.257692	-1.19556	-1.60554	0.108375	0.560792
12831	Col5a1	2 A2-B|2 18.0 cM	collagen, type V, alpha 1	Col5a1	6.156	1.36	1.15	3.06571	2.82375	Down	-0.241953	-1.18259	-1.60393	0.108729	0.561471
60344	Fign	2 C1.3|2 34.0 cM	fidgetin	Fign	3.875	0.79	0.62	1.6143	1.26477	Down	-0.349534	-1.27415	-1.60343	0.10884	0.56153
NA	NA	NA	NA	EG636544	0.85	2.44	1.83	1.05248	0.637457	Down	-0.415018	-1.33332	-1.60267	0.109007	0.562113
12757	Clta	-	clathrin, light polypeptide (Lca)	Clta	1.381	44.01	39.52	5.92548	5.77023	Down	-0.155248	-1.11361	-1.60244	0.109058	0.562237
109929	Zbtb25	12 31.0 cM	zinc finger and BTB domain containing 25	Zbtb25	1.591	1.07	0.78	0.767679	0.311665	Down	-0.456015	-1.37175	-1.60188	0.109182	0.562739
71310	Tbc1d9	8 C3	TBC1 domain family, member 9	Tbc1d9	4.631	0.37	0.27	0.777311	0.322889	Down	-0.454421	-1.37023	-1.60144	0.109279	0.562959
71640	4930422I07Rik	9 E3.1	RIKEN cDNA 4930422I07 gene	4930422I07Rik	3.015	1.98	1.64	2.57773	2.30594	Down	-0.27179	-1.2073	-1.60079	0.109424	0.563431
68337	Crip2	12 F1|12 58.7 cM	cysteine rich protein 2	Crip2	1.128	54.96	49.37	5.95408	5.79933	Down	-0.154747	-1.11323	-1.60018	0.109558	0.563571
57279	Slc25a20	9 F2	solute carrier family 25 (mitochondrial carnitine/acylcarnitine translocase), member 20	Slc25a20	1.783	54.07	48.7	6.59107	6.44016	Down	-0.150906	-1.11027	-1.59948	0.109715	0.563955
64381	Ms4a8a	19 A	membrane-spanning 4-domains, subfamily A, member 8A	Ms4a8a	1.082	0.68	0.42	-0.442481	-1.13749	Down	-0.695014	-1.6189	-1.59862	0.109906	0.56466
NA	NA	NA	NA	LOC672735	2.651	0.25	0.15	-0.592886	-1.32947	Down	-0.736581	-1.66622	-1.59616	0.110453	0.566635
100702	Mpa2l	5 E5	macrophage activation 2 like	Mpa2l	4.31	3.55	3.09	3.93555	3.73534	Down	-0.200206	-1.14886	-1.59578	0.110539	0.566684
68836	Mrpl52	14 C2	mitochondrial ribosomal protein L52	Mrpl52	0.412	61.86	54.76	4.67165	4.49577	Down	-0.175884	-1.12966	-1.59575	0.110544	0.566684
NA	NA	NA	NA	E130014J05Rik	9.021	1.7	1.48	3.93891	3.73898	Down	-0.199925	-1.14864	-1.59457	0.110808	0.567211
14080	Fabp1	6 C1|6 30.0 cM	fatty acid binding protein 1, liver	Fabp1	0.492	5405.65	4770.59	11.377	11.1967	Down	-0.1803	-1.13312	-1.59444	0.110839	0.567211
NA	NA	NA	NA	LOC100042788	0.519	3.13	2.27	0.700015	0.236562	Down	-0.463453	-1.37884	-1.59257	0.111258	0.568252
668249	EG668249	11 B1.3|10	predicted gene, EG668249	EG668249	16.339	0.01	0	-2.59925	-9.25746	Down	-6.65821	-101	-1.59125	0.111552	0.56934
NA	NA	NA	NA	LOC100043703	0.836	121.17	109.21	6.66246	6.51254	Down	-0.149927	-1.10951	-1.59112	0.111583	0.569357
NA	NA	NA	NA	Fpr-rs2	1.296	0.45	0.26	-0.777617	-1.5688	Down	-0.791179	-1.73049	-1.58964	0.111917	0.569878
13998	Fgd6	10 C3	FYVE, RhoGEF and PH domain containing 6	Fgd6	4.709	6.52	5.8	4.94031	4.7715	Down	-0.168816	-1.12414	-1.58949	0.111949	0.569878
104362	Meig1	2 A1	meiosis expressed gene 1	Meig1	0.706	0.44	0.19	-1.68636	-2.89743	Down	-1.21107	-2.3151	-1.58945	0.111958	0.569878
53601	Pcdh12	18 B3	protocadherin 12	Pcdh12	5.587	2.09	1.8	3.54565	3.33015	Down	-0.215495	-1.1611	-1.58906	0.112046	0.57019
224823	BC011248	17 C	cDNA sequence BC011248	BC011248	1.211	8.87	7.61	3.42515	3.20411	Down	-0.221035	-1.16557	-1.58843	0.112189	0.570778
619301	G630016D24Rik	14 C2	RIKEN cDNA G630016D24 gene	G630016D24Rik	1.229	1.02	0.71	0.326196	-0.196421	Down	-0.522616	-1.43656	-1.58794	0.112299	0.570934
69134	2200001I15Rik	14 B	RIKEN cDNA 2200001I15 gene	2200001I15Rik	0.367	43.5	37.95	3.9968	3.79988	Down	-0.196915	-1.14624	-1.58791	0.112308	0.570934
NA	NA	NA	NA	LOC100041887	0.622	2.34	1.67	0.541557	0.054921	Down	-0.486636	-1.40117	-1.58781	0.112329	0.570934
22368	Trpv2	11 B2	transient receptor potential cation channel, subfamily V, member 2	Trpv2	2.751	0.58	0.42	0.67433	0.208761	Down	-0.465569	-1.38086	-1.58677	0.112565	0.571688
54405	Ndufa1	X A2	NADH dehydrogenase (ubiquinone) 1 alpha subcomplex, 1	Ndufa1	0.494	124.29	111.74	5.94015	5.78659	Down	-0.153564	-1.11231	-1.58663	0.112597	0.571688
319545	D430020J02Rik	12 F2	RIKEN cDNA D430020J02 gene	D430020J02Rik	3.81	0.06	0.02	-2.1267	-3.70687	Down	-1.58017	-2.99005	-1.58632	0.112666	0.571688
12576	Cdkn1b	6 G1|6 62.0 cM	cyclin-dependent kinase inhibitor 1B	Cdkn1b	3.081	3.74	3.22	3.52648	3.3105	Down	-0.215971	-1.16149	-1.58619	0.112696	0.571688
76116	5830477G23Rik	17 A1	RIKEN cDNA 5830477G23 gene	5830477G23Rik	2.186	0.14	0.06	-1.70718	-2.9282	Down	-1.22102	-2.33111	-1.58602	0.112734	0.57174
NA	NA	NA	NA	2310004L02Rik	2.389	11.59	10.29	4.79123	4.61959	Down	-0.171636	-1.12634	-1.58523	0.112913	0.572048
NA	NA	NA	NA	LOC668847	0.639	4.5	3.52	1.52384	1.1695	Down	-0.354341	-1.2784	-1.58492	0.112984	0.572048
229898	Gbp5	3 H1	guanylate binding protein 5	Gbp5	3.021	0.62	0.46	0.905599	0.475046	Down	-0.430553	-1.34775	-1.58487	0.112996	0.572048
NA	NA	NA	NA	LOC100039665	0.503	14.66	12.33	2.88245	2.63274	Down	-0.24971	-1.18897	-1.5848	0.113012	0.572048
68671	Pcyt2	11 E2	phosphate cytidylyltransferase 2, ethanolamine	Pcyt2	1.835	243.89	219.46	8.80587	8.65359	Down	-0.152273	-1.11132	-1.58479	0.113014	0.572048
231999	Plekha8	6 B3	pleckstrin homology domain containing, family A (phosphoinositide binding specific) member 8	Plekha8	1.838	6.57	5.67	3.59405	3.38151	Down	-0.212541	-1.15873	-1.58342	0.113326	0.573206
66847	Hint3	10 A4	histidine triad nucleotide binding protein 3	Hint3	0.696	18.41	15.93	3.67958	3.47084	Down	-0.208742	-1.15568	-1.58278	0.113471	0.573666
50926	Hnrpdl	5 E4|5 54.0 cM	heterogeneous nuclear ribonucleoprotein D-like	Hnrpdl	2.382	10.94	9.7	4.70373	4.53017	Down	-0.173554	-1.12783	-1.58263	0.113506	0.573707
216846	Cntrob	11 B3	centrobin, centrosomal BRCA2 interacting protein	Cntrob	3.767	1.34	1.1	2.33576	2.05105	Down	-0.284706	-1.21816	-1.58167	0.113725	0.574673
72544	Exosc6	8 E1	exosome component 6	Exosc6	1.263	3.07	2.47	1.95514	1.64142	Down	-0.313716	-1.24291	-1.58084	0.113915	0.575244
15481	Hspa8	9 A5.1|9 24.0 cM	heat shock protein 8	Hspa8	2.104	197.04	177.42	8.69548	8.54416	Down	-0.15132	-1.11058	-1.58064	0.11396	0.575306
NA	NA	NA	NA	EG637908	25.075	0.08	0.06	1.00612	0.591687	Down	-0.414437	-1.33278	-1.57783	0.114605	0.577674
216805	Flcn	11 B1.3	folliculin	Flcn	2.852	10.98	9.78	4.96879	4.80182	Down	-0.16697	-1.1227	-1.57765	0.114645	0.577674
269799	Clec4a1	6 F2	C-type lectin domain family 4, member a1	Clec4a1	1.548	1.34	1.01	1.05275	0.644904	Down	-0.407843	-1.3267	-1.57684	0.114833	0.578406
110911	Cds2	2 F2|2 73.0 cM	CDP-diacylglycerol synthase (phosphatidate cytidylyltransferase) 2	Cds2	8.278	14.35	12.95	6.89227	6.74417	Down	-0.148098	-1.10811	-1.57676	0.114851	0.578406
214639	4930486L24Rik	13 B2	RIKEN cDNA 4930486L24 gene	4930486L24Rik	1.373	0.2	0.08	-1.86388	-3.18472	Down	-1.32085	-2.49813	-1.57635	0.114946	0.578617
16815	Lbx2	6 C3|6 35.0 cM	ladybird homeobox homolog 2 (Drosophila)	Lbx2	0.817	0.26	0.08	-2.23445	-3.93365	Down	-1.69919	-3.24719	-1.57632	0.114953	0.578617
73024	2900064A13Rik	2 E4	RIKEN cDNA 2900064A13 gene	2900064A13Rik	1.072	37.64	33.68	5.3345	5.17413	Down	-0.160374	-1.11758	-1.57609	0.115005	0.578617
NA	NA	NA	NA	LOC100038981	1.705	0.1	0.02	-2.55071	-4.86689	Down	-2.31617	-4.9801	-1.57598	0.115031	0.578617
NA	NA	NA	NA	LOC628007	0.475	6.56	5.18	1.63972	1.29898	Down	-0.340738	-1.2664	-1.57565	0.115107	0.57872
13108	Cyp2g1	7 A3	cytochrome P450, family 2, subfamily g, polypeptide 1	Cyp2g1	1.853	0.6	0.41	0.153138	-0.396089	Down	-0.549227	-1.4633	-1.5751	0.115234	0.579081
100929	Tyw1	5 G1.3	tRNA-yW synthesizing protein 1 homolog (S. cerevisiae)	Tyw1	6.177	3.48	3.07	4.42604	4.24519	Down	-0.180843	-1.13355	-1.57477	0.11531	0.579082
622486	Smok3c	5 G2	sperm motility kinase 3C	Smok3c	16.067	0.01	0	-2.62347	-9.28168	Down	-6.65821	-101	-1.57409	0.115466	0.579223
233876	Hirip3	7 F3	HIRA interacting protein 3	Hirip3	2.431	1.75	1.42	2.08899	1.78754	Down	-0.301445	-1.23238	-1.57401	0.115484	0.579223
22217	Usp12	5 G2	ubiquitin specific peptidase 12	Usp12	4.274	7.12	6.34	4.92748	4.76009	Down	-0.167392	-1.12303	-1.57376	0.115542	0.579255
434350	9430091E24Rik	8 E1	RIKEN cDNA 9430091E24 gene	9430091E24Rik	2.255	0.36	0.23	-0.300403	-0.94654	Down	-0.646137	-1.56497	-1.57327	0.115657	0.579549
56040	Rplp1	9 B	ribosomal protein, large, P1	Rplp1	0.468	371.57	335.48	7.44207	7.29466	Down	-0.147407	-1.10758	-1.57323	0.115666	0.579549
NA	NA	NA	NA	LOC100039474	0.587	9.08	7.49	2.41414	2.13642	Down	-0.277723	-1.21228	-1.57301	0.115716	0.579549
14873	Gsto1	19 D1	glutathione S-transferase omega 1	Gsto1	1.163	55.57	50.03	6.01409	5.86258	Down	-0.151513	-1.11073	-1.57254	0.115826	0.579684
13040	Ctss	3 F2.1|3 42.7 cM	cathepsin S	Ctss	1.293	19.61	17.39	4.66425	4.49092	Down	-0.173331	-1.12766	-1.57109	0.116161	0.580632
12362	Casp1	9 A1|9 1.0 cM	caspase 1	Casp1	1.513	1.26	0.94	0.93095	0.508298	Down	-0.422652	-1.34039	-1.57002	0.11641	0.581334
NA	NA	NA	NA	D030022P06Rik	1.222	2.15	1.67	1.39365	1.02918	Down	-0.364469	-1.28741	-1.5698	0.116462	0.581334
NA	NA	NA	NA	Dna2l	4.087	2.34	2	3.25761	3.03111	Down	-0.226498	-1.16999	-1.56953	0.116525	0.581514
NA	NA	NA	NA	EG666634	0.838	12.93	11.12	3.43768	3.22012	Down	-0.217564	-1.16277	-1.5682	0.116834	0.582343
NA	NA	NA	NA	LOC623374	1.179	0.65	0.41	-0.383703	-1.04839	Down	-0.664686	-1.58522	-1.56819	0.116836	0.582343
20351	Sema4a	3 F1	sema domain, immunoglobulin domain (Ig), transmembrane domain (TM) and short cytoplasmic domain, (semaphorin) 4A	Sema4a	3.145	24.31	21.92	6.25654	6.10724	Down	-0.149301	-1.10903	-1.56814	0.116847	0.582343
NA	NA	NA	NA	EG626841	2.055	0.96	0.72	0.980395	0.565408	Down	-0.414987	-1.33329	-1.56725	0.117056	0.583046
210148	Slc30a6	17 E2	solute carrier family 30 (zinc transporter), member 6	Slc30a6	2.132	5.38	4.64	3.51984	3.30636	Down	-0.213477	-1.15948	-1.56612	0.117321	0.583723
330064	Slc5a6	5 B1	solute carrier family 5 (sodium-dependent vitamin transporter), member 6	Slc5a6	3.248	1.03	0.82	1.74234	1.41342	Down	-0.328913	-1.25607	-1.5654	0.117488	0.583723
NA	NA	NA	NA	LOC667739	0.876	6.17	5.1	2.4343	2.15953	Down	-0.274768	-1.2098	-1.56422	0.117767	0.583723
NA	NA	NA	NA	3000004C01Rik	3.294	0.12	0.06	-1.33785	-2.33665	Down	-0.998799	-1.99834	-1.5641	0.117794	0.583723
19184	Psmc5	11 E1	protease (prosome, macropain) 26S subunit, ATPase 5	Psmc5	1.277	51.5	46.4	6.03926	5.88881	Down	-0.150447	-1.10991	-1.56377	0.117872	0.583723
56748	Nfu1	6 D2	NFU1 iron-sulfur cluster scaffold homolog (S. cerevisiae)	Nfu1	0.838	17.31	15.08	3.85856	3.6596	Down	-0.198968	-1.14788	-1.56334	0.117973	0.583723
66108	Ndufa9	6 F3	NADH dehydrogenase (ubiquinone) 1 alpha subcomplex, 9	Ndufa9	1.211	88.53	79.95	6.7443	6.59723	Down	-0.147068	-1.10732	-1.56282	0.118095	0.584184
NA	NA	NA	NA	EG622512	0.919	0.49	0.26	-1.15072	-2.06472	Down	-0.91401	-1.88428	-1.56187	0.118319	0.584741
NA	NA	NA	NA	LOC667922	0.871	4.53	3.66	1.98029	1.67263	Down	-0.30766	-1.2377	-1.56153	0.118398	0.584994
19018	Scand1	2 H2	SCAN domain-containing 1	Scand1	0.57	17.92	15.38	3.35254	3.13203	Down	-0.220514	-1.16515	-1.5605	0.118641	0.585653
66515	Cul7	17 C	cullin 7	Cul7	5.529	2.03	1.75	3.48857	3.27446	Down	-0.214113	-1.15999	-1.56048	0.118646	0.585653
17035	Lxn	3 E1|3 31.6 cM	latexin	Lxn	1.092	1.02	0.7	0.155683	-0.387394	Down	-0.543078	-1.45708	-1.5602	0.118712	0.585712
353326	Rtl1	12 F1	retrotransposon-like 1	Rtl1	5.235	0.04	0	-2.25206	-10.8995	Down	-8.64746	-401	-1.56002	0.118756	0.585764
21646	Tcte2	17 A1|17 7.9 cM	t-complex-associated testis expressed 2	Tcte2	1.408	0.32	0.17	-1.14976	-2.0619	Down	-0.91214	-1.88183	-1.55979	0.118808	0.585774
381463	Nr1h5	3 F2.2	nuclear receptor subfamily 1, group H, member 5	Nr1h5	3.117	0.65	0.49	1.01889	0.611306	Down	-0.407586	-1.32646	-1.55953	0.11887	0.585802
52690	Setd3	12 F1|12 53.0 cM	SET domain containing 3	Setd3	2.695	17.66	15.86	5.57271	5.41762	Down	-0.155092	-1.11349	-1.55859	0.119093	0.586623
22317	Vamp1	6 F3|6 56.0 cM	vesicle-associated membrane protein 1	Vamp1	5.463	0.58	0.46	1.66407	1.32971	Down	-0.334354	-1.26081	-1.55755	0.11934	0.587296
433771	2310028O11Rik	4 D3	RIKEN cDNA 2310028O11 gene	2310028O11Rik	2.537	12.88	11.5	5.0302	4.8667	Down	-0.163497	-1.12	-1.55621	0.119657	0.588155
71881	2310001A20Rik	2 G3	RIKEN cDNA 2310001A20 gene	2310001A20Rik	2.19	16.05	14.35	5.13544	4.97392	Down	-0.161521	-1.11847	-1.55551	0.119824	0.588369
NA	NA	NA	NA	EG666377	0.656	7.39	6.07	2.27736	1.99349	Down	-0.283874	-1.21746	-1.55541	0.119848	0.588369
12780	Abcc2	19 C3|19 43.0 cM	ATP-binding cassette, sub-family C (CFTR/MRP), member 2	Abcc2	5.389	83.22	75.03	8.80888	8.65942	Down	-0.149463	-1.10916	-1.55531	0.119872	0.588369
NA	NA	NA	NA	LOC100040252	8.98	0.02	0	-2.46995	-10.121	Down	-7.65105	-201	-1.55529	0.119876	0.588369
12580	Cdkn2c	4 C7|4 24.7 cM	cyclin-dependent kinase inhibitor 2C (p18, inhibits CDK4)	Cdkn2c	1.106	2.63	2.07	1.54047	1.19505	Down	-0.345417	-1.27052	-1.55397	0.120192	0.589094
NA	NA	NA	NA	LOC100039083	0.29	7.52	5.73	1.12488	0.732685	Down	-0.392192	-1.31239	-1.55393	0.1202	0.589094
76166	6330545A04Rik	4 E1	RIKEN cDNA 6330545A04 gene	6330545A04Rik	1.845	0.12	0.04	-2.17407	-3.75663	Down	-1.58256	-2.99501	-1.55315	0.120387	0.58966
30963	Ptpla	2 A2	protein tyrosine phosphatase-like (proline instead of catalytic arginine), member a	Ptpla	1.363	2.87	2.32	1.96789	1.66097	Down	-0.306914	-1.23706	-1.55296	0.120432	0.589742
13667	Eif2b4	5 B1	eukaryotic translation initiation factor 2B, subunit 4 delta	Eif2b4	1.678	19.13	17.08	5.00452	4.84099	Down	-0.163528	-1.12002	-1.55192	0.120681	0.589995
449000	BC018101	17 A3.1	cDNA sequence BC018101	BC018101	2.667	1.46	1.18	1.96129	1.65413	Down	-0.307158	-1.23727	-1.55153	0.120775	0.590317
NA	NA	NA	NA	EG665733	0.936	6.44	5.37	2.59166	2.32953	Down	-0.262134	-1.19925	-1.55074	0.120964	0.591066
19363	Rad51l1	12 C3	RAD51-like 1 (S. cerevisiae)	Rad51l1	1.858	0.23	0.12	-1.22592	-2.16394	Down	-0.938025	-1.9159	-1.55063	0.120991	0.591066
73420	1700054N08Rik	8 E2	RIKEN cDNA 1700054N08 gene	1700054N08Rik	2.673	0.1	0.04	-1.90203	-3.22179	Down	-1.31977	-2.49626	-1.55032	0.121064	0.591176
110168	Gpr18	14 E5|14 68.0 cM	G protein-coupled receptor 18	Gpr18	1.31	0.16	0.05	-2.25339	-3.92948	Down	-1.67609	-3.19561	-1.54939	0.121289	0.59153
NA	NA	NA	NA	EG623924	0.333	5.82	4.37	0.954638	0.54126	Down	-0.413378	-1.3318	-1.54914	0.121349	0.59153
NA	NA	NA	NA	LOC667115	6.478	0.06	0.03	-1.36094	-2.35854	Down	-0.997602	-1.99668	-1.54889	0.121409	0.59153
224829	Trerf1	17 C	transcriptional regulating factor 1	Trerf1	3.955	0.19	0.12	-0.411492	-1.07401	Down	-0.662522	-1.58285	-1.54885	0.121418	0.59153
195208	Dcdc2a	13 A3.1	doublecortin domain containing 2a	Dcdc2a	2.345	0.33	0.21	-0.369437	-1.02126	Down	-0.651827	-1.57116	-1.54877	0.121436	0.59153
NA	NA	NA	NA	LOC100043045	0.437	1.03	0.55	-1.15151	-2.05653	Down	-0.905019	-1.87257	-1.54868	0.121458	0.59153
NA	NA	NA	NA	LOC100042670	0.538	55.66	49.64	4.90425	4.73911	Down	-0.165137	-1.12127	-1.54836	0.121536	0.59153
227620	Uap1l1	2 A3	UDP-N-acteylglucosamine pyrophosphorylase 1-like 1	Uap1l1	1.69	3.73	3.12	2.65624	2.39862	Down	-0.257622	-1.19551	-1.54824	0.121564	0.59153
56289	Rassf1	9 F1	Ras association (RalGDS/AF-6) domain family member 1	Rassf1	1.651	3.34	2.77	2.46323	2.19328	Down	-0.269953	-1.20577	-1.54816	0.121584	0.59153
211652	Wwc1	11 A4	WW, C2 and coiled-coil domain containing 1	Wwc1	3.315	24.8	22.4	6.36128	6.21444	Down	-0.146841	-1.10714	-1.54812	0.121593	0.59153
NA	NA	NA	NA	LOC623327	1.673	0.21	0.1	-1.50841	-2.57805	Down	-1.06963	-2.0989	-1.54783	0.121663	0.591616
NA	NA	NA	NA	LOC676240	8.906	0.02	0	-2.48188	-10.1329	Down	-7.65105	-201	-1.54728	0.121795	0.591966
238377	Gpr68	12 E	G protein-coupled receptor 68	Gpr68	2.929	0.11	0.05	-1.63271	-2.76864	Down	-1.13593	-2.1976	-1.54582	0.122147	0.592865
NA	NA	NA	NA	LOC665868	137.963	0.07	0.06	3.2737	3.05165	Down	-0.222049	-1.16639	-1.54478	0.122401	0.593681
230594	Zcchc11	4 C7	zinc finger, CCHC domain containing 11	Zcchc11	6.054	2.77	2.43	4.06783	3.8789	Down	-0.188922	-1.13991	-1.54441	0.122489	0.593972
52428	Rhpn2	7 B1-B2|7 11.0 cM	rhophilin, Rho GTPase binding protein 2	Rhpn2	3.35	4	3.48	3.7442	3.54329	Down	-0.200907	-1.14942	-1.54408	0.12257	0.594059
545085	Wdr70	15 A1	WD repeat domain 70	Wdr70	2.151	2.09	1.71	2.16858	1.87909	Down	-0.289491	-1.22221	-1.54395	0.122601	0.594059
226049	Dmrt2	19 C1	doublesex and mab-3 related transcription factor 2	Dmrt2	2.337	0.12	0.05	-1.83303	-3.09439	Down	-1.26135	-2.39721	-1.54378	0.12264	0.594059
212483	BC021381	13 B1	cDNA sequence BC021381	BC021381	4.338	11.33	10.19	5.61912	5.46613	Down	-0.152992	-1.11187	-1.54375	0.122649	0.594059
53412	Ppp1r3c	19 C3	protein phosphatase 1, regulatory (inhibitor) subunit 3C	Ppp1r3c	2.723	37.88	34.25	6.68857	6.54323	Down	-0.145332	-1.10599	-1.54307	0.122815	0.59431
NA	NA	NA	NA	Phca	4.058	2.19	1.87	3.15177	2.92388	Down	-0.227881	-1.17111	-1.54274	0.122894	0.594497
20924	Supt5h	7 A3|7 10.0 cM	suppressor of Ty 5 homolog (S. cerevisiae)	Supt5h	3.513	24.19	21.86	6.40905	6.26293	Down	-0.146117	-1.10659	-1.54267	0.12291	0.594497
13824	Epb4.1l4a	18 B1	erythrocyte protein band 4.1-like 4a	Epb4.1l4a	3.853	0.1	0.05	-1.3745	-2.37306	Down	-0.998559	-1.998	-1.54209	0.123052	0.594745
170770	Bbc3	7 A2	BCL2 binding component 3	Bbc3	1.921	2.89	2.4	2.47298	2.20495	Down	-0.268025	-1.20416	-1.54097	0.123324	0.595294
NA	NA	NA	NA	LOC382492	0.517	27.05	23.58	3.8058	3.60773	Down	-0.198064	-1.14716	-1.54082	0.12336	0.595294
19355	Rad1	15 A2	RAD1 homolog (S. pombe)	Rad1	1.5	2.17	1.73	1.70272	1.37582	Down	-0.326906	-1.25432	-1.54009	0.123538	0.595881
67847	Sncaip	18 D1	synuclein, alpha interacting protein (synphilin)	Sncaip	3.651	0.18	0.11	-0.604838	-1.31482	Down	-0.709984	-1.63579	-1.53925	0.123743	0.596453
15353	Hmg20b	10 C1|10 43.0 cM	high mobility group 20 B	Hmg20b	1.606	11.8	10.4	4.2442	4.062	Down	-0.182202	-1.13461	-1.53753	0.124165	0.597936
14131	Fcgr3	1 H3|1 92.3 cM	Fc receptor, IgG, low affinity III	Fcgr3	1.322	4.37	3.64	2.53039	2.2667	Down	-0.263688	-1.20054	-1.53737	0.124202	0.597946
269470	Wdr3	3 F2.2	WD repeat domain 3	Wdr3	3.414	4.37	3.82	3.89913	3.70507	Down	-0.194056	-1.14398	-1.53715	0.124257	0.597946
64384	Sirt3	7 F4	sirtuin 3 (silent mating type information regulation 2, homolog) 3 (S. cerevisiae)	Sirt3	1.461	47.08	42.51	6.104	5.95669	Down	-0.147312	-1.1075	-1.53662	0.124386	0.598311
94088	Trim6	7 49.8 cM	tripartite motif-containing 6	Trim6	3.827	0.1	0.05	-1.38427	-2.38283	Down	-0.998559	-1.998	-1.53635	0.124452	0.598494
NA	NA	NA	NA	LOC637576	31.136	0.03	0.02	-0.093581	-0.676149	Down	-0.582568	-1.49751	-1.53596	0.124547	0.598674
116748	Lsm10	4 D2.2	U7 snRNP-specific Sm-like protein LSM10	Lsm10	0.81	12.91	11.12	3.38642	3.17109	Down	-0.21533	-1.16097	-1.53571	0.12461	0.5987
NA	NA	NA	NA	G430022H21Rik	2.581	2.21	1.84	2.51204	2.24771	Down	-0.264327	-1.20108	-1.53437	0.12494	0.599996
NA	NA	NA	NA	LOC627716	2.554	1.53	1.24	1.96638	1.66321	Down	-0.303169	-1.23385	-1.53416	0.12499	0.599996
57276	Vsig2	9 B	V-set and immunoglobulin domain containing 2	Vsig2	1.17	0.62	0.39	-0.462919	-1.13158	Down	-0.668657	-1.58959	-1.53414	0.124994	0.599996
NA	NA	NA	NA	LOC100043544	3.286	0.05	0.01	-2.60271	-4.91317	Down	-2.31046	-4.9604	-1.5337	0.125103	0.600242
66845	Mrpl33	5 B1	mitochondrial ribosomal protein L33	Mrpl33	0.442	30.16	26.26	3.73669	3.53692	Down	-0.199769	-1.14851	-1.53325	0.125214	0.600387
NA	NA	NA	NA	LOC666495	2.509	0.91	0.7	1.19121	0.812745	Down	-0.378464	-1.29996	-1.53314	0.125241	0.600387
23859	Dlg2	7 E1|7 47.6 cM	discs, large homolog 2 (Drosophila)	Dlg2	7.252	0.03	0.01	-2.19571	-3.77112	Down	-1.57541	-2.9802	-1.53307	0.125259	0.600387
231889	Bud31	5 G2	BUD31 homolog (yeast)	Bud31	0.705	28.44	25.12	4.32555	4.14647	Down	-0.179084	-1.13217	-1.53289	0.125302	0.600387
67332	Snrpd3	10 C1	small nuclear ribonucleoprotein D3	Snrpd3	0.604	56.53	50.6	5.09357	4.93369	Down	-0.159879	-1.11719	-1.53288	0.125306	0.600387
382066	Prdm10	9 A4	PR domain containing 10	Prdm10	3.408	1.17	0.95	1.99556	1.69508	Down	-0.300481	-1.23155	-1.53245	0.12541	0.600751
13345	Twist2	1 D	twist homolog 2 (Drosophila)	Twist2	1.312	0.24	0	-1.66652	-12.8959	Down	-11.2294	-2401	-1.53182	0.125566	0.601125
NA	NA	NA	NA	LOC628308	4.316	0.26	0.18	0.166833	-0.363435	Down	-0.530268	-1.4442	-1.53179	0.125575	0.601125
NA	NA	NA	NA	4933440H19Rik	3.173	0.75	0.58	1.251	0.880221	Down	-0.370781	-1.29305	-1.53082	0.125814	0.601644
621080	AI429214	8 A4	expressed sequence AI429214	AI429214	1.153	0.39	0.21	-1.15269	-2.04546	Down	-0.892768	-1.85673	-1.5306	0.125869	0.601644
114714	Rad51c	11 C|11 49.0 cM	RAD51 homolog c (S. cerevisiae)	Rad51c	3.86	0.19	0.12	-0.446569	-1.10909	Down	-0.662522	-1.58285	-1.53028	0.125947	0.601806
NA	NA	NA	NA	Gm632	6.016	6.53	5.86	5.29591	5.13973	Down	-0.15618	-1.11433	-1.52941	0.126164	0.602095
NA	NA	NA	NA	LOC666748	0.499	1.87	1.25	-0.0997729	-0.680845	Down	-0.581072	-1.49596	-1.5293	0.12619	0.602095
19350	Rab7-ps1	9 B|9 32.0 cM	RAB7, member RAS oncogene family, pseudogene 1	Rab7-ps1	0.624	28.02	24.65	4.12801	3.94314	Down	-0.184869	-1.13671	-1.52821	0.126459	0.602819
NA	NA	NA	NA	Gm1752	3.208	0.31	0.21	-0.00752043	-0.569178	Down	-0.561657	-1.47596	-1.52779	0.126564	0.602934
69104	2010-03-05	19 C2	membrane-associated ring finger (C3HC4) 5	2010-03-05	1.517	33.46	30.14	5.66559	5.51483	Down	-0.150758	-1.11015	-1.52719	0.126714	0.603338
20610	Sumo3	10 C1|10 41.6 cM	SMT3 suppressor of mif two 3 homolog 3 (yeast)	Sumo3	2.493	30.34	27.43	6.24104	6.09557	Down	-0.145466	-1.10609	-1.52702	0.126755	0.603338
93960	Nkd1	8 C4	naked cuticle 1 homolog (Drosophila)	Nkd1	1.727	3.75	3.15	2.6952	2.44367	Down	-0.251531	-1.19047	-1.52675	0.126824	0.603428
NA	NA	NA	NA	LOC100041874	27.656	0.09	0.07	1.31719	0.955079	Down	-0.362113	-1.28531	-1.5263	0.126936	0.603505
NA	NA	NA	NA	LOC385419	15.315	0.01	0	-2.69263	-9.35084	Down	-6.65821	-101	-1.52629	0.126938	0.603505
NA	NA	NA	NA	EG434404	1.183	4.45	3.69	2.39629	2.12611	Down	-0.270178	-1.20596	-1.52521	0.127207	0.603957
73656	Ms4a6c	19 A	membrane-spanning 4-domains, subfamily A, member 6C	Ms4a6c	1.735	1.02	0.76	0.823646	0.399197	Down	-0.424449	-1.34206	-1.52454	0.127373	0.604119
NA	NA	NA	NA	EG628145	15.282	0.01	0	-2.69574	-9.35395	Down	-6.65821	-101	-1.52418	0.127464	0.60422
94232	Ubqln4	3 F1	ubiquilin 4	Ubqln4	3.372	13.23	11.9	5.47936	5.32651	Down	-0.15285	-1.11176	-1.52341	0.127656	0.604991
17472	Gbp4	5 E5|5 60.0 cM	guanylate binding protein 4	Gbp4	4.475	2.02	1.73	3.17631	2.95274	Down	-0.223571	-1.16762	-1.52255	0.127871	0.605356
NA	NA	NA	NA	1110019N10Rik	0.68	14.11	12.12	3.26226	3.04294	Down	-0.219327	-1.16419	-1.52253	0.127877	0.605356
NA	NA	NA	NA	EG628117	15.256	0.01	0	-2.6982	-9.35641	Down	-6.65821	-101	-1.52251	0.12788	0.605356
20384	Sfrs5	12 D2	splicing factor, arginine/serine-rich 5 (SRp40, HRS)	Sfrs5	1.987	46.49	42.08	6.52944	6.38566	Down	-0.143785	-1.1048	-1.5223	0.127934	0.605356
NA	NA	NA	NA	LOC100043127	0.347	7.18	5.59	1.31701	0.955882	Down	-0.36113	-1.28443	-1.52229	0.127936	0.605356
66541	Immp1l	2 E3	IMP1 inner mitochondrial membrane peptidase-like (S. cerevisiae)	Immp1l	0.955	5.43	4.5	2.37455	2.10353	Down	-0.271022	-1.20666	-1.522	0.128009	0.60543
NA	NA	NA	NA	LOC666137	2.084	0.22	0.12	-1.12441	-1.99834	Down	-0.873923	-1.83264	-1.51996	0.128521	0.606339
326622	Upf2	2 A1	UPF2 regulator of nonsense transcripts homolog (yeast)	Upf2	5.174	3.89	3.44	4.33109	4.15373	Down	-0.177357	-1.13081	-1.51978	0.128566	0.606416
13732	Emp3	7 B4|7 24.5 cM	epithelial membrane protein 3	Emp3	0.695	3.64	2.84	1.33906	0.981027	Down	-0.358036	-1.28168	-1.5196	0.128612	0.60643
216292	BC067068	10 D1	cDNA sequence BC067068	BC067068	1.951	1.26	0.98	1.29775	0.935215	Down	-0.362537	-1.28569	-1.51936	0.128671	0.60643
17992	Ndufa4	-	NADH dehydrogenase (ubiquinone) 1 alpha subcomplex, 4	Ndufa4	0.492	376.35	340.99	7.53266	7.39032	Down	-0.142346	-1.1037	-1.51873	0.12883	0.606653
67758	Aadac	3 D	arylacetamide deacetylase (esterase)	Aadac	1.294	276.49	250.14	8.48292	8.33843	Down	-0.144491	-1.10534	-1.51866	0.128848	0.606653
NA	NA	NA	NA	ENSMUSG00000043795	3.795	0.19	0.12	-0.47107	-1.13359	Down	-0.662522	-1.58285	-1.5174	0.129165	0.607525
14074	Fabp3-ps1	10 C1	fatty acid binding protein 3, muscle and heart, pseudogene 1	Fabp3-ps1	0.792	0.27	0.09	-2.22486	-3.80876	Down	-1.58389	-2.99778	-1.51722	0.129211	0.607539
NA	NA	NA	NA	LOC100043791	3.237	0.05	0.01	-2.62439	-4.93484	Down	-2.31046	-4.9604	-1.51709	0.129245	0.607562
207592	Tbc1d16	11 E2	TBC1 domain family, member 16	Tbc1d16	2.894	2.76	2.35	2.99779	2.76579	Down	-0.231998	-1.17446	-1.51581	0.129567	0.608266
234683	Elmo3	8 D3	engulfment and cell motility 3, ced-12 homolog (C. elegans)	Elmo3	3.189	8.07	7.19	4.68569	4.51912	Down	-0.166575	-1.12239	-1.51564	0.129611	0.608266
83408	Gimap3	6 B2.3	GTPase, IMAP family member 3	Gimap3	2.145	0.97	0.74	1.05718	0.66677	Down	-0.390413	-1.31077	-1.51557	0.129628	0.608266
69536	Hemk1	9 F1	HemK methyltransferase family member 1	Hemk1	1.514	7.37	6.38	3.48005	3.27194	Down	-0.208105	-1.15517	-1.51494	0.129787	0.608739
234378	Klhl26	8 B3.3	kelch-like 26 (Drosophila)	Klhl26	5.804	1.05	0.88	2.60757	2.35279	Down	-0.254787	-1.19316	-1.51424	0.129966	0.60887
22177	Tyrobp	7 B|7 10.0 cM	TYRO protein tyrosine kinase binding protein	Tyrobp	0.569	18.75	16.2	3.41533	3.20443	Down	-0.210896	-1.15741	-1.51404	0.130015	0.60887
NA	NA	NA	NA	LOC100042248	0.337	12.33	10.07	2.05493	1.76283	Down	-0.292106	-1.22443	-1.51402	0.13002	0.60887
140557	Smc1b	15 E3	structural maintenance of chromosomes 1B	Smc1b	4.04	0.07	0.03	-1.82009	-3.03974	Down	-1.21965	-2.3289	-1.51368	0.130108	0.60887
76273	Ndfip2	14 E2.3	Nedd4 family interacting protein 2	Ndfip2	2.276	12.9	11.53	4.87581	4.71383	Down	-0.161977	-1.11882	-1.51364	0.130118	0.60887
NA	NA	NA	NA	LOC100041462	0.348	1.29	0.7	-1.15536	-2.03721	Down	-0.88185	-1.84274	-1.51349	0.130156	0.60887
NA	NA	NA	NA	LOC100038996	0.539	0.83	0.45	-1.16029	-2.04333	Down	-0.88304	-1.84426	-1.51235	0.130446	0.609014
69047	Atp2c2	8 E1	ATPase, Ca++ transporting, type 2C, member 2	Atp2c2	3.223	0.05	0.01	-2.63064	-4.9411	Down	-2.31046	-4.9604	-1.51233	0.13045	0.609014
52570	Ccdc69	11 B1.3|11 28.5 cM	coiled-coil domain containing 69	Ccdc69	1.419	0.15	0.05	-2.23113	-3.81417	Down	-1.58304	-2.99601	-1.51221	0.13048	0.609014
21416	Tcf7l2	19 D2|19 53.0 cM	transcription factor 7-like 2, T-cell specific, HMG-box	Tcf7l2	3.182	4.57	4	3.86216	3.66997	Down	-0.19219	-1.1425	-1.51207	0.130515	0.609014
71768	Vwce	19 B	von Willebrand factor C and EGF domains	Vwce	3.537	7.49	6.68	4.72751	4.5624	Down	-0.165115	-1.12126	-1.51196	0.130545	0.609014
NA	NA	NA	NA	LOC667558	0.653	3.45	2.66	1.17179	0.796635	Down	-0.375158	-1.29698	-1.51164	0.130626	0.609014
100043734	LOC100043734	14 D3	similar to ribosomal protein S6	LOC100043734	0.923	5.74	4.77	2.40548	2.13842	Down	-0.267056	-1.20335	-1.51141	0.130684	0.609113
432720	Akr1c19	13 A1	aldo-keto reductase family 1, member C19	Akr1c19	1.241	45.62	41.19	5.8231	5.67573	Down	-0.147372	-1.10755	-1.51107	0.13077	0.609113
NA	NA	NA	NA	Ibrdc3	2.751	11.24	10.06	4.95054	4.79053	Down	-0.16001	-1.1173	-1.50923	0.131239	0.61041
NA	NA	NA	NA	LOC100043871	0.945	0.37	0.18	-1.51563	-2.55474	Down	-1.03912	-2.05497	-1.50835	0.131464	0.610625
13110	Cyp2j6	4 C5|4 46.5 cM	cytochrome P450, family 2, subfamily j, polypeptide 6	Cyp2j6	2.491	20.17	18.19	5.65087	5.50181	Down	-0.149065	-1.10885	-1.50834	0.131469	0.610625
332110	Mapk15	15 D3	mitogen-activated protein kinase 15	Mapk15	1.93	7.57	6.63	3.86891	3.67763	Down	-0.191282	-1.14178	-1.50698	0.131816	0.61122
68092	Ncbp2	16 B2	nuclear cap binding protein subunit 2	Ncbp2	1.653	8.65	7.57	3.8378	3.6454	Down	-0.192404	-1.14267	-1.50676	0.131871	0.61122
216859	Centb1	11 B3	centaurin, beta 1	Centb1	2.482	1.23	0.98	1.61028	1.2825	Down	-0.327775	-1.25508	-1.50639	0.131967	0.61122
74019	Traf3ip1	1 D	TRAF3 interacting protein 1	Traf3ip1	2.448	2.48	2.08	2.602	2.34826	Down	-0.253745	-1.1923	-1.50625	0.132002	0.61122
22376	Was	X A1.1|X 2.0 cM	Wiskott-Aldrich syndrome homolog (human)	Was	2.055	0.75	0.55	0.624293	0.176904	Down	-0.447389	-1.36357	-1.50587	0.132099	0.61122
NA	NA	NA	NA	LOC667318	14.989	0.01	0	-2.72367	-9.38188	Down	-6.65821	-101	-1.50539	0.132223	0.611314
NA	NA	NA	NA	LOC622459	1.745	0.36	0.22	-0.670303	-1.38054	Down	-0.710238	-1.63607	-1.50454	0.132441	0.611852
NA	NA	NA	NA	2810048G17Rik	2.042	1.02	0.78	1.05869	0.671714	Down	-0.38698	-1.30765	-1.50373	0.13265	0.612546
12861	Cox6a1	5 F|5 60.0 cM	cytochrome c oxidase, subunit VI a, polypeptide 1	Cox6a1	0.533	405.1	367.35	7.75434	7.61322	Down	-0.141123	-1.10276	-1.50329	0.132763	0.612935
66495	Ndufb3	1 C1.3	NADH dehydrogenase (ubiquinone) 1 beta subcomplex 3	Ndufb3	0.532	47.05	41.93	4.64562	4.47941	Down	-0.166212	-1.12211	-1.50302	0.132834	0.613126
100042570	LOC100042570	14 C1	similar to E1B 19K/Bcl-2-binding protein homolog	LOC100042570	2.352	5.68	4.96	3.7398	3.54426	Down	-0.195547	-1.14516	-1.50238	0.132999	0.61321
21415	Tcf3	6 C1|6 30.4 cM	transcription factor 3	Tcf3	2.784	3.76	3.25	3.38793	3.17764	Down	-0.210287	-1.15692	-1.50102	0.133349	0.613706
NA	NA	NA	NA	EG277333	4.909	0.04	0	-2.34482	-10.9923	Down	-8.64746	-401	-1.50099	0.133359	0.613706
22165	Txk	5 C3.2|5 40.0 cM	TXK tyrosine kinase	Txk	2.34	0.09	0.03	-2.24582	-3.82758	Down	-1.58176	-2.99336	-1.50094	0.133371	0.613706
14187	Akr1b8	6 B1|6 13.0 cM	aldo-keto reductase family 1, member B8	Akr1b8	1.304	1.78	1.38	1.2149	0.847717	Down	-0.367185	-1.28983	-1.50058	0.133463	0.613996
93749	Hspe1-ps2	12 D1	heat shock protein 1 (chaperonin 10), pseudogene 2	Hspe1-ps2	0.264	13.77	11.15	1.86208	1.55759	Down	-0.304482	-1.23498	-1.49981	0.133664	0.614591
NA	NA	NA	NA	LOC100039300	0.496	5.65	4.47	1.48669	1.14872	Down	-0.337969	-1.26398	-1.49967	0.1337	0.614591
NA	NA	NA	NA	LOC676246	0.781	0.75	0.45	-0.771451	-1.50829	Down	-0.736837	-1.66652	-1.49836	0.134039	0.615154
13848	Ephb6	6 B2.1	Eph receptor B6	Ephb6	3.665	0.35	0.25	0.359652	-0.12561	Down	-0.485262	-1.39984	-1.49822	0.134077	0.615195
NA	NA	NA	NA	LOC628883	9.845	5.13	4.63	5.65838	5.51043	Down	-0.147944	-1.10799	-1.49798	0.134139	0.615209
22272	Uqcrq	11 B1.3	ubiquinol-cytochrome c reductase, complex III subunit VII	Uqcrq	1.508	135.63	123.05	7.67617	7.53574	Down	-0.140432	-1.10223	-1.49697	0.134402	0.615613
14685	Gnat1	9 F1|9 59.0 cM	guanine nucleotide binding protein, alpha transducing 1	Gnat1	2.208	5.36	4.66	3.565	3.3631	Down	-0.201899	-1.15021	-1.49685	0.134433	0.615613
232414	Clec9a	6 F3	C-type lectin domain family 9, member a	Clec9a	1.156	0.69	0.45	-0.325981	-0.942541	Down	-0.61656	-1.53321	-1.49576	0.134715	0.61568
207958	Alg11	8 A2	asparagine-linked glycosylation 11 homolog (yeast, alpha-1,2-mannosyltransferase)	Alg11	1.497	6.73	5.81	3.3327	3.12064	Down	-0.212065	-1.15834	-1.49571	0.134728	0.61568
14186	Fgfr4	13 B1|13 33.0 cM	fibroblast growth factor receptor 4	Fgfr4	3.146	15.1	13.62	5.57	5.42118	Down	-0.148821	-1.10866	-1.49563	0.13475	0.61568
NA	NA	NA	NA	0610040D20Rik	1.152	22.87	20.42	4.71953	4.55606	Down	-0.163473	-1.11998	-1.49534	0.134826	0.615793
66096	0910001L09Rik	5 G2	RIKEN cDNA 0910001L09 gene	0910001L09Rik	0.632	59.4	53.4	5.23039	5.07677	Down	-0.153623	-1.11236	-1.49474	0.134981	0.616232
22027	Hsp90b1	10 C1|10 49.0 cM	heat shock protein 90, beta (Grp94), member 1	Hsp90b1	2.759	230.34	208.09	9.31177	9.16521	Down	-0.146557	-1.10692	-1.49425	0.135109	0.616511
56632	Sphk2	7 B4	sphingosine kinase 2	Sphk2	3.718	15.54	14.05	5.85245	5.70704	Down	-0.145415	-1.10605	-1.49417	0.135131	0.616511
68184	Denr	5 F	density-regulated protein	Denr	2.236	9.65	8.57	4.43146	4.26023	Down	-0.171232	-1.12602	-1.4937	0.135254	0.616803
231103	Gckr	5 B1	glucokinase regulatory protein	Gckr	2.014	68.23	61.92	7.1024	6.9624	Down	-0.140001	-1.10191	-1.49327	0.135367	0.616999
20193	S100a1	3 F1-F2|3 43.6 cM	S100 calcium binding protein A1	S100a1	0.615	109.41	99.06	6.07226	5.92889	Down	-0.14337	-1.10448	-1.49318	0.135389	0.616999
NA	NA	NA	NA	1500003O22Rik	2.293	4.09	3.52	3.22937	3.01285	Down	-0.21652	-1.16193	-1.49288	0.135469	0.617024
NA	NA	NA	NA	LOC384782	0.531	8.54	7.04	2.18104	1.90238	Down	-0.278657	-1.21307	-1.49267	0.135524	0.617024
20091	Rps3a	3 F1	ribosomal protein S3A	Rps3a	0.862	31.17	27.85	4.74785	4.58537	Down	-0.16248	-1.11921	-1.49251	0.135565	0.617024
22210	Ube2b	11 B1.3	ubiquitin-conjugating enzyme E2B, RAD6 homology (S. cerevisiae)	Ube2b	1.63	33.08	29.89	5.75276	5.60647	Down	-0.146296	-1.10672	-1.4924	0.135594	0.617024
19941	Rpl26	11 B3	ribosomal protein L26	Rpl26	0.543	21.29	18.5	3.53113	3.32849	Down	-0.20265	-1.15081	-1.49184	0.13574	0.617024
22414	Wnt2b	3 F2.2|3 49.0 cM	wingless related MMTV integration site 2b	Wnt2b	3.573	0.47	0.35	0.748175	0.322975	Down	-0.425201	-1.34276	-1.49175	0.135766	0.617024
16185	Il2rb	15 E|15 43.3 cM	interleukin 2 receptor, beta chain	Il2rb	2.653	1.06	0.84	1.49183	1.15626	Down	-0.335567	-1.26187	-1.49162	0.135798	0.617024
16572	Kif5a	10 D3|10 70.0 cM	kinesin family member 5A	Kif5a	6.927	0.23	0.17	0.672564	0.236686	Down	-0.435878	-1.35273	-1.49154	0.13582	0.617024
72614	Pih1d2	9 B	PIH1 domain containing 2	Pih1d2	1.239	0.39	0.22	-1.04891	-1.87459	Down	-0.825685	-1.77238	-1.49142	0.135852	0.617024
384569	Nova2	7 A3	neuro-oncological ventral antigen 2	Nova2	1.934	0.3	0.18	-0.784897	-1.52154	Down	-0.736645	-1.6663	-1.49079	0.136018	0.617064
226250	Afap1l2	19 D2	actin filament associated protein 1-like 2	Afap1l2	3.566	0.47	0.35	0.745346	0.320146	Down	-0.425201	-1.34276	-1.49044	0.136108	0.617064
52696	Zwint	10 B5.3|10 38.0 cM	ZW10 interactor	Zwint	2.676	6.12	5.39	4.03363	3.85039	Down	-0.183243	-1.13543	-1.4895	0.136356	0.617426
70312	2510012J08Rik	10 C1	RIKEN cDNA 2510012J08 gene	2510012J08Rik	2.621	4.98	4.35	3.70629	3.51117	Down	-0.195126	-1.14482	-1.4894	0.136383	0.617426
11717	Ampd3	7 E2-E3|7 52.0 cM	adenosine monophosphate deaminase 3	Ampd3	4.084	0.38	0.28	0.634434	0.193997	Down	-0.440437	-1.35702	-1.48863	0.136584	0.618049
NA	NA	NA	NA	LOC668102	8.368	0.02	0	-2.57178	-10.2228	Down	-7.65105	-201	-1.48859	0.136595	0.618049
14768	Lancl1	-	LanC (bacterial lantibiotic synthetase component C)-like 1	Lancl1	4.27	5.25	4.67	4.48658	4.31769	Down	-0.168891	-1.12419	-1.48753	0.136876	0.618263
NA	NA	NA	NA	Aytl2	3.635	1.01	0.82	1.87645	1.57583	Down	-0.300626	-1.23168	-1.48706	0.136999	0.618686
NA	NA	NA	NA	BC008155	0.802	33.12	29.6	4.73131	4.5692	Down	-0.162105	-1.11892	-1.48554	0.1374	0.620095
332175	Zdhhc23	16 B4	zinc finger, DHHC domain containing 23	Zdhhc23	1.278	0.13	0.03	-2.58842	-4.7002	Down	-2.11179	-4.32226	-1.48432	0.137724	0.620911
NA	NA	NA	NA	LOC100039430	8.325	0.02	0	-2.57921	-10.2303	Down	-7.65105	-201	-1.48387	0.137845	0.621128
101100	Ttll3	6 E3	tubulin tyrosine ligase-like family, member 3	Ttll3	2.519	0.32	0.21	-0.310554	-0.918001	Down	-0.607447	-1.52356	-1.48368	0.137895	0.621128
67037	Pmf1	3 F1	polyamine-modulated factor 1	Pmf1	0.992	15.04	13.21	3.89915	3.71198	Down	-0.187173	-1.13853	-1.48359	0.137918	0.621128
320508	Cachd1	4 C6	cache domain containing 1	Cachd1	4.966	0.3	0.22	0.575599	0.128315	Down	-0.447284	-1.36347	-1.48343	0.137959	0.621128
NA	NA	NA	NA	LOC100042462	0.627	0.33	0.11	-2.27249	-3.85658	Down	-1.58409	-2.99818	-1.48333	0.137985	0.621128
NA	NA	NA	NA	LOC100042671	0.601	0.81	0.46	-1.03839	-1.85454	Down	-0.816153	-1.7607	-1.4827	0.138153	0.621482
271127	Adamts16	13 C1|13 42.0 cM	a disintegrin-like and metallopeptidase (reprolysin type) with thrombospondin type 1 motif, 16	Adamts16	4.974	0.05	0.02	-2.00464	-3.32225	Down	-1.31762	-2.49254	-1.48198	0.138345	0.622067
NA	NA	NA	NA	LOC383318	1.838	0.29	0.17	-0.907241	-1.67741	Down	-0.770167	-1.70547	-1.48167	0.138428	0.622067
NA	NA	NA	NA	LOC666277	2.487	1.03	0.81	1.35719	1.01058	Down	-0.346612	-1.27157	-1.48122	0.138547	0.622067
53414	Bysl	17 C|17 22.5 cM	bystin-like	Bysl	3.097	5.43	4.79	4.07185	3.89093	Down	-0.180923	-1.13361	-1.48116	0.138564	0.622067
NA	NA	NA	NA	LOC634720	14.609	0.01	0	-2.76072	-9.41893	Down	-6.65821	-101	-1.48091	0.138632	0.622067
16201	Ilf3	9 A4-A5|9 4.0 cM	interleukin enhancer binding factor 3	Ilf3	4.809	3.25	2.86	3.96622	3.7818	Down	-0.184419	-1.13636	-1.48049	0.138743	0.622067
NA	NA	NA	NA	LOC100039958	1.155	2.04	1.59	1.23653	0.87701	Down	-0.359522	-1.283	-1.48045	0.138753	0.622067
213311	Fbxl21	13 B1	F-box and leucine-rich repeat protein 21	Fbxl21	1.965	1.87	1.52	1.87764	1.5787	Down	-0.298949	-1.23025	-1.47954	0.138997	0.622067
NA	NA	NA	NA	LOC100041601	2.745	0.24	0.15	-0.601487	-1.2792	Down	-0.677711	-1.5996	-1.47938	0.139039	0.622067
12010	B2m	2 F1-F3|2 69.0 cM	beta-2 microglobulin	B2m	0.858	1259.3	1133.91	10.0775	9.92614	Down	-0.151316	-1.11058	-1.4793	0.139061	0.622067
NA	NA	NA	NA	2410012H22Rik	0.752	6.81	5.67	2.35648	2.09218	Down	-0.264302	-1.20105	-1.47911	0.13911	0.622067
69668	Ccdc115	1 B	coiled-coil domain containing 115	Ccdc115	1.699	3.24	2.71	2.46072	2.20303	Down	-0.257692	-1.19556	-1.4791	0.139113	0.622067
100978	Nfxl1	5 D	nuclear transcription factor, X-box binding-like 1	Nfxl1	3.67	4.03	3.54	3.8866	3.69957	Down	-0.187026	-1.13841	-1.47895	0.139153	0.622067
258334	Olfr1396	-	olfactory receptor 1396	Olfr1396	0.981	0.21	0.07	-2.27853	-3.86212	Down	-1.58359	-2.99715	-1.47877	0.139202	0.622067
NA	NA	NA	NA	LOC100043423	0.451	0.77	0.38	-1.52568	-2.54435	Down	-1.01867	-2.02605	-1.47876	0.139204	0.622067
434377	Zfp560	9 A3	zinc finger protein 560	Zfp560	4.732	0.5	0.39	1.24274	0.884366	Down	-0.358373	-1.28198	-1.47869	0.139224	0.622067
NA	NA	NA	NA	LOC100043346	0.798	12.45	10.76	3.31255	3.10208	Down	-0.210466	-1.15706	-1.47829	0.139329	0.622084
NA	NA	NA	NA	LOC676072	17.78	0.07	0.05	0.317742	-0.166862	Down	-0.484604	-1.3992	-1.47723	0.139615	0.62279
20558	Slfn4	11 C	schlafen 4	Slfn4	3.958	0.11	0.06	-1.19834	-2.07172	Down	-0.873378	-1.83195	-1.47701	0.139673	0.62279
NA	NA	NA	NA	LOC667119	11.024	0.1	0.07	0.14209	-0.371866	Down	-0.513956	-1.42796	-1.47699	0.139679	0.62279
66164	Nip7	8 D2	nuclear import 7 homolog (S. cerevisiae)	Nip7	1.35	5.54	4.72	2.90287	2.67178	Down	-0.231095	-1.17373	-1.47696	0.139687	0.62279
NA	NA	NA	NA	4930430E16Rik	1.927	0.74	0.54	0.512149	0.057655	Down	-0.454494	-1.3703	-1.47694	0.139693	0.62279
NA	NA	NA	NA	LOC383420	6.867	0.03	0.01	-2.27441	-3.84982	Down	-1.57541	-2.9802	-1.47691	0.1397	0.62279
NA	NA	NA	NA	LOC667018	14.544	0.01	0	-2.76715	-9.42536	Down	-6.65821	-101	-1.4767	0.139755	0.62279
NA	NA	NA	NA	LOC100043007	1.142	0.18	0.06	-2.28157	-3.86493	Down	-1.58336	-2.99667	-1.47649	0.139814	0.622822
18190	Nrxn2	19 A|19	neurexin II	Nrxn2	5.638	0.33	0.25	0.896159	0.49576	Down	-0.400398	-1.31987	-1.47645	0.139822	0.622822
68263	Pdhb	14 A1	pyruvate dehydrogenase (lipoamide) beta	Pdhb	1.485	44.55	40.38	6.04782	5.90604	Down	-0.141784	-1.10327	-1.47478	0.140273	0.623633
68841	1110054M08Rik	16 B1	RIKEN cDNA 1110054M08 gene	1110054M08Rik	0.705	11.54	9.88	3.02428	2.80022	Down	-0.224058	-1.16801	-1.47427	0.140408	0.623826
233904	Setd1a	7 F3	SET domain containing 1A	Setd1a	5.934	6.32	5.69	5.22895	5.07746	Down	-0.151493	-1.11072	-1.47397	0.14049	0.623826
12368	Casp6	3 H1	caspase 6	Casp6	1.265	14.21	12.57	4.16798	3.99106	Down	-0.176921	-1.13047	-1.47393	0.140501	0.623826
NA	NA	NA	NA	LOC100042431	6.162	0.67	0.55	2.04585	1.76116	Down	-0.284683	-1.21814	-1.47354	0.140605	0.623957
11720	Mat1a	14 C1	methionine adenosyltransferase I, alpha	Mat1a	3.208	581.02	520.23	10.8641	10.7047	Down	-0.159438	-1.11685	-1.47274	0.14082	0.624075
NA	NA	NA	NA	LOC240219	1.386	13.26	11.74	4.19995	4.0243	Down	-0.175647	-1.12947	-1.4717	0.141101	0.625117
NA	NA	NA	NA	LOC666098	0.737	6.62	5.5	2.28659	2.01919	Down	-0.267395	-1.20363	-1.47125	0.141224	0.625201
NA	NA	NA	NA	LOC100043599	17.755	0.02	0.01	-1.48651	-2.47935	Down	-0.99284	-1.9901	-1.4705	0.141428	0.625565
NA	NA	NA	NA	LOC677205	14.788	0.28	0.23	2.05037	1.76669	Down	-0.283681	-1.2173	-1.47022	0.141501	0.625565
52633	Nit2	16 C1.1|16 38.0 cM	nitrilase family, member 2	Nit2	1.286	78.33	71.16	6.65439	6.51589	Down	-0.138498	-1.10076	-1.46977	0.141625	0.625565
19662	Rbp4	19 D1|19 38.0 cM	retinol binding protein 4, plasma	Rbp4	1.161	1909.23	1705.89	11.1141	10.9517	Down	-0.162466	-1.1192	-1.46973	0.141634	0.625565
NA	NA	NA	NA	EG666274	0.607	38.21	34.07	4.53565	4.3702	Down	-0.165448	-1.12151	-1.46972	0.141639	0.625565
269630	BC050254	5 A3	cDNA sequence BC050254	BC050254	2.546	2.91	2.48	2.8893	2.65863	Down	-0.23067	-1.17338	-1.46962	0.141665	0.625565
NA	NA	NA	NA	LOC100042333	0.318	0.65	0.22	-2.27417	-3.83667	Down	-1.5625	-2.95366	-1.4695	0.141696	0.625571
NA	NA	NA	NA	LOC100042416	1.577	0.18	0.08	-1.81595	-2.98487	Down	-1.16892	-2.24844	-1.46834	0.142011	0.626431
NA	NA	NA	NA	EG633640	0.915	5.07	4.2	2.21386	1.94227	Down	-0.271591	-1.20714	-1.46771	0.142182	0.627036
78076	Lcn8	2 A3	lipocalin 8	Lcn8	0.653	0.32	0.11	-2.25825	-3.79796	Down	-1.53971	-2.90736	-1.46701	0.142372	0.627036
11951	Atp5g1	11 D	ATP synthase, H+ transporting, mitochondrial F0 complex, subunit c (subunit 9), isoform 1	Atp5g1	4.675	14.06	12.75	6.0385	5.8974	Down	-0.141098	-1.10274	-1.46691	0.1424	0.627036
55927	Hes6	1 D	hairy and enhancer of split 6 (Drosophila)	Hes6	1.335	47.99	43.51	6.0015	5.86012	Down	-0.141386	-1.10296	-1.4668	0.14243	0.627036
NA	NA	NA	NA	LOC665444	17.666	0.02	0.01	-1.49376	-2.4866	Down	-0.99284	-1.9901	-1.4664	0.142539	0.627036
19826	Rnps1	17 A3.3	ribonucleic acid binding protein S1	Rnps1	1.983	7.02	6.16	3.79918	3.61064	Down	-0.188538	-1.13961	-1.46619	0.142596	0.627036
NA	NA	NA	NA	LOC667954	14.381	0.01	0	-2.78341	-9.44162	Down	-6.65821	-101	-1.46614	0.142609	0.627036
80748	BC004004	17 B1	cDNA sequence BC004004	BC004004	2.612	28.94	26.27	6.24015	6.1005	Down	-0.139648	-1.10164	-1.46607	0.142628	0.627036
12530	Cdc25a	9 F2|9 62.0 cM	cell division cycle 25 homolog A (S. pombe)	Cdc25a	3.627	1.03	0.84	1.90156	1.60741	Down	-0.294151	-1.22616	-1.46569	0.142733	0.627299
622485	4930526A20Rik	17 A3.3	tRNA splicing endonuclease 34 pseudogene	4930526A20Rik	2.057	4	3.43	3.04058	2.81879	Down	-0.221785	-1.16618	-1.46518	0.142872	0.627356
NA	NA	NA	NA	1600002O04Rik	2.605	0.07	0.02	-2.45316	-4.25538	Down	-1.80222	-3.48756	-1.46491	0.142945	0.627356
67732	Iah1	12 A1.3	isoamyl acetate-hydrolyzing esterase 1 homolog (S. cerevisiae)	Iah1	0.926	91.51	83.12	6.40494	6.26621	Down	-0.138734	-1.10094	-1.46471	0.143001	0.627356
65098	Zfand6	7 D3	zinc finger, AN1-type domain 6	Zfand6	1.658	38.75	35.14	6.00557	5.86449	Down	-0.141082	-1.10273	-1.464	0.143194	0.628055
NA	NA	NA	NA	LOC100043789	0.34	2.45	1.63	-0.263553	-0.851433	Down	-0.58788	-1.50304	-1.4637	0.143276	0.628055
NA	NA	NA	NA	LOC672822	6.909	0.07	0.04	-1.04596	-1.85178	Down	-0.805812	-1.74813	-1.46259	0.143578	0.628544
11370	Acadvl	11 B2-B5|11 38.0 cM	acyl-Coenzyme A dehydrogenase, very long chain	Acadvl	2.158	176.13	159.9	8.57019	8.43072	Down	-0.139471	-1.1015	-1.46219	0.143688	0.628544
19058	Ppp3r1	11 A3.1	protein phosphatase 3, regulatory subunit B, alpha isoform (calcineurin B, type I)	Ppp3r1	2.829	11.01	9.89	4.96105	4.80628	Down	-0.154771	-1.11324	-1.4621	0.143714	0.628544
640010	Muc3	-	mucin 3	Muc3	1.845	0.21	0.11	-1.36723	-2.29949	Down	-0.932262	-1.90827	-1.46207	0.143723	0.628544
NA	NA	NA	NA	LOC384560	5.751	0.34	0.26	0.967844	0.580951	Down	-0.386893	-1.30757	-1.46183	0.143789	0.628676
NA	NA	NA	NA	5730449L18Rik	1.129	2.05	1.6	1.21074	0.853208	Down	-0.357532	-1.28123	-1.46142	0.143899	0.628716
NA	NA	NA	NA	LOC666030	2.215	1.36	1.09	1.59102	1.27177	Down	-0.319252	-1.24768	-1.4613	0.143933	0.628716
11890	Asgr2	11 B3|11 37.0 cM	asialoglycoprotein receptor 2	Asgr2	1.373	132.54	120.54	7.50762	7.3707	Down	-0.136916	-1.09955	-1.46094	0.144033	0.628845
319164	Hist1h2ac	13 A2-A3	histone cluster 1, H2ac	Hist1h2ac	2.493	0.14	0.07	-1.51759	-2.51656	Down	-0.998971	-1.99857	-1.46025	0.144222	0.629407
244550	Podnl1	8 C3	podocan-like 1	Podnl1	2.13	0.12	0.05	-1.96684	-3.22819	Down	-1.26135	-2.39721	-1.45948	0.144433	0.630092
67781	Ilf2	3 F2	interleukin enhancer binding factor 2	Ilf2	1.973	5.84	5.09	3.52638	3.32808	Down	-0.198299	-1.14734	-1.45904	0.144555	0.630466
270685	Mthfd1l	10 A1	methylenetetrahydrofolate dehydrogenase (NADP+ dependent) 1-like	Mthfd1l	3.669	0.25	0.17	-0.124036	-0.680158	Down	-0.556122	-1.47031	-1.45801	0.144839	0.631538
16963	Xcl1	1 H2.2|1 87.0 cM	chemokine (C motif) ligand 1	Xcl1	0.502	0.41	0.14	-2.28019	-3.82971	Down	-1.54952	-2.92719	-1.45762	0.144946	0.631538
NA	NA	NA	NA	C330008K14Rik	0.724	0.48	0.24	-1.52453	-2.52423	Down	-0.9997	-1.99958	-1.4572	0.145061	0.631618
NA	NA	NA	NA	LOC664945	17.207	0.07	0.05	0.270482	-0.214122	Down	-0.484604	-1.3992	-1.4559	0.145421	0.632702
11838	Arc	15 D3|15 41.4 cM	activity regulated cytoskeletal-associated protein	Arc	3.057	0.05	0.01	-2.70693	-5.01738	Down	-2.31046	-4.9604	-1.45557	0.145511	0.632702
NA	NA	NA	NA	LOC100041778	41.341	0.12	0.1	2.31181	2.04902	Down	-0.262794	-1.1998	-1.45544	0.145547	0.632702
NA	NA	NA	NA	LOC100042697	10.67	0.1	0.07	0.0950022	-0.418953	Down	-0.513956	-1.42796	-1.45531	0.145582	0.632702
20226	Sars	3 F3|3 55.7 cM	seryl-aminoacyl-tRNA synthetase	Sars	1.866	28.19	25.53	5.71707	5.57408	Down	-0.142989	-1.10419	-1.45488	0.145703	0.632921
NA	NA	NA	NA	LOC100040857	1.608	0.15	0.06	-2.05074	-3.37122	Down	-1.32049	-2.4975	-1.45474	0.14574	0.632921
382010	BC088983	8 B2	cDNA sequence BC088983	BC088983	1.399	4.46	3.77	2.64147	2.399	Down	-0.242473	-1.18302	-1.45473	0.145745	0.632921
16633	Klra2	6 F3|6 63.14 cM	killer cell lectin-like receptor, subfamily A, member 2	Klra2	1.787	0.72	0.52	0.363809	-0.105599	Down	-0.469408	-1.38454	-1.45464	0.145769	0.632921
243961	Shank1	7 B4	SH3/ankyrin domain gene 1	Shank1	6.716	0.03	0.01	-2.30649	-3.8819	Down	-1.57541	-2.9802	-1.45438	0.14584	0.63299
69202	Ptms	6 F2	parathymosin	Ptms	1.134	476.92	432.45	9.07902	8.93781	Down	-0.141214	-1.10283	-1.45431	0.14586	0.63299
NA	NA	NA	NA	EG434083	3.741	4.26	3.76	3.99431	3.81419	Down	-0.180116	-1.13298	-1.45402	0.145941	0.633008
227736	1700019L03Rik	2 B	RIKEN cDNA 1700019L03 gene	1700019L03Rik	1.675	0.12	0.04	-2.31353	-3.89609	Down	-1.58256	-2.99501	-1.45355	0.146072	0.633024
74137	Nuak2	1 E4	NUAK family, SNF1-like kinase, 2	Nuak2	3.095	3.33	2.89	3.3655	3.16106	Down	-0.204446	-1.15224	-1.45329	0.146143	0.633024
15442	Hpse	5 E4	heparanase	Hpse	3.082	1.72	1.44	2.40636	2.15004	Down	-0.256323	-1.19443	-1.4528	0.146278	0.633024
140580	Elmo1	13 A3.1	engulfment and cell motility 1, ced-12 homolog (C. elegans)	Elmo1	3.771	0.66	0.52	1.3157	0.971808	Down	-0.343896	-1.26918	-1.45272	0.146301	0.633024
14732	Gpam	19 D2|19 52.0 cM	glycerol-3-phosphate acyltransferase, mitochondrial	Gpam	3.828	39.21	35.68	7.22974	7.09364	Down	-0.136106	-1.09893	-1.45254	0.146353	0.633024
27418	Mkln1	6 B1-B2	muskelin 1, intracellular mediator containing kelch motifs	Mkln1	3.973	13.63	12.35	5.75895	5.61668	Down	-0.142273	-1.10364	-1.45226	0.146429	0.63309
18104	Nqo1	8 D3|8 53.3 cM	NAD(P)H dehydrogenase, quinone 1	Nqo1	1.618	3.34	2.8	2.4341	2.17969	Down	-0.254413	-1.19285	-1.45174	0.146575	0.633432
19277	Ptpro	6 G1	protein tyrosine phosphatase, receptor type, O	Ptpro	5.055	0.14	0.09	-0.49776	-1.13462	Down	-0.636858	-1.55494	-1.45165	0.146599	0.633432
NA	NA	NA	NA	BC021523	4.013	1.75	1.49	2.81212	2.58009	Down	-0.232028	-1.17448	-1.45132	0.14669	0.633698
225207	Zfp521	18 A1	zinc finger protein 521	Zfp521	6.17	0.11	0.07	-0.557843	-1.20917	Down	-0.651328	-1.57061	-1.45033	0.146966	0.634326
67788	6330577E15Rik	19 D2|19	RIKEN cDNA 6330577E15 gene	6330577E15Rik	1.583	25.17	22.72	5.3163	5.16856	Down	-0.147742	-1.10783	-1.45027	0.146984	0.634326
93677	Lmod2	6 A3	leiomodin 2 (cardiac)	Lmod2	1.967	0.11	0.04	-2.20712	-3.66426	Down	-1.45714	-2.74564	-1.45002	0.147053	0.634326
NA	NA	NA	NA	LOC624662	1.106	3.66	3.01	2.01723	1.73516	Down	-0.282072	-1.21594	-1.44994	0.147076	0.634326
66365	Ccdc90b	7 E1	coiled-coil domain containing 90B	Ccdc90b	1.212	3.4	2.8	2.04297	1.76287	Down	-0.280099	-1.21428	-1.4496	0.14717	0.634326
NA	NA	NA	NA	LOC665468	21.645	0.16	0.13	1.79301	1.49365	Down	-0.299352	-1.23059	-1.44933	0.147247	0.6344
20779	Src	2 H1|2 89.0 cM	Rous sarcoma oncogene	Src	3.887	1	0.82	1.9588	1.67253	Down	-0.286273	-1.21949	-1.44898	0.147344	0.634553
NA	NA	NA	NA	LOC382567	72.24	0.39	0.35	4.81664	4.66056	Down	-0.156077	-1.11425	-1.44798	0.147622	0.635356
NA	NA	NA	NA	LOC100043187	1.718	0.2	0.1	-1.54048	-2.53976	Down	-0.999279	-1.999	-1.44776	0.147683	0.635436
19274	Ptprm	17 E1.1|17 38.3 cM	protein tyrosine phosphatase, receptor type, M	Ptprm	4.802	0.68	0.55	1.70745	1.4014	Down	-0.306053	-1.23632	-1.44764	0.147719	0.635436
170786	Cd209a	8 A1.1	CD209a antigen	Cd209a	1.428	0.24	0.12	-1.5443	-2.5437	Down	-0.999399	-1.99917	-1.44577	0.148243	0.636849
72179	Fbxl2	9 F3	F-box and leucine-rich repeat protein 2	Fbxl2	3.443	0.19	0.12	-0.611503	-1.27403	Down	-0.662522	-1.58285	-1.445	0.148459	0.637625
16199	Il9r	11 A4	interleukin 9 receptor	Il9r	3.026	0.05	0.01	-2.72163	-5.03209	Down	-2.31046	-4.9604	-1.44491	0.148484	0.637625
NA	NA	NA	NA	LOC666654	1.032	0.77	0.51	-0.331439	-0.925705	Down	-0.594266	-1.5097	-1.44447	0.148608	0.638026
56087	Dnahc10	5 F	dynein, axonemal, heavy chain 10	Dnahc10	14.038	0.01	0	-2.81824	-9.47645	Down	-6.65821	-101	-1.44383	0.148786	0.638331
30931	Tor1a	2 B	torsin family 1, member A (torsin A)	Tor1a	1.359	21.81	19.6	4.88947	4.73533	Down	-0.154135	-1.11275	-1.44354	0.14887	0.638331
NA	NA	NA	NA	A130092J06Rik	4.011	0.33	0.24	0.404937	-0.0543307	Down	-0.459268	-1.37484	-1.44345	0.148893	0.638331
14972	H2-K1	17 B1|17 18.44 cM	histocompatibility 2, K1, K region	H2-K1	1.646	540.49	488.76	9.79709	9.65195	Down	-0.145142	-1.10584	-1.44297	0.149028	0.638387
72432	Spink5	18 B3|18 21.5 cM	serine peptidase inhibitor, Kazal type 5	Spink5	4.765	0.05	0.02	-2.06657	-3.38418	Down	-1.31762	-2.49254	-1.44242	0.149184	0.638636
12866	Cox7a2	9 E1|9 42.0 cM	cytochrome c oxidase, subunit VIIa 2	Cox7a2	0.754	148.14	134.85	6.80345	6.66785	Down	-0.135606	-1.09855	-1.44232	0.149213	0.638636
20382	Sfrs2	11 E2|11 73.0 cM	splicing factor, arginine/serine-rich 2 (SC-35)	Sfrs2	1.881	25.85	23.41	5.6036	5.46056	Down	-0.143039	-1.10423	-1.44203	0.149294	0.638636
15958	Ifit2	19 C1	interferon-induced protein with tetratricopeptide repeats 2	Ifit2	3.686	1.15	0.95	2.08382	1.80821	Down	-0.275608	-1.2105	-1.4419	0.149332	0.638636
57339	Jph1	1 A4	junctophilin 1	Jph1	2.192	0.46	0.32	0.0122672	-0.511158	Down	-0.523425	-1.43736	-1.44162	0.14941	0.638636
NA	NA	NA	NA	LOC100040354	14.004	0.01	0	-2.82173	-9.47995	Down	-6.65821	-101	-1.44161	0.149411	0.638636
NA	NA	NA	NA	LOC667644	0.951	14.82	13.04	3.817	3.6324	Down	-0.1846	-1.1365	-1.44101	0.149583	0.63868
16420	Itgb6	2 C3|2 34.0 cM	integrin beta 6	Itgb6	4.756	0.05	0.02	-2.0693	-3.38691	Down	-1.31762	-2.49254	-1.44069	0.149673	0.63868
232811	Suv420h2	7 A1	suppressor of variegation 4-20 homolog 2 (Drosophila)	Suv420h2	2.147	5.36	4.68	3.52458	3.32886	Down	-0.195721	-1.1453	-1.43991	0.149892	0.63868
50724	Sap30l	11 B2	SAP30-like	Sap30l	1.549	11.96	10.62	4.21149	4.04006	Down	-0.171432	-1.12618	-1.43981	0.149921	0.63868
66144	Atp6v1f	6 A3	ATPase, H+ transporting, lysosomal V1 subunit F	Atp6v1f	0.635	51.25	46.15	5.02431	4.87309	Down	-0.151221	-1.11051	-1.43941	0.150036	0.63868
14964	H2-D1	17 B1|17 19.09 cM	histocompatibility 2, D region locus 1	H2-D1	1.736	169.92	154.63	8.20448	8.06844	Down	-0.136035	-1.09888	-1.43915	0.150107	0.63868
NA	NA	NA	NA	LOC100041138	1.848	0.13	0	-2.05634	-12.4017	Down	-10.3454	-1301	-1.439	0.15015	0.63868
72117	Nat13	16 B4	N-acetyltransferase 13	Nat13	4.526	11.56	10.48	5.70932	5.56782	Down	-0.141501	-1.10305	-1.43895	0.150164	0.63868
NA	NA	NA	NA	LOC100043908	0.43	1.53	0.97	-0.603965	-1.26139	Down	-0.657421	-1.57726	-1.43895	0.150164	0.63868
NA	NA	NA	NA	3110032G18Rik	1.65	0.12	0.04	-2.33523	-3.91779	Down	-1.58256	-2.99501	-1.43842	0.150314	0.63868
NA	NA	NA	NA	LOC665624	13.945	0.01	0	-2.82782	-9.48604	Down	-6.65821	-101	-1.43776	0.150501	0.63903
12764	Cmas	6 G3|6 74.0 cM	cytidine monophospho-N-acetylneuraminic acid synthetase	Cmas	1.667	22.39	20.21	5.22204	5.07426	Down	-0.147785	-1.10787	-1.43714	0.150677	0.639552
104086	Cyp27a1	1 C3|1 43.1 cM	cytochrome P450, family 27, subfamily a, polypeptide 1	Cyp27a1	1.89	257.17	233.6	8.92497	8.78628	Down	-0.138682	-1.1009	-1.43682	0.150769	0.639765
13039	Ctsl	13 B3|13 30.0 cM	cathepsin L	Ctsl	1.971	212.34	193.02	8.70916	8.57154	Down	-0.137626	-1.10009	-1.43665	0.150818	0.639765
12349	Car2	3 A1|3 10.5 cM	carbonic anhydrase 2	Car2	1.49	3.53	2.96	2.39502	2.14096	Down	-0.254063	-1.19256	-1.43654	0.15085	0.639765
NA	NA	NA	NA	LOC664853	20.31	0.08	0.06	0.702064	0.287627	Down	-0.414437	-1.33278	-1.43582	0.151055	0.639849
75216	4930534B04Rik	12 E	RIKEN cDNA 4930534B04 gene	4930534B04Rik	4.84	0.31	0.23	0.585812	0.15534	Down	-0.430473	-1.34767	-1.43578	0.151066	0.639849
56277	Tmem45a	16 C1.1	transmembrane protein 45a	Tmem45a	2.698	0.2	0.12	-0.889317	-1.6258	Down	-0.736485	-1.66611	-1.43505	0.151274	0.640133
NA	NA	NA	NA	LOC100042909	0.3	19.04	16.05	2.514	2.26754	Down	-0.246459	-1.18629	-1.4343	0.151486	0.640383
71592	Pogk	1 H2.3	pogo transposable element with KRAB domain	Pogk	3.373	0.94	0.76	1.66492	1.35829	Down	-0.306625	-1.23681	-1.43398	0.151577	0.64064
16516	Kcnj15	16 C4|16 69.1 cM	potassium inwardly-rectifying channel, subfamily J, member 15	Kcnj15	6.66	0.07	0.04	-1.09892	-1.90473	Down	-0.805812	-1.74813	-1.43364	0.151676	0.640857
NA	NA	NA	NA	Ccdc98	2.499	1.58	1.3	1.98137	1.69997	Down	-0.281393	-1.21537	-1.43341	0.151741	0.640857
109828	C7	15 A1|15 3.0 cM	complement component 7	C7	2.127	0.57	0.41	0.278107	-0.197132	Down	-0.475239	-1.39015	-1.43319	0.151804	0.640857
NA	NA	NA	NA	EG624862	1.629	7.71	6.76	3.65074	3.46103	Down	-0.189705	-1.14053	-1.43289	0.151888	0.640951
54667	Atp8b2	3 F2	ATPase, class I, type 8B, member 2	Atp8b2	5.705	0.67	0.55	1.93468	1.64999	Down	-0.284683	-1.21814	-1.43235	0.152043	0.641076
NA	NA	NA	NA	LOC665244	0.342	3.64	2.63	0.316046	-0.152814	Down	-0.46886	-1.38402	-1.43195	0.152159	0.641272
NA	NA	NA	NA	LOC619596	0.641	5.56	4.54	1.83351	1.54112	Down	-0.292387	-1.22466	-1.43186	0.152183	0.641272
NA	NA	NA	NA	LOC100040485	1.242	2.65	2.15	1.71871	1.41707	Down	-0.301643	-1.23255	-1.43185	0.152187	0.641272
219140	Spata13	14 D1|14 30.5 cM	spermatogenesis associated 13	Spata13	7.849	4.86	4.39	5.25349	5.10676	Down	-0.146732	-1.10706	-1.43152	0.152281	0.641335
71743	Coasy	11 D	Coenzyme A synthase	Coasy	2.386	51.73	47.13	6.94753	6.81317	Down	-0.134355	-1.0976	-1.43137	0.152325	0.641335
NA	NA	NA	NA	LOC384261	2.441	0.84	0.65	1.03611	0.666206	Down	-0.369899	-1.29226	-1.43117	0.152383	0.641451
20515	Slc20a1	2 F1|2 73.0 cM	solute carrier family 20, member 1	Slc20a1	3.273	3.59	3.14	3.55464	3.36142	Down	-0.193214	-1.14331	-1.43068	0.152521	0.641787
66193	1110049F12Rik	4 D3	RIKEN cDNA 1110049F12 gene	1110049F12Rik	1.536	14.81	13.24	4.50769	4.34602	Down	-0.161667	-1.11858	-1.42987	0.152755	0.642113
22003	Tpm1	9 C|9 40.0 cM	tropomyosin 1, alpha	Tpm1	1.702	11.23	9.99	4.25653	4.08773	Down	-0.1688	-1.12412	-1.42911	0.152972	0.642174
76877	Rab36	10 B5.3	RAB36, member RAS oncogene family	Rab36	2.62	1.54	1.27	2.01259	1.73451	Down	-0.278082	-1.21258	-1.42847	0.153158	0.642475
17993	Ndufs4	13 D2.2	NADH dehydrogenase (ubiquinone) Fe-S protein 4	Ndufs4	0.628	72.07	65.27	5.50017	5.35719	Down	-0.142979	-1.10418	-1.42839	0.15318	0.642475
245195	Retnlg	16 B5|16 32.5 cM	resistin like gamma	Retnlg	0.53	0.46	0.19	-2.03592	-3.31111	Down	-1.27519	-2.42031	-1.42801	0.153288	0.6428
69066	1810010H24Rik	11 E1	RIKEN cDNA 1810010H24 gene	1810010H24Rik	1.104	1.79	1.38	0.98278	0.607513	Down	-0.375267	-1.29708	-1.42704	0.153567	0.643585
15019	H2-Q8	17 B1|17 19.2 cM	histocompatibility 2, Q region locus 8	H2-Q8	1.183	14.02	12.42	4.05187	3.87705	Down	-0.17482	-1.12882	-1.42683	0.15363	0.643662
237806	Dnahc9	11 B3	dynein, axonemal, heavy chain 9	Dnahc9	13.774	0.01	0	-2.84563	-9.50384	Down	-6.65821	-101	-1.42658	0.153702	0.643662
66073	Txndc12	4 C7	thioredoxin domain containing 12 (endoplasmic reticulum)	Txndc12	1.275	17.63	15.76	4.49047	4.3287	Down	-0.161764	-1.11865	-1.42655	0.153709	0.643662
NA	NA	NA	NA	LOC100043301	7.803	0.02	0	-2.67263	-10.3237	Down	-7.65105	-201	-1.42608	0.153845	0.64404
278240	Spin2	X F3	spindlin family, member 2	Spin2	1.306	0.11	0.02	-2.79796	-5.25151	Down	-2.45355	-5.47761	-1.42566	0.153968	0.644096
NA	NA	NA	NA	EG434907	2.662	0.2	0.12	-0.908696	-1.64518	Down	-0.736485	-1.66611	-1.4249	0.154187	0.644538
108723	Card11	5 G2	caspase recruitment domain family, member 11	Card11	4.023	0.22	0.15	-0.175497	-0.727732	Down	-0.552235	-1.46636	-1.42443	0.154321	0.644933
67848	Ddx55	5 F	DEAD (Asp-Glu-Ala-Asp) box polypeptide 55	Ddx55	2.077	2.3	1.92	2.2562	1.99568	Down	-0.260515	-1.19791	-1.42418	0.154393	0.645105
260315	Nav3	10 D1	neuron navigator 3	Nav3	7.782	0.02	0	-2.67652	-10.3276	Down	-7.65105	-201	-1.42374	0.154522	0.645286
15356	Hmgcl	4 D3|4 65.6 cM	3-hydroxy-3-methylglutaryl-Coenzyme A lyase	Hmgcl	1.417	110.32	100.58	7.28839	7.15504	Down	-0.133351	-1.09684	-1.42331	0.154647	0.64552
NA	NA	NA	NA	LOC633215	0.558	3.04	2.3	0.762456	0.360034	Down	-0.402422	-1.32173	-1.4231	0.154709	0.645533
NA	NA	NA	NA	LOC666194	3.346	1.2	0.99	2.00559	1.72808	Down	-0.277508	-1.2121	-1.42308	0.154712	0.645533
NA	NA	NA	NA	LOC624863	0.632	11.83	10.14	2.90239	2.68	Down	-0.22239	-1.16667	-1.42262	0.154846	0.645837
21973	Top2a	11 D|11 57.0 cM	topoisomerase (DNA) II alpha	Top2a	4.687	0.45	0.35	1.07698	0.714504	Down	-0.362479	-1.28563	-1.42179	0.155088	0.64646
NA	NA	NA	NA	LOC665862	16.692	0.02	0.01	-1.57558	-2.56842	Down	-0.99284	-1.9901	-1.42079	0.155378	0.647407
26889	Cln8	8 A1.1|8 6.0 cM	ceroid-lipofuscinosis, neuronal 8	Cln8	6.432	4.61	4.15	4.89007	4.73841	Down	-0.151652	-1.11084	-1.4206	0.155433	0.647506
54197	Rnf5	17 B1|17 18.75 cM	ring finger protein 5	Rnf5	1.101	46.76	42.44	5.68602	5.54617	Down	-0.13985	-1.10179	-1.41964	0.155712	0.647942
107767	Scamp1	13 D1	secretory carrier membrane protein 1	Scamp1	3.588	13.31	12.07	5.57763	5.43655	Down	-0.141084	-1.10273	-1.41929	0.155816	0.647995
NA	NA	NA	NA	LOC381937	13.659	0.01	0	-2.85772	-9.51593	Down	-6.65821	-101	-1.41904	0.155888	0.647995
NA	NA	NA	NA	LOC100042265	0.899	6.47	5.47	2.54018	2.29796	Down	-0.242221	-1.18281	-1.41903	0.155891	0.647995
NA	NA	NA	NA	LOC668170	13.65	0.01	0	-2.85867	-9.51688	Down	-6.65821	-101	-1.41845	0.15606	0.648226
107885	Mthfs	9 E3.1	5, 10-methenyltetrahydrofolate synthetase	Mthfs	0.768	18.12	15.97	3.7987	3.61648	Down	-0.182218	-1.13463	-1.41777	0.156258	0.648226
13197	Gadd45a	6 C1	growth arrest and DNA-damage-inducible 45 alpha	Gadd45a	1.224	2.1	1.67	1.36206	1.03154	Down	-0.330524	-1.25747	-1.41769	0.156282	0.648226
NA	NA	NA	NA	LOC100042897	16.626	0.02	0.01	-1.58129	-2.57413	Down	-0.99284	-1.9901	-1.41764	0.156295	0.648226
NA	NA	NA	NA	LOC384819	4.637	0.05	0.02	-2.10585	-3.42347	Down	-1.31762	-2.49254	-1.41753	0.156328	0.648226
NA	NA	NA	NA	LOC100040803	0.608	11.28	9.63	2.77785	2.54969	Down	-0.228157	-1.17134	-1.41621	0.156714	0.648989
66603	Sip1	12 C2	survival of motor neuron protein interacting protein 1	Sip1	1.588	3.71	3.14	2.55867	2.31802	Down	-0.240648	-1.18152	-1.41621	0.156715	0.648989
NA	NA	NA	NA	LOC669130	1.725	0.5	0.34	-0.213115	-0.769373	Down	-0.556258	-1.47045	-1.41607	0.156755	0.648989
NA	NA	NA	NA	EG277089	13.119	0.06	0.04	-0.342905	-0.926668	Down	-0.583763	-1.49875	-1.41595	0.156791	0.648989
218832	Polr3a	14 A3	polymerase (RNA) III (DNA directed) polypeptide A	Polr3a	4.683	3.41	3.02	3.99725	3.82203	Down	-0.175218	-1.12913	-1.41587	0.156813	0.648989
545486	Tubb1	2 H4	tubulin, beta 1	Tubb1	1.406	0.17	0.07	-2.06395	-3.34285	Down	-1.2789	-2.42653	-1.41362	0.157475	0.651082
NA	NA	NA	NA	EG621501	0.412	15.05	12.78	2.63242	2.39654	Down	-0.235874	-1.17762	-1.41321	0.157593	0.651379
224440	Setd4	16 C4	SET domain containing 4	Setd4	1.813	1.83	1.49	1.7303	1.43379	Down	-0.296513	-1.22817	-1.41275	0.157729	0.65149
14853	Gspt2	X B1	G1 to S phase transition 2	Gspt2	2.494	0.29	0.19	-0.466916	-1.07671	Down	-0.609792	-1.52604	-1.41141	0.158125	0.652565
NA	NA	NA	NA	LOC675425	7.666	0.02	0	-2.69819	-10.3492	Down	-7.65105	-201	-1.41078	0.158309	0.652715
76100	5830454E08Rik	9 F4	RIKEN cDNA 5830454E08 gene	5830454E08Rik	0.875	0.75	0.48	-0.60749	-1.25124	Down	-0.643748	-1.56238	-1.41066	0.158344	0.652715
229363	Gmps	3 E1	guanine monphosphate synthetase	Gmps	4.567	7.79	7.04	5.15289	5.00684	Down	-0.146046	-1.10653	-1.41024	0.158469	0.652715
NA	NA	NA	NA	LOC100041474	13.525	0.01	0	-2.87194	-9.53016	Down	-6.65821	-101	-1.41023	0.158471	0.652715
66170	Chchd5	2 F3	coiled-coil-helix-coiled-coil-helix domain containing 5	Chchd5	1.176	8.27	7.19	3.28179	3.0799	Down	-0.201893	-1.15021	-1.41005	0.158525	0.652715
18476	Pafah1b3	7 A3	platelet-activating factor acetylhydrolase, isoform 1b, subunit 3	Pafah1b3	0.87	3.59	2.91	1.64311	1.34016	Down	-0.302955	-1.23367	-1.4093	0.158745	0.653282
212518	Sprn	7 F4	shadow of prion protein	Sprn	3.156	0.54	0.41	0.769396	0.372145	Down	-0.397251	-1.317	-1.40896	0.158847	0.653282
70451	Dhrs13	11 B5	dehydrogenase/reductase (SDR family) member 13	Dhrs13	1.744	2.31	1.91	2.01036	1.73605	Down	-0.274307	-1.20941	-1.40895	0.15885	0.653282
215085	Slc35f1	10 B3	solute carrier family 35, member F1	Slc35f1	4.652	0.09	0.05	-1.25448	-2.10119	Down	-0.846717	-1.7984	-1.40881	0.158892	0.653282
66548	Adamtsl5	10 C1	ADAMTS-like 5	Adamtsl5	0.989	0.39	0.21	-1.37404	-2.26681	Down	-0.892768	-1.85673	-1.40704	0.159414	0.653852
NA	NA	NA	NA	Hnrpa0	2.683	17.01	15.43	5.51217	5.37152	Down	-0.140644	-1.1024	-1.40675	0.159503	0.653852
79235	Lrat	3 E3	lecithin-retinol acyltransferase (phosphatidylcholine-retinol-O-acyltransferase)	Lrat	5.349	3.47	3.09	4.21425	4.04692	Down	-0.167324	-1.12297	-1.40648	0.159582	0.653852
17150	Mfap2	4 D3-E1	microfibrillar-associated protein 2	Mfap2	1.003	0.24	0.1	-2.05397	-3.31616	Down	-1.26219	-2.3986	-1.40637	0.159614	0.653852
20613	Snai1	2 H3|2 97.0 cM	snail homolog 1 (Drosophila)	Snai1	1.589	0.76	0.55	0.27238	-0.194115	Down	-0.466495	-1.38175	-1.40623	0.159655	0.653852
16526	Kcnk2	1 H6	potassium channel, subfamily K, member 2	Kcnk2	3.576	0.07	0.03	-1.9961	-3.21575	Down	-1.21965	-2.3289	-1.40617	0.159672	0.653852
20383	Sfrs3	17 A3.3|17 11.0 cM	splicing factor, arginine/serine-rich 3 (SRp20)	Sfrs3	2.566	6.14	5.44	3.97778	3.80315	Down	-0.174629	-1.12867	-1.40616	0.159677	0.653852
170788	Crb1	1 F|1 73.0 cM	crumbs homolog 1 (Drosophila)	Crb1	4.578	0.05	0.02	-2.12433	-3.44194	Down	-1.31762	-2.49254	-1.40588	0.159761	0.654064
[truncated: 18,801 more rows]

## Sheet: B) ERANGE-Results-Exons-6-07-10
EntrezID	gene name	chr	start	end	symbol	value1	value2	raw1	raw2	exon.fold	exon.fc	exon.pval	exon.fdr	exon min p	Symbol min p	fisher p	FDR fisher
14775	glutathione peroxidase 1	c9	108241607	108241889	Gpx1	30.9329	36.4912	8754	10327	1.23367	1.23367	1.66838e-47	2.65617e-44	1.66838e-47	1.66838e-47	3.48807e-23	4.54531e-19
14775	glutathione peroxidase 1	c9	108242108	108242671	Gpx1	47.8918	47.7908	27011	26954	1.04355	1.04355	7.35551e-07	0.000123267	1.66838e-47	1.66838e-47	3.48807e-23	4.54531e-19
22628	tyrosine 3-monooxygenase/tryptophan 5-monooxygenase activation protein, gamma polypeptide	c5	136384249	136387521	Ywhag	0.77849	0.77757	2548	2545	1.04452	1.04452	0.123412	0.992954	2.8405e-07	2.8405e-07	2.22409e-06	0.0144911
22628	tyrosine 3-monooxygenase/tryptophan 5-monooxygenase activation protein, gamma polypeptide	c5	136410193	136410511	Ywhag	0.25705	0.49216	82	157	2.00224	2.00224	2.8405e-07	5.14031e-05	2.8405e-07	2.8405e-07	2.22409e-06	0.0144911
17992	NADH dehydrogenase (ubiquinone) 1 alpha subcomplex, 4	c6	11850373	11850591	Ndufa4	3.34247	2.38356	732	522	0.745743	-1.34094	3.19864e-07	5.70352e-05	3.19864e-07	3.19864e-07	6.97151e-06	0.022456
17992	NADH dehydrogenase (ubiquinone) 1 alpha subcomplex, 4	c6	11855202	11855262	Ndufa4	5.86885	6	358	366	1.06912	1.06912	0.388588	1	3.19864e-07	3.19864e-07	6.97151e-06	0.022456
17992	NADH dehydrogenase (ubiquinone) 1 alpha subcomplex, 4	c6	11856020	11856108	Ndufa4	13.0786	10.8315	1164	964	0.866072	-1.15464	0.00102682	0.0690744	3.19864e-07	3.19864e-07	6.97151e-06	0.022456
17992	NADH dehydrogenase (ubiquinone) 1 alpha subcomplex, 4	c6	11857324	11857446	Ndufa4	8.45528	8.36585	1040	1029	1.03469	1.03469	0.451009	1	3.19864e-07	3.19864e-07	6.97151e-06	0.022456
71660	retinoic acid receptor responder (tazarotene induced) 2	c6	48521782	48521886	Rarres2	7.46667	6.49524	784	682	0.9097	-1.09926	0.0747465	0.86877	6.80577e-06	6.80577e-06	1.28666e-05	0.022456
71660	retinoic acid receptor responder (tazarotene induced) 2	c6	48522087	48522289	Rarres2	9.31527	9.58621	1891	1946	1.07617	1.07617	0.0239527	0.541183	6.80577e-06	6.80577e-06	1.28666e-05	0.022456
71660	retinoic acid receptor responder (tazarotene induced) 2	c6	48522593	48522669	Rarres2	4.44156	5.87013	342	452	1.38211	1.38211	6.80577e-06	0.00091935	6.80577e-06	6.80577e-06	1.28666e-05	0.022456
19241	thymosin, beta 4, X chromosome	cX	163645026	163645467	Tmsb4x	2.54072	2.10181	1123	929	0.865099	-1.15594	0.00116074	0.0757213	8.06777e-05	8.06777e-05	1.81348e-05	0.022456
19241	thymosin, beta 4, X chromosome	cX	163645869	163645983	Tmsb4x	2.36522	2.17391	272	250	0.961172	-1.0404	0.683088	1	8.06777e-05	8.06777e-05	1.81348e-05	0.022456
19241	thymosin, beta 4, X chromosome	cX	163647038	163647150	Tmsb4x	0.11504	0.37168	13	42	3.37859	3.37859	8.06777e-05	0.00820774	8.06777e-05	8.06777e-05	1.81348e-05	0.022456
67067	reactive oxygen species modulator 1	c2	155970080	155970325	Romo1	0.9187	1.16667	226	287	1.32802	1.32802	0.00159699	0.0969056	0.00159699	0.00159699	4.7272e-05	0.022456
67067	reactive oxygen species modulator 1	c2	155971338	155971529	Romo1	2.1875	1.73438	420	333	0.829134	-1.20608	0.0117041	0.370549	0.00159699	0.00159699	4.7272e-05	0.022456
19035	peptidylprolyl isomerase B	c9	65907976	65908207	Ppib	2.15517	2.72414	500	632	1.32183	1.32183	3.3627e-06	0.000490943	3.3627e-06	3.3627e-06	6.86742e-05	0.022456
19035	peptidylprolyl isomerase B	c9	65909274	65909387	Ppib	1.15789	0.85088	132	97	0.768471	-1.30128	0.0562863	0.78672	3.3627e-06	3.3627e-06	6.86742e-05	0.022456
19035	peptidylprolyl isomerase B	c9	65910796	65910889	Ppib	2.37234	2.11702	223	199	0.933207	-1.07157	0.509035	1	3.3627e-06	3.3627e-06	6.86742e-05	0.022456
69875	NADH dehydrogenase (ubiquinone) 1 alpha subcomplex 11	c17	56857185	56857365	Ndufa11	1.0442	1.30939	189	237	1.31134	1.31134	0.00615352	0.247795	0.00554735	0.00554735	8.9356e-05	0.022456
69875	NADH dehydrogenase (ubiquinone) 1 alpha subcomplex 11	c17	56860458	56860550	Ndufa11	1.67742	1.74194	156	162	1.08598	1.08598	0.496885	1	0.00554735	0.00554735	8.9356e-05	0.022456
69875	NADH dehydrogenase (ubiquinone) 1 alpha subcomplex 11	c17	56860742	56860864	Ndufa11	1.13008	0.78862	139	97	0.729771	-1.37029	0.0200253	0.496401	0.00554735	0.00554735	8.9356e-05	0.022456
69875	NADH dehydrogenase (ubiquinone) 1 alpha subcomplex 11	c17	56861408	56863670	Ndufa11	0.13787	0.1034	312	234	0.784316	-1.275	0.00554735	0.232998	0.00554735	0.00554735	8.9356e-05	0.022456
70178	family with sequence similarity 108, member C	c7	91257866	91259311	Fam108c	0.83679	0.75657	1210	1094	0.945501	-1.05764	0.185949	1	6.9615e-05	6.9615e-05	9.58066e-05	0.022456
70178	family with sequence similarity 108, member C	c7	91262761	91262940	Fam108c	0.88889	0.98333	160	177	1.15687	1.15687	0.199673	1	6.9615e-05	6.9615e-05	9.58066e-05	0.022456
70178	family with sequence similarity 108, member C	c7	91299792	91300403	Fam108c	0.47549	0.62092	291	380	1.36559	1.36559	6.9615e-05	0.00721691	6.9615e-05	6.9615e-05	9.58066e-05	0.022456
56040	ribosomal protein, large, P1	c9	61761090	61761328	Rplp1	2.76987	2.15063	662	514	0.811961	-1.23159	0.000430618	0.0345251	0.000430618	0.000430618	0.000130611	0.022456
56040	ribosomal protein, large, P1	c9	61761695	61761769	Rplp1	0	0	0	0	NA	NA	NA	NA	0.000430618	0.000430618	0.000130611	0.022456
56040	ribosomal protein, large, P1	c9	61762164	61762317	Rplp1	10.2857	10.3961	1584	1601	1.05698	1.05698	0.122054	0.987737	0.000430618	0.000430618	0.000130611	0.022456
NA	NA	c4	60594393	60594526	2610016E04Rik	44.2612	45.8582	5931	6145	1.08349	1.08349	1.09214e-05	0.00140572	1.09214e-05	1.09214e-05	0.000162243	0.022456
NA	NA	c4	60594865	60595027	2610016E04Rik	0.13497	0.34969	22	57	2.70946	2.70946	5.69505e-05	0.0060735	1.09214e-05	1.09214e-05	0.000162243	0.022456
15903	inhibitor of DNA binding 3	c4	135699737	135700093	Id3	0.7563	1.0084	270	360	1.39434	1.39434	3.98595e-05	0.00444211	3.98595e-05	3.98595e-05	0.000178959	0.022456
15903	inhibitor of DNA binding 3	c4	135700209	135700291	Id3	0.43373	0.57831	36	48	1.39434	1.39434	0.159861	1	3.98595e-05	3.98595e-05	0.000178959	0.022456
15903	inhibitor of DNA binding 3	c4	135700795	135701307	Id3	0.8694	0.75828	446	389	0.912105	-1.09637	0.196353	1	3.98595e-05	3.98595e-05	0.000178959	0.022456
64058	PERP, TP53 apoptosis effector	c10	18564877	18565212	Perp	0.5506	0.72917	185	245	1.38492	1.38492	0.000933389	0.0640128	0.000933389	0.000933389	0.000179028	0.022456
64058	PERP, TP53 apoptosis effector	c10	18573343	18573483	Perp	1.02128	1.08511	144	153	1.11111	1.11111	0.395398	1	0.000933389	0.000933389	0.000179028	0.022456
64058	PERP, TP53 apoptosis effector	c10	18575456	18576878	Perp	1.00984	0.88194	1437	1255	0.913307	-1.09492	0.0198712	0.495198	0.000933389	0.000933389	0.000179028	0.022456
15902	inhibitor of DNA binding 2	c12	25778664	25779441	Id2	0.74807	0.66195	582	515	0.925367	-1.08065	0.210477	1	2.96203e-07	2.96203e-07	0.00018313	0.022456
15902	inhibitor of DNA binding 2	c12	25780176	25780239	Id2	1.17188	1.04688	75	67	0.934208	-1.07043	0.748219	1	2.96203e-07	2.96203e-07	0.00018313	0.022456
15902	inhibitor of DNA binding 2	c12	25780528	25780957	Id2	2.4	2.85116	1032	1226	1.24234	1.24234	2.96203e-07	5.33856e-05	2.96203e-07	2.96203e-07	0.00018313	0.022456
22320	vesicle-associated membrane protein 8	c6	72335217	72335647	Vamp8	2.68213	2.58469	1156	1114	1.00776	1.00776	0.870411	1	3.28376e-06	3.28376e-06	0.000189305	0.022456
22320	vesicle-associated membrane protein 8	c6	72338256	72338414	Vamp8	3.62893	2.56604	577	408	0.739459	-1.35234	3.28376e-06	0.000480467	3.28376e-06	3.28376e-06	0.000189305	0.022456
22320	vesicle-associated membrane protein 8	c6	72340468	72340576	Vamp8	2.30275	1.83486	251	200	0.833271	-1.20009	0.0601195	0.807959	3.28376e-06	3.28376e-06	0.000189305	0.022456
12868	cytochrome c oxidase, subunit VIIIa	c19	7289648	7289974	Cox8a	6.77676	5.66361	2216	1852	0.873979	-1.14419	1.98819e-05	0.00240404	5.41521e-11	5.41521e-11	0.000231966	0.022456
12868	cytochrome c oxidase, subunit VIIIa	c19	7291889	7292106	Cox8a	3.5367	2.32569	771	507	0.687675	-1.45417	5.41521e-11	1.54742e-08	5.41521e-11	5.41521e-11	0.000231966	0.022456
52830	proline-rich nuclear receptor coactivator 2	c4	135426844	135428369	Pnrc2	0.39056	0.32176	596	491	0.86152	-1.16074	0.0156202	0.437691	0.0156202	0.0156202	0.000253217	0.022456
52830	proline-rich nuclear receptor coactivator 2	c4	135428810	135429014	Pnrc2	0.30244	0.43415	62	89	1.50116	1.50116	0.0167893	0.45522	0.0156202	0.0156202	0.000253217	0.022456
52830	proline-rich nuclear receptor coactivator 2	c4	135429589	135429742	Pnrc2	0.22078	0.34416	34	53	1.63015	1.63015	0.0324393	0.626557	0.0156202	0.0156202	0.000253217	0.022456
68209	ribonuclease H2, subunit C	c19	5601873	5602080	Rnaseh2c	0.78846	1.15385	164	240	1.53037	1.53037	2.88943e-05	0.00333401	2.88943e-05	2.88943e-05	0.000259978	0.022456
68209	ribonuclease H2, subunit C	c19	5602193	5602374	Rnaseh2c	1.07143	0.86813	195	158	0.84733	-1.18018	0.134587	1	2.88943e-05	2.88943e-05	0.000259978	0.022456
68209	ribonuclease H2, subunit C	c19	5602450	5602569	Rnaseh2c	0.825	0.70833	99	85	0.89787	-1.11375	0.512368	1	2.88943e-05	2.88943e-05	0.000259978	0.022456
68209	ribonuclease H2, subunit C	c19	5602824	5602959	Rnaseh2c	0.625	0.58824	85	80	0.98424	-1.01601	0.980763	1	2.88943e-05	2.88943e-05	0.000259978	0.022456
28146	stress-associated endoplasmic reticulum protein 1	c3	58325898	58327790	Serp1	1.64448	1.80824	3113	3423	1.14989	1.14989	1.77814e-08	3.95208e-06	7.50666e-13	7.50666e-13	0.000276351	0.022456
28146	stress-associated endoplasmic reticulum protein 1	c3	58329005	58329080	Serp1	1.82895	1.81579	139	138	1.03823	1.03823	0.800936	1	7.50666e-13	7.50666e-13	0.000276351	0.022456
28146	stress-associated endoplasmic reticulum protein 1	c3	58329332	58329806	Serp1	1.50947	2.05263	717	975	1.42205	1.42205	7.50666e-13	2.6075e-10	7.50666e-13	7.50666e-13	0.000276351	0.022456
242785	kelch-like 21 (Drosophila)	c4	151383000	151384072	Klhl21	0.10438	0.14259	112	153	1.42858	1.42858	0.00477271	0.210095	0.00477271	0.00477271	0.000286856	0.022456
242785	kelch-like 21 (Drosophila)	c4	151386409	151386814	Klhl21	0.27833	0.33005	113	134	1.2401	1.2401	0.104272	0.957334	0.00477271	0.00477271	0.000286856	0.022456
242785	kelch-like 21 (Drosophila)	c4	151388416	151388488	Klhl21	0.17808	0.19178	13	14	1.1262	1.1262	0.907458	1	0.00477271	0.00477271	0.000286856	0.022456
242785	kelch-like 21 (Drosophila)	c4	151389444	151391786	Klhl21	0.27828	0.22621	652	530	0.850077	-1.17636	0.00593651	0.242637	0.00477271	0.00477271	0.000286856	0.022456
230075	NADH dehydrogenase (ubiquinone) 1 beta subcomplex, 6	c4	40217696	40217880	Ndufb6	1.11351	0.73514	206	136	0.690401	-1.44843	0.000905586	0.062499	0.000905586	0.000905586	0.000345293	0.022456
230075	NADH dehydrogenase (ubiquinone) 1 beta subcomplex, 6	c4	40219843	40219887	Ndufb6	0.73333	0.64444	33	29	0.918997	-1.08814	0.837616	1	0.000905586	0.000905586	0.000345293	0.022456
230075	NADH dehydrogenase (ubiquinone) 1 beta subcomplex, 6	c4	40224686	40224778	Ndufb6	1.48387	0.96774	138	90	0.682014	-1.46625	0.00550931	0.231983	0.000905586	0.000905586	0.000345293	0.022456
230075	NADH dehydrogenase (ubiquinone) 1 beta subcomplex, 6	c4	40226191	40226401	Ndufb6	2.29858	2.38389	485	503	1.08457	1.08457	0.213431	1	0.000905586	0.000905586	0.000345293	0.022456
20054	ribosomal protein S15	c10	79755202	79755228	Rps15	0	0	0	0	NA	NA	NA	NA	0.000392394	0.000392394	0.000352558	0.022456
20054	ribosomal protein S15	c10	79755520	79755605	Rps15	3.15116	3.56977	271	307	1.18467	1.18467	0.0461481	0.736195	0.000392394	0.000392394	0.000352558	0.022456
20054	ribosomal protein S15	c10	79756387	79756621	Rps15	3.90213	3.12766	917	735	0.8382	-1.19303	0.000392394	0.0318809	0.000392394	0.000392394	0.000352558	0.022456
20054	ribosomal protein S15	c10	79756712	79756857	Rps15	0.82877	0.91781	121	134	1.15811	1.15811	0.267472	1	0.000392394	0.000392394	0.000352558	0.022456
73130	transmembrane emp24 protein transport domain containing 5	c5	108550666	108553778	Tmed5	0.26887	0.19146	837	596	0.744647	-1.34292	3.91075e-08	8.24916e-06	3.91075e-08	3.91075e-08	0.000385966	0.022456
73130	transmembrane emp24 protein transport domain containing 5	c5	108554920	108555103	Tmed5	0.35326	0.28261	65	52	0.836604	-1.19531	0.385561	1	3.91075e-08	3.91075e-08	0.000385966	0.022456
73130	transmembrane emp24 protein transport domain containing 5	c5	108559037	108559134	Tmed5	0.27551	0.28571	27	28	1.08449	1.08449	0.868227	1	3.91075e-08	3.91075e-08	0.000385966	0.022456
73130	transmembrane emp24 protein transport domain containing 5	c5	108561255	108561610	Tmed5	0.38483	0.46348	137	165	1.25949	1.25949	0.0520346	0.762937	3.91075e-08	3.91075e-08	0.000385966	0.022456
71664	methyltransferase like 7B	c10	128395341	128396011	Mettl7b	11.3592	8.9076	7622	5977	0.820057	-1.21943	1.39716e-30	1.1463e-27	1.39716e-30	1.39716e-30	0.000492475	0.022456
71664	methyltransferase like 7B	c10	128397497	128398044	Mettl7b	8.80474	7.59489	4825	4162	0.902058	-1.10858	1.14559e-06	0.000181818	1.39716e-30	1.39716e-30	0.000492475	0.022456
20363	selenoprotein P, plasma, 1	c15	3220767	3220952	Sepp1	0.02151	0.03763	4	7	1.83007	1.83007	0.498171	1	5.27966e-39	5.27966e-39	0.00049975	0.022456
20363	selenoprotein P, plasma, 1	c15	3220977	3221052	Sepp1	0.81579	4.01316	62	305	5.14444	5.14444	5.27966e-39	6.30416e-36	5.27966e-39	5.27966e-39	0.00049975	0.022456
20363	selenoprotein P, plasma, 1	c15	3224661	3224876	Sepp1	24.8565	27.0463	5369	5842	1.13788	1.13788	8.5552e-12	2.6362e-09	5.27966e-39	5.27966e-39	0.00049975	0.022456
20363	selenoprotein P, plasma, 1	c15	3225567	3225779	Sepp1	30.0704	35.1221	6405	7481	1.22144	1.22144	5.99113e-32	5.27113e-29	5.27966e-39	5.27966e-39	0.00049975	0.022456
20363	selenoprotein P, plasma, 1	c15	3227157	3227274	Sepp1	37.1271	42.7203	4381	5041	1.2033	1.2033	3.13753e-19	1.6919e-16	5.27966e-39	5.27966e-39	0.00049975	0.022456
20363	selenoprotein P, plasma, 1	c15	3229102	3230508	Sepp1	52.6489	51.6532	74077	72676	1.02598	1.02598	8.58248e-07	0.000140829	5.27966e-39	5.27966e-39	0.00049975	0.022456
14870	glutathione S-transferase, pi 1	c19	4035411	4035661	Gstp1	0.00398	0	1	0	0	#NAME?	1	1	1.29206e-44	1.29206e-44	0.00049975	0.022456
14870	glutathione S-transferase, pi 1	c19	4035824	4035931	Gstp1	0	0	0	0	NA	NA	NA	NA	1.29206e-44	1.29206e-44	0.00049975	0.022456
14870	glutathione S-transferase, pi 1	c19	4036688	4036791	Gstp1	62.9904	76.0865	6551	7913	1.26317	1.26317	1.29206e-44	1.85797e-41	1.29206e-44	1.29206e-44	0.00049975	0.022456
14870	glutathione S-transferase, pi 1	c19	4037104	4037191	Gstp1	0	0	0	0	NA	NA	NA	NA	1.29206e-44	1.29206e-44	0.00049975	0.022456
14870	glutathione S-transferase, pi 1	c19	4037290	4037396	Gstp1	22.4579	29.8037	2403	3189	1.38781	1.38781	4.26527e-34	4.13338e-31	1.29206e-44	1.29206e-44	0.00049975	0.022456
14870	glutathione S-transferase, pi 1	c19	4037585	4037620	Gstp1	0.83333	1.25	30	45	1.56863	1.56863	0.0701828	0.841832	1.29206e-44	1.29206e-44	0.00049975	0.022456
14870	glutathione S-transferase, pi 1	c19	4037863	4037912	Gstp1	20.84	32	1042	1600	1.60577	1.60577	4.02663e-33	3.76568e-30	1.29206e-44	1.29206e-44	0.00049975	0.022456
105387	aldo-keto reductase family 1, member C14	c13	4058837	4058961	Akr1c14	1.8	2.712	225	339	1.5756	1.5756	1.21856e-07	2.3858e-05	1.21856e-07	1.21856e-07	0.00049975	0.022456
105387	aldo-keto reductase family 1, member C14	c13	4062800	4062967	Akr1c14	1.21429	1.64286	204	276	1.41484	1.41484	0.000190218	0.0172933	1.21856e-07	1.21856e-07	0.00049975	0.022456
105387	aldo-keto reductase family 1, member C14	c13	4064571	4064687	Akr1c14	1.15385	1.36752	135	160	1.23941	1.23941	0.0747601	0.868818	1.21856e-07	1.21856e-07	0.00049975	0.022456
105387	aldo-keto reductase family 1, member C14	c13	4077216	4077293	Akr1c14	2.0641	2.55128	161	199	1.29258	1.29258	0.017547	0.467963	1.21856e-07	1.21856e-07	0.00049975	0.022456
105387	aldo-keto reductase family 1, member C14	c13	4078300	4078422	Akr1c14	1.86179	2.36585	229	291	1.32889	1.32889	0.00144319	0.0893727	1.21856e-07	1.21856e-07	0.00049975	0.022456
105387	aldo-keto reductase family 1, member C14	c13	4079865	4079974	Akr1c14	1.85455	2.30909	204	254	1.30207	1.30207	0.00562317	0.23484	1.21856e-07	1.21856e-07	0.00049975	0.022456
105387	aldo-keto reductase family 1, member C14	c13	4080236	4080401	Akr1c14	2.68675	3.1747	446	527	1.23568	1.23568	0.00110159	0.0728582	1.21856e-07	1.21856e-07	0.00049975	0.022456
105387	aldo-keto reductase family 1, member C14	c13	4086481	4086563	Akr1c14	0.87952	1	73	83	1.18901	1.18901	0.317224	1	1.21856e-07	1.21856e-07	0.00049975	0.022456
105387	aldo-keto reductase family 1, member C14	c13	4088194	4089668	Akr1c14	1.80068	1.84746	2656	2725	1.07292	1.07292	0.0102134	0.342839	1.21856e-07	1.21856e-07	0.00049975	0.022456
83702	aldo-keto reductase family 1, member C6	c13	4433589	4433720	Akr1c6	8.40152	9.04545	1109	1194	1.12591	1.12591	0.00473514	0.208854	0.000237567	0.000237567	0.00049975	0.022456
83702	aldo-keto reductase family 1, member C6	c13	4435526	4435693	Akr1c6	13.7976	11.7857	2318	1980	0.893268	-1.11949	0.000237567	0.0209155	0.000237567	0.000237567	0.00049975	0.022456
83702	aldo-keto reductase family 1, member C6	c13	4437736	4437852	Akr1c6	12.547	12.3333	1468	1443	1.02795	1.02795	0.468429	1	0.000237567	0.000237567	0.00049975	0.022456
83702	aldo-keto reductase family 1, member C6	c13	4445598	4445675	Akr1c6	10.9487	9.71795	854	758	0.928199	-1.07735	0.141949	1	0.000237567	0.000237567	0.00049975	0.022456
83702	aldo-keto reductase family 1, member C6	c13	4446254	4446376	Akr1c6	16.4309	15.374	2021	1891	0.978487	-1.02199	0.506816	1	0.000237567	0.000237567	0.00049975	0.022456
83702	aldo-keto reductase family 1, member C6	c13	4448231	4448340	Akr1c6	14.3454	12.3545	1578	1359	0.900622	-1.11034	0.00493374	0.215044	0.000237567	0.000237567	0.00049975	0.022456
83702	aldo-keto reductase family 1, member C6	c13	4448559	4448724	Akr1c6	17.6385	15.5361	2928	2579	0.921107	-1.08565	0.00243953	0.132674	0.000237567	0.000237567	0.00049975	0.022456
83702	aldo-keto reductase family 1, member C6	c13	4453710	4453792	Akr1c6	5.20482	4.74699	432	394	0.953767	-1.04847	0.519078	1	0.000237567	0.000237567	0.00049975	0.022456
83702	aldo-keto reductase family 1, member C6	c13	4456395	4456776	Akr1c6	9.73298	8.91361	3718	3405	0.957718	-1.04415	0.0703232	0.842454	0.000237567	0.000237567	0.00049975	0.022456
12274	complement component 6	c15	4677210	4677317	C6	1.19444	2.41667	129	261	2.11583	2.11583	1.47363e-12	4.93919e-10	8.25622e-16	8.25622e-16	0.00049975	0.022456
12274	complement component 6	c15	4681640	4681802	C6	2.67485	4.17791	436	681	1.63339	1.63339	8.25622e-16	3.5617e-13	8.25622e-16	8.25622e-16	0.00049975	0.022456
12274	complement component 6	c15	4683663	4683819	C6	2.65605	4.09554	417	643	1.61252	1.61252	2.15466e-14	8.57585e-12	8.25622e-16	8.25622e-16	0.00049975	0.022456
12274	complement component 6	c15	4685124	4685268	C6	2.41379	3.73793	350	542	1.61943	1.61943	1.60603e-12	5.32951e-10	8.25622e-16	8.25622e-16	0.00049975	0.022456
12274	complement component 6	c15	4689759	4689900	C6	1.65493	2.27465	235	323	1.43736	1.43736	2.52647e-05	0.0029612	8.25622e-16	8.25622e-16	0.00049975	0.022456
12274	complement component 6	c15	4705241	4705379	C6	1.3741	1.92806	191	268	1.46734	1.46734	5.63525e-05	0.00602781	8.25622e-16	8.25622e-16	0.00049975	0.022456
12274	complement component 6	c15	4709801	4710001	C6	0.47264	0.42289	95	85	0.935675	-1.06875	0.710752	1	8.25622e-16	8.25622e-16	0.00049975	0.022456
12274	complement component 6	c15	4713342	4713582	C6	1.76763	1.94191	426	468	1.14886	1.14886	0.0412986	0.69595	8.25622e-16	8.25622e-16	0.00049975	0.022456
12274	complement component 6	c15	4731840	4731962	C6	0.91057	0.76423	112	94	0.877687	-1.13936	0.387777	1	8.25622e-16	8.25622e-16	0.00049975	0.022456
12274	complement component 6	c15	4739479	4739645	C6	1.78443	2.21557	298	370	1.29842	1.29842	0.000881016	0.0610788	8.25622e-16	8.25622e-16	0.00049975	0.022456
12274	complement component 6	c15	4740967	4741192	C6	2.68584	3.04867	607	689	1.18703	1.18703	0.00224312	0.124939	8.25622e-16	8.25622e-16	0.00049975	0.022456
12274	complement component 6	c15	4742685	4742856	C6	3.01744	3.81977	519	657	1.32382	1.32382	1.90477e-06	0.000290457	8.25622e-16	8.25622e-16	0.00049975	0.022456
12274	complement component 6	c15	4743130	4743241	C6	1.74107	2.13393	195	239	1.28172	1.28172	0.0113849	0.364506	8.25622e-16	8.25622e-16	0.00049975	0.022456
12274	complement component 6	c15	4746905	4747037	C6	1.93233	2.19549	257	292	1.18817	1.18817	0.0481951	0.741348	8.25622e-16	8.25622e-16	0.00049975	0.022456
12274	complement component 6	c15	4748252	4748440	C6	2.87831	3.36508	544	636	1.22261	1.22261	0.000630078	0.0467344	8.25622e-16	8.25622e-16	0.00049975	0.022456
12274	complement component 6	c15	4753623	4754045	C6	1.19858	1.18676	507	502	1.03544	1.03544	0.601883	1	8.25622e-16	8.25622e-16	0.00049975	0.022456
664994	isochorismatase domain containing 2a	c7	4828655	4828795	Isoc2a	1.41844	1.88652	200	266	1.39085	1.39085	0.000474454	0.0374116	0.000474454	0.000474454	0.00049975	0.022456
16922	phytanoyl-CoA hydroxylase	c2	4840042	4840190	Phyh	4.32886	4.85235	645	723	1.17222	1.17222	0.00361581	0.173658	9.25429e-16	9.25429e-16	0.00049975	0.022456
664994	isochorismatase domain containing 2a	c7	4842786	4842932	Isoc2a	2.36735	1.97279	348	290	0.871462	-1.1475	0.0906148	0.913752	0.000474454	0.000474454	0.00049975	0.022456
664994	isochorismatase domain containing 2a	c7	4843060	4843269	Isoc2a	2.28571	2.2381	480	470	1.02397	1.02397	0.739466	1	0.000474454	0.000474454	0.00049975	0.022456
664994	isochorismatase domain containing 2a	c7	4843433	4843503	Isoc2a	1.97183	2.11268	140	150	1.12045	1.12045	0.363031	1	0.000474454	0.000474454	0.00049975	0.022456
664994	isochorismatase domain containing 2a	c7	4843596	4843713	Isoc2a	2.55085	2.72881	301	322	1.11871	1.11871	0.173866	1	0.000474454	0.000474454	0.00049975	0.022456
16922	phytanoyl-CoA hydroxylase	c2	4843874	4843932	Phyh	10.2712	13.8644	606	818	1.4116	1.4116	1.2166e-10	3.39665e-08	9.25429e-16	9.25429e-16	0.00049975	0.022456
16922	phytanoyl-CoA hydroxylase	c2	4846644	4846754	Phyh	9.89189	8.45946	1098	939	0.89432	-1.11817	0.0127017	0.386845	9.25429e-16	9.25429e-16	0.00049975	0.022456
664994	isochorismatase domain containing 2a	c7	4846919	4847316	Isoc2a	1.98744	1.58794	791	632	0.835546	-1.19682	0.000820801	0.0578032	0.000474454	0.000474454	0.00049975	0.022456
16922	phytanoyl-CoA hydroxylase	c2	4848396	4848564	Phyh	16.7515	16.2012	2831	2738	1.0114	1.0114	0.682111	1	9.25429e-16	9.25429e-16	0.00049975	0.022456
16922	phytanoyl-CoA hydroxylase	c2	4849717	4849798	Phyh	13.7317	13.2683	1126	1088	1.01046	1.01046	0.823073	1	9.25429e-16	9.25429e-16	0.00049975	0.022456
16922	phytanoyl-CoA hydroxylase	c2	4851759	4851940	Phyh	31.7527	35.1319	5779	6394	1.15704	1.15704	9.25429e-16	3.97943e-13	9.25429e-16	9.25429e-16	0.00049975	0.022456
16922	phytanoyl-CoA hydroxylase	c2	4857015	4857164	Phyh	22.5	20.34	3375	3051	0.945362	-1.0578	0.0252711	0.557778	9.25429e-16	9.25429e-16	0.00049975	0.022456
16922	phytanoyl-CoA hydroxylase	c2	4858722	4858856	Phyh	23.4074	19.7333	3160	2664	0.881611	-1.13429	1.74354e-06	0.000266784	9.25429e-16	9.25429e-16	0.00049975	0.022456
16922	phytanoyl-CoA hydroxylase	c2	4859353	4859789	Phyh	13.8078	12.1899	6034	5327	0.923224	-1.08316	2.21944e-05	0.00264538	9.25429e-16	9.25429e-16	0.00049975	0.022456
13854	epsin 1	c7	5031907	5032079	Epn1	0.42197	0.5896	73	102	1.46119	1.46119	0.0158182	0.439705	5.85053e-06	5.85053e-06	0.00049975	0.022456
13854	epsin 1	c7	5033620	5033723	Epn1	0.77885	0.72115	81	75	0.968292	-1.03275	0.903689	1	5.85053e-06	5.85053e-06	0.00049975	0.022456
13854	epsin 1	c7	5035265	5035584	Epn1	2	2.09375	640	670	1.09477	1.09477	0.10714	0.970938	5.85053e-06	5.85053e-06	0.00049975	0.022456
13854	epsin 1	c7	5041521	5041770	Epn1	1.76	2.248	440	562	1.33571	1.33571	5.85053e-06	0.000800009	5.85053e-06	5.85053e-06	0.00049975	0.022456
13854	epsin 1	c7	5044443	5044567	Epn1	0.968	1.136	121	142	1.22725	1.22725	0.110406	0.977185	5.85053e-06	5.85053e-06	0.00049975	0.022456
13854	epsin 1	c7	5044914	5044988	Epn1	0.52	0.64	39	48	1.28708	1.28708	0.286165	1	5.85053e-06	5.85053e-06	0.00049975	0.022456
13854	epsin 1	c7	5045501	5045584	Epn1	1.38095	1.19048	116	100	0.901513	-1.10925	0.488882	1	5.85053e-06	5.85053e-06	0.00049975	0.022456
13854	epsin 1	c7	5046556	5046859	Epn1	0.82566	0.75329	251	229	0.954095	-1.04811	0.639337	1	5.85053e-06	5.85053e-06	0.00049975	0.022456
13854	epsin 1	c7	5047245	5047355	Epn1	0.73874	0.77477	82	86	1.09677	1.09677	0.602032	1	5.85053e-06	5.85053e-06	0.00049975	0.022456
13854	epsin 1	c7	5047493	5047576	Epn1	1.13095	1.07143	95	90	0.990715	-1.00937	1	1	5.85053e-06	5.85053e-06	0.00049975	0.022456
13854	epsin 1	c7	5048756	5049013	Epn1	1	1.22481	258	316	1.28085	1.28085	0.00354849	0.172001	5.85053e-06	5.85053e-06	0.00049975	0.022456
13854	epsin 1	c7	5049174	5049778	Epn1	2.00992	1.66446	1216	1007	0.866016	-1.15471	0.00078502	0.0557531	5.85053e-06	5.85053e-06	0.00049975	0.022456
18979	paraoxonase 1	c6	5118105	5118496	Pon1	11.0638	9.43878	4337	3700	0.892159	-1.12088	3.55808e-07	6.28576e-05	3.55808e-07	3.55808e-07	0.00049975	0.022456
18979	paraoxonase 1	c6	5121741	5121869	Pon1	7.91473	6.6124	1021	853	0.873682	-1.14458	0.00384831	0.181022	3.55808e-07	3.55808e-07	0.00049975	0.022456
18979	paraoxonase 1	c6	5125742	5125823	Pon1	5.91463	5.26829	485	432	0.931477	-1.07356	0.298253	1	3.55808e-07	3.55808e-07	0.00049975	0.022456
18979	paraoxonase 1	c6	5127210	5127410	Pon1	11.4428	10.7065	2300	2152	0.978463	-1.02201	0.477059	1	3.55808e-07	3.55808e-07	0.00049975	0.022456
18979	paraoxonase 1	c6	5131439	5131565	Pon1	6.53543	6.12598	830	778	0.980238	-1.02016	0.707613	1	3.55808e-07	3.55808e-07	0.00049975	0.022456
18979	paraoxonase 1	c6	5134746	5134914	Pon1	5.05325	4.91716	854	831	1.01759	1.01759	0.73875	1	3.55808e-07	3.55808e-07	0.00049975	0.022456
18979	paraoxonase 1	c6	5135298	5135353	Pon1	3.42857	3.17857	192	178	0.969502	-1.03146	0.805925	1	3.55808e-07	3.55808e-07	0.00049975	0.022456
18979	paraoxonase 1	c6	5136934	5137004	Pon1	3.12676	2.92958	222	208	0.979806	-1.02061	0.870384	1	3.55808e-07	3.55808e-07	0.00049975	0.022456
18979	paraoxonase 1	c6	5143676	5143824	Pon1	3.79866	4.34228	566	647	1.19541	1.19541	0.00209247	0.118322	3.55808e-07	3.55808e-07	0.00049975	0.022456
12279	complement component 9	c15	6395333	6395483	C9	3.63576	5.19868	549	785	1.4953	1.4953	4.07652e-13	1.4655e-10	6.59582e-18	6.59582e-18	0.00049975	0.022456
12279	complement component 9	c15	6408177	6408270	C9	3.88298	4.91489	365	462	1.32367	1.32367	6.81984e-05	0.00709757	6.59582e-18	6.59582e-18	0.00049975	0.022456
12279	complement component 9	c15	6408883	6409027	C9	4.95172	5.89655	718	855	1.24529	1.24529	1.57949e-05	0.00197411	6.59582e-18	6.59582e-18	0.00049975	0.022456
12279	complement component 9	c15	6409525	6409672	C9	7.62838	10.2297	1129	1514	1.40237	1.40237	6.59582e-18	3.27911e-15	6.59582e-18	6.59582e-18	0.00049975	0.022456
12279	complement component 9	c15	6417333	6417465	C9	5.25564	5.72932	699	762	1.14001	1.14001	0.0132259	0.393666	6.59582e-18	6.59582e-18	0.00049975	0.022456
12279	complement component 9	c15	6433041	6433301	C9	3.31418	3.24904	865	848	1.0252	1.0252	0.623486	1	6.59582e-18	6.59582e-18	0.00049975	0.022456
12279	complement component 9	c15	6436621	6436861	C9	3.29461	3.82573	794	922	1.21434	1.21434	6.51278e-05	0.00682581	6.59582e-18	6.59582e-18	0.00049975	0.022456
12279	complement component 9	c15	6439828	6439968	C9	4.53901	5.43972	640	767	1.25327	1.25327	2.67866e-05	0.00312043	6.59582e-18	6.59582e-18	0.00049975	0.022456
12279	complement component 9	c15	6441361	6441539	C9	4.77095	5.03352	854	901	1.10331	1.10331	0.041793	0.701532	6.59582e-18	6.59582e-18	0.00049975	0.022456
12279	complement component 9	c15	6446951	6447179	C9	3.91703	3.55895	897	815	0.950156	-1.05246	0.30183	1	6.59582e-18	6.59582e-18	0.00049975	0.022456
12279	complement component 9	c15	6448432	6448476	C9	3.11111	3.11111	140	140	1.04575	1.04575	0.753088	1	6.59582e-18	6.59582e-18	0.00049975	0.022456
16880	leukemia inhibitory factor receptor	c15	7079572	7079826	Lifr	0.16078	0.16863	41	43	1.09677	1.09677	0.753389	1	5.57195e-07	5.57195e-07	0.00049975	0.022456
16880	leukemia inhibitory factor receptor	c15	7080901	7081038	Lifr	0.00725	0.01449	1	2	2.09151	2.09151	0.969091	1	5.57195e-07	5.57195e-07	0.00049975	0.022456
16880	leukemia inhibitory factor receptor	c15	7090542	7090583	Lifr	0.2381	0.69048	10	29	3.03269	3.03269	0.00250498	0.135026	5.57195e-07	5.57195e-07	0.00049975	0.022456
16880	leukemia inhibitory factor receptor	c15	7104387	7104547	Lifr	1.75155	1.93168	282	311	1.1533	1.1533	0.0900934	0.909661	5.57195e-07	5.57195e-07	0.00049975	0.022456
16880	leukemia inhibitory factor receptor	c15	7107156	7107267	Lifr	1.39286	1.61607	156	181	1.21334	1.21334	0.0857266	0.894062	5.57195e-07	5.57195e-07	0.00049975	0.022456
16880	leukemia inhibitory factor receptor	c15	7109391	7109521	Lifr	0.90076	1.07634	118	141	1.24959	1.24959	0.0840965	0.886737	5.57195e-07	5.57195e-07	0.00049975	0.022456
16880	leukemia inhibitory factor receptor	c15	7114529	7114692	Lifr	1.71341	2.31098	281	379	1.41047	1.41047	1.35244e-05	0.00170789	5.57195e-07	5.57195e-07	0.00049975	0.022456
16880	leukemia inhibitory factor receptor	c15	7116883	7117057	Lifr	1.72	2.18286	301	382	1.32717	1.32717	0.000265751	0.0230777	5.57195e-07	5.57195e-07	0.00049975	0.022456
16880	leukemia inhibitory factor receptor	c15	7119012	7119266	Lifr	2.00784	2.58039	512	658	1.34396	1.34396	5.57195e-07	9.53759e-05	5.57195e-07	5.57195e-07	0.00049975	0.022456
16880	leukemia inhibitory factor receptor	c15	7122856	7122985	Lifr	1.42308	1.73077	185	225	1.27186	1.27186	0.0173335	0.464634	5.57195e-07	5.57195e-07	0.00049975	0.022456
16880	leukemia inhibitory factor receptor	c15	7123391	7123560	Lifr	2.56471	2.88824	436	491	1.17767	1.17767	0.0140803	0.410866	5.57195e-07	5.57195e-07	0.00049975	0.022456
16880	leukemia inhibitory factor receptor	c15	7125560	7125705	Lifr	0.72603	0.50685	106	74	0.730055	-1.36976	0.0443208	0.717312	5.57195e-07	5.57195e-07	0.00049975	0.022456
16880	leukemia inhibitory factor receptor	c15	7127432	7127594	Lifr	1.85276	2.25767	302	368	1.2743	1.2743	0.0019955	0.114093	5.57195e-07	5.57195e-07	0.00049975	0.022456
16880	leukemia inhibitory factor receptor	c15	7127904	7127974	Lifr	0.61972	0.64789	44	46	1.09329	1.09329	0.750736	1	5.57195e-07	5.57195e-07	0.00049975	0.022456
16880	leukemia inhibitory factor receptor	c15	7128799	7129012	Lifr	2.24299	2.41589	480	517	1.12637	1.12637	0.0647717	0.825832	5.57195e-07	5.57195e-07	0.00049975	0.022456
16880	leukemia inhibitory factor receptor	c15	7131853	7132032	Lifr	3.37778	3.49444	608	629	1.08187	1.08187	0.175212	1	5.57195e-07	5.57195e-07	0.00049975	0.022456
16880	leukemia inhibitory factor receptor	c15	7134717	7134818	Lifr	2.70588	2.44118	276	249	0.943453	-1.05994	0.533659	1	5.57195e-07	5.57195e-07	0.00049975	0.022456
16880	leukemia inhibitory factor receptor	c15	7135067	7135343	Lifr	1.00722	1.07581	279	298	1.11697	1.11697	0.198119	1	5.57195e-07	5.57195e-07	0.00049975	0.022456
16880	leukemia inhibitory factor receptor	c15	7135566	7135733	Lifr	0.38095	0.30952	64	52	0.849676	-1.17692	0.435018	1	5.57195e-07	5.57195e-07	0.00049975	0.022456
16880	leukemia inhibitory factor receptor	c15	7136866	7137027	Lifr	0.46296	0.39506	75	64	0.892378	-1.1206	0.558784	1	5.57195e-07	5.57195e-07	0.00049975	0.022456
16880	leukemia inhibitory factor receptor	c15	7138075	7138168	Lifr	0.34043	0.42553	32	40	1.30719	1.30719	0.310109	1	5.57195e-07	5.57195e-07	0.00049975	0.022456
16880	leukemia inhibitory factor receptor	c15	7140115	7140193	Lifr	0.18987	0.17722	15	14	0.976038	-1.02455	1	1	5.57195e-07	5.57195e-07	0.00049975	0.022456
16880	leukemia inhibitory factor receptor	c15	7140546	7147489	Lifr	0.47566	0.47653	3303	3309	1.04765	1.04765	0.0599957	0.807959	5.57195e-07	5.57195e-07	0.00049975	0.022456
238055	apolipoprotein B	c12	7984483	7984666	Apob	5.02717	7.125	925	1311	1.48215	1.48215	3.5093e-20	1.9886e-17	6.78835e-161	6.78835e-161	0.00049975	0.022456
238055	apolipoprotein B	c12	7985019	7985057	Apob	0.07692	0.07692	3	3	1.04575	1.04575	1	1	6.78835e-161	6.78835e-161	0.00049975	0.022456
238055	apolipoprotein B	c12	7986059	7986174	Apob	3.96552	5.37069	460	623	1.41632	1.41632	1.51175e-08	3.40929e-06	6.78835e-161	6.78835e-161	0.00049975	0.022456
238055	apolipoprotein B	c12	7987306	7987451	Apob	3.71918	4.91096	543	717	1.38086	1.38086	1.43493e-08	3.24151e-06	6.78835e-161	6.78835e-161	0.00049975	0.022456
238055	apolipoprotein B	c12	7989835	7989988	Apob	3.13636	3.98052	483	613	1.32722	1.32722	3.51333e-06	0.000512376	6.78835e-161	6.78835e-161	0.00049975	0.022456
238055	apolipoprotein B	c12	7990632	7990787	Apob	4.89744	6.85256	764	1069	1.46324	1.46324	7.60577e-16	3.29172e-13	6.78835e-161	6.78835e-161	0.00049975	0.022456
238055	apolipoprotein B	c12	7992092	7992216	Apob	4.392	5.592	549	699	1.33148	1.33148	5.46547e-07	9.38272e-05	6.78835e-161	6.78835e-161	0.00049975	0.022456
238055	apolipoprotein B	c12	7992898	7992983	Apob	4.24419	5.75581	365	495	1.41822	1.41822	4.27928e-07	7.47104e-05	6.78835e-161	6.78835e-161	0.00049975	0.022456
238055	apolipoprotein B	c12	7994539	7994758	Apob	3.68182	5.24545	810	1154	1.48988	1.48988	2.47247e-18	1.26686e-15	6.78835e-161	6.78835e-161	0.00049975	0.022456
238055	apolipoprotein B	c12	7995480	7995707	Apob	5.50439	7.88596	1255	1798	1.49822	1.49822	2.23199e-28	1.73541e-25	6.78835e-161	6.78835e-161	0.00049975	0.022456
238055	apolipoprotein B	c12	7995930	7996047	Apob	5.85593	7.42373	691	876	1.32573	1.32573	3.111e-08	6.71038e-06	6.78835e-161	6.78835e-161	0.00049975	0.022456
238055	apolipoprotein B	c12	7996155	7996301	Apob	5.07483	6.55102	746	963	1.34995	1.34995	7.68622e-10	2.02742e-07	6.78835e-161	6.78835e-161	0.00049975	0.022456
238055	apolipoprotein B	c12	7997049	7997260	Apob	3.91509	4.85377	830	1029	1.29648	1.29648	2.72665e-08	5.91952e-06	6.78835e-161	6.78835e-161	0.00049975	0.022456
238055	apolipoprotein B	c12	7997512	7997749	Apob	3.21849	3.69328	766	879	1.20002	1.20002	0.000242948	0.0213471	6.78835e-161	6.78835e-161	0.00049975	0.022456
238055	apolipoprotein B	c12	7998156	7998332	Apob	4.80226	6.63842	850	1175	1.4456	1.4456	2.23421e-16	9.9265e-14	6.78835e-161	6.78835e-161	0.00049975	0.022456
238055	apolipoprotein B	c12	7999671	7999862	Apob	4.73958	6.05208	910	1162	1.33535	1.33535	6.39977e-11	1.81711e-08	6.78835e-161	6.78835e-161	0.00049975	0.022456
238055	apolipoprotein B	c12	8001624	8001791	Apob	6.7619	8.9881	1136	1510	1.39004	1.39004	4.30698e-17	1.99303e-14	6.78835e-161	6.78835e-161	0.00049975	0.022456
238055	apolipoprotein B	c12	8002267	8002478	Apob	6.83491	9.11321	1449	1932	1.39434	1.39434	8.56749e-22	5.27998e-19	6.78835e-161	6.78835e-161	0.00049975	0.022456
238055	apolipoprotein B	c12	8004645	8004827	Apob	7.22951	9.71038	1323	1777	1.40462	1.40462	6.33762e-21	3.71732e-18	6.78835e-161	6.78835e-161	0.00049975	0.022456
238055	apolipoprotein B	c12	8005394	8005515	Apob	4.33607	4.96721	529	606	1.19797	1.19797	0.00261087	0.139108	6.78835e-161	6.78835e-161	0.00049975	0.022456
238055	apolipoprotein B	c12	8007666	8007876	Apob	5.04265	6.49289	1064	1370	1.34651	1.34651	3.15288e-13	1.15519e-10	6.78835e-161	6.78835e-161	0.00049975	0.022456
238055	apolipoprotein B	c12	8008575	8008750	Apob	7.14773	9.02841	1258	1589	1.32091	1.32091	1.57933e-13	5.93281e-11	6.78835e-161	6.78835e-161	0.00049975	0.022456
238055	apolipoprotein B	c12	8008875	8009062	Apob	5.40957	6.64894	1017	1250	1.28534	1.28534	2.86361e-09	7.06567e-07	6.78835e-161	6.78835e-161	0.00049975	0.022456
238055	apolipoprotein B	c12	8010062	8010207	Apob	5.12329	6.63699	748	969	1.35473	1.35473	4.43744e-10	1.18924e-07	6.78835e-161	6.78835e-161	0.00049975	0.022456
238055	apolipoprotein B	c12	8011651	8012024	Apob	7.10428	9.58556	2657	3585	1.411	1.411	1.4596e-41	1.91369e-38	6.78835e-161	6.78835e-161	0.00049975	0.022456
238055	apolipoprotein B	c12	8012542	8020008	Apob	13.2336	14.2527	98815	106425	1.12629	1.12629	6.78835e-161	6.05218e-157	6.78835e-161	6.78835e-161	0.00049975	0.022456
238055	apolipoprotein B	c12	8020522	8020636	Apob	14.287	12.2348	1643	1407	0.895543	-1.11664	0.00252024	0.135738	6.78835e-161	6.78835e-161	0.00049975	0.022456
238055	apolipoprotein B	c12	8020740	8020923	Apob	30.5543	30.0435	5622	5528	1.02827	1.02827	0.143564	1	6.78835e-161	6.78835e-161	0.00049975	0.022456
238055	apolipoprotein B	c12	8021821	8023645	Apob	21.1375	21.3364	38576	38939	1.0556	1.0556	4.73759e-14	1.83542e-11	6.78835e-161	6.78835e-161	0.00049975	0.022456
268860	4-aminobutyrate aminotransferase	c16	8513582	8513667	Abat	0.56977	1.4186	49	122	2.60372	2.60372	6.63483e-09	1.56214e-06	3.66193e-14	3.66193e-14	0.00049975	0.022456
268860	4-aminobutyrate aminotransferase	c16	8572929	8573043	Abat	1.06957	0.97391	123	112	0.952232	-1.05016	0.756906	1	3.66193e-14	3.66193e-14	0.00049975	0.022456
268860	4-aminobutyrate aminotransferase	c16	8578324	8578421	Abat	1.36735	1.09184	134	107	0.835043	-1.19754	0.1842	1	3.66193e-14	3.66193e-14	0.00049975	0.022456
268860	4-aminobutyrate aminotransferase	c16	8581992	8582021	Abat	0	0	0	0	NA	NA	NA	NA	3.66193e-14	3.66193e-14	0.00049975	0.022456
268860	4-aminobutyrate aminotransferase	c16	8582830	8582947	Abat	1.49153	1.50847	176	178	1.05764	1.05764	0.635443	1	3.66193e-14	3.66193e-14	0.00049975	0.022456
268860	4-aminobutyrate aminotransferase	c16	8588979	8589028	Abat	0.96	1	48	50	1.08933	1.08933	0.747069	1	3.66193e-14	3.66193e-14	0.00049975	0.022456
268860	4-aminobutyrate aminotransferase	c16	8601003	8601083	Abat	0.81481	1.07407	66	87	1.3785	1.3785	0.0582207	0.801897	3.66193e-14	3.66193e-14	0.00049975	0.022456
268860	4-aminobutyrate aminotransferase	c16	8602379	8602471	Abat	1.19355	1.37634	111	128	1.20592	1.20592	0.167257	1	3.66193e-14	3.66193e-14	0.00049975	0.022456
268860	4-aminobutyrate aminotransferase	c16	8603563	8603625	Abat	0.44444	0.84127	28	53	1.97946	1.97946	0.00412188	0.190474	3.66193e-14	3.66193e-14	0.00049975	0.022456
268860	4-aminobutyrate aminotransferase	c16	8603782	8603845	Abat	0.32812	0.60938	21	39	1.94212	1.94212	0.0178589	0.473593	3.66193e-14	3.66193e-14	0.00049975	0.022456
268860	4-aminobutyrate aminotransferase	c16	8605605	8605753	Abat	1.59732	1.95302	238	291	1.27863	1.27863	0.00550319	0.231871	3.66193e-14	3.66193e-14	0.00049975	0.022456
268860	4-aminobutyrate aminotransferase	c16	8608949	8609086	Abat	1.65942	1.72464	229	238	1.08685	1.08685	0.393247	1	3.66193e-14	3.66193e-14	0.00049975	0.022456
268860	4-aminobutyrate aminotransferase	c16	8611220	8611387	Abat	1.92857	2.30952	324	388	1.25232	1.25232	0.00309046	0.155785	3.66193e-14	3.66193e-14	0.00049975	0.022456
268860	4-aminobutyrate aminotransferase	c16	8614076	8614222	Abat	1.20408	1.34694	177	198	1.16983	1.16983	0.142571	1	3.66193e-14	3.66193e-14	0.00049975	0.022456
268860	4-aminobutyrate aminotransferase	c16	8615983	8616094	Abat	1.21429	1.51786	136	170	1.30719	1.30719	0.0227083	0.524227	3.66193e-14	3.66193e-14	0.00049975	0.022456
268860	4-aminobutyrate aminotransferase	c16	8618598	8621660	Abat	2.23408	2.4254	6843	7429	1.13531	1.13531	3.66193e-14	1.42776e-11	3.66193e-14	3.66193e-14	0.00049975	0.022456
74114	carnitine O-octanoyltransferase	c5	8966048	8966972	Crot	6.32216	5.56757	5848	5150	0.920937	-1.08585	1.68816e-05	0.00208654	4.45002e-07	4.45002e-07	0.00049975	0.022456
74114	carnitine O-octanoyltransferase	c5	8968647	8968766	Crot	6.03333	6.675	724	801	1.15697	1.15697	0.00479713	0.210754	4.45002e-07	4.45002e-07	0.00049975	0.022456
74114	carnitine O-octanoyltransferase	c5	8968870	8968963	Crot	1.21277	1.40426	114	132	1.21087	1.21087	0.151276	1	4.45002e-07	4.45002e-07	0.00049975	0.022456
74114	carnitine O-octanoyltransferase	c5	8969048	8969126	Crot	2.37975	2.53165	188	200	1.11251	1.11251	0.317673	1	4.45002e-07	4.45002e-07	0.00049975	0.022456
74114	carnitine O-octanoyltransferase	c5	8969916	8970039	Crot	6.52419	7.06452	809	876	1.13236	1.13236	0.0115161	0.366774	4.45002e-07	4.45002e-07	0.00049975	0.022456
74114	carnitine O-octanoyltransferase	c5	8973586	8973716	Crot	5.89313	6.12977	772	803	1.08775	1.08775	0.100177	0.942506	4.45002e-07	4.45002e-07	0.00049975	0.022456
74114	carnitine O-octanoyltransferase	c5	8973945	8974052	Crot	6.60185	6.30556	713	681	0.998821	-1.00118	1	1	4.45002e-07	4.45002e-07	0.00049975	0.022456
74114	carnitine O-octanoyltransferase	c5	8974133	8974216	Crot	4.02381	5.52381	338	464	1.43559	1.43559	4.45002e-07	7.71874e-05	4.45002e-07	4.45002e-07	0.00049975	0.022456
74114	carnitine O-octanoyltransferase	c5	8976008	8976109	Crot	3.81373	3.4902	389	356	0.95704	-1.04489	0.574068	1	4.45002e-07	4.45002e-07	0.00049975	0.022456
74114	carnitine O-octanoyltransferase	c5	8977455	8977580	Crot	3.13492	2.65079	395	334	0.884259	-1.13089	0.105496	0.964772	4.45002e-07	4.45002e-07	0.00049975	0.022456
74114	carnitine O-octanoyltransferase	c5	8978198	8978291	Crot	6.03191	7.02128	567	660	1.21728	1.21728	0.000647743	0.0476745	4.45002e-07	4.45002e-07	0.00049975	0.022456
74114	carnitine O-octanoyltransferase	c5	8983689	8983797	Crot	4.93578	4.6055	538	502	0.975779	-1.02482	0.715763	1	4.45002e-07	4.45002e-07	0.00049975	0.022456
74114	carnitine O-octanoyltransferase	c5	8987768	8987892	Crot	4.168	3.872	521	484	0.971488	-1.02935	0.669624	1	4.45002e-07	4.45002e-07	0.00049975	0.022456
74114	carnitine O-octanoyltransferase	c5	8988104	8988285	Crot	5.2967	5.26374	964	958	1.03925	1.03925	0.411594	1	4.45002e-07	4.45002e-07	0.00049975	0.022456
74114	carnitine O-octanoyltransferase	c5	8989606	8989730	Crot	4.208	4.288	526	536	1.06564	1.06564	0.31475	1	4.45002e-07	4.45002e-07	0.00049975	0.022456
74114	carnitine O-octanoyltransferase	c5	8993506	8993641	Crot	4.23529	4.625	576	629	1.14198	1.14198	0.0229063	0.525762	4.45002e-07	4.45002e-07	0.00049975	0.022456
74114	carnitine O-octanoyltransferase	c5	8996452	8996547	Crot	4.92708	4.02083	473	386	0.853407	-1.17177	0.0226449	0.523486	4.45002e-07	4.45002e-07	0.00049975	0.022456
74114	carnitine O-octanoyltransferase	c5	8997104	8997146	Crot	0.02326	0	1	0	0	#NAME?	1	1	4.45002e-07	4.45002e-07	0.00049975	0.022456
223337	UDP glycosyltransferases 3 family, polypeptide A2	c15	9265353	9265543	Ugt3a2	2.7801	4.0733	531	778	1.5322	1.5322	2.72858e-14	1.0764e-11	2.72858e-14	2.72858e-14	0.00049975	0.022456
223337	UDP glycosyltransferases 3 family, polypeptide A2	c15	9268401	9268499	Ugt3a2	1.83838	2.11111	182	209	1.20089	1.20089	0.0788186	0.879815	2.72858e-14	2.72858e-14	0.00049975	0.022456
223337	UDP glycosyltransferases 3 family, polypeptide A2	c15	9280855	9280969	Ugt3a2	1.63478	1.76522	188	203	1.12919	1.12919	0.249913	1	2.72858e-14	2.72858e-14	0.00049975	0.022456
223337	UDP glycosyltransferases 3 family, polypeptide A2	c15	9291203	9291737	Ugt3a2	1.93458	2.05607	1035	1100	1.11143	1.11143	0.0155536	0.436568	2.72858e-14	2.72858e-14	0.00049975	0.022456
223337	UDP glycosyltransferases 3 family, polypeptide A2	c15	9294901	9295132	Ugt3a2	1.93966	2.125	450	493	1.14568	1.14568	0.0398722	0.684026	2.72858e-14	2.72858e-14	0.00049975	0.022456
223337	UDP glycosyltransferases 3 family, polypeptide A2	c15	9297003	9297222	Ugt3a2	2.10909	2.26364	464	498	1.12238	1.12238	0.0787253	0.879815	2.72858e-14	2.72858e-14	0.00049975	0.022456
223337	UDP glycosyltransferases 3 family, polypeptide A2	c15	9299822	9300625	Ugt3a2	4.10572	4.08458	3301	3284	1.04037	1.04037	0.111004	0.979796	2.72858e-14	2.72858e-14	0.00049975	0.022456
18416	ornithine transcarbamylase	cX	9829485	9829639	Otc	3.61935	4.37419	561	678	1.26385	1.26385	4.42904e-05	0.00488301	4.42904e-05	4.42904e-05	0.00049975	0.022456
18416	ornithine transcarbamylase	cX	9841922	9842060	Otc	3.47482	4.19424	483	583	1.26227	1.26227	0.000167595	0.0155646	4.42904e-05	4.42904e-05	0.00049975	0.022456
18416	ornithine transcarbamylase	cX	9843950	9844031	Otc	1.82927	1.69512	150	139	0.969066	-1.03192	0.835174	1	4.42904e-05	4.42904e-05	0.00049975	0.022456
18416	ornithine transcarbamylase	cX	9853765	9853852	Otc	2.40909	2.92045	212	257	1.26773	1.26773	0.0118445	0.371396	4.42904e-05	4.42904e-05	0.00049975	0.022456
18416	ornithine transcarbamylase	cX	9877441	9877594	Otc	6.72078	7.55195	1035	1163	1.17508	1.17508	0.000170914	0.0157947	4.42904e-05	4.42904e-05	0.00049975	0.022456
18416	ornithine transcarbamylase	cX	9880387	9880509	Otc	6.99187	7.78862	860	958	1.16492	1.16492	0.00124005	0.0797286	4.42904e-05	4.42904e-05	0.00049975	0.022456
18416	ornithine transcarbamylase	cX	9885895	9885948	Otc	4.27778	4.38889	231	237	1.07292	1.07292	0.474513	1	4.42904e-05	4.42904e-05	0.00049975	0.022456
18416	ornithine transcarbamylase	cX	9886037	9886186	Otc	6.86	6.32667	1029	949	0.964452	-1.03686	0.434332	1	4.42904e-05	4.42904e-05	0.00049975	0.022456
18416	ornithine transcarbamylase	cX	9889519	9889656	Otc	4.89855	5.00725	676	691	1.06896	1.06896	0.227851	1	4.42904e-05	4.42904e-05	0.00049975	0.022456
18416	ornithine transcarbamylase	cX	9896969	9898150	Otc	1.05161	0.92301	1243	1091	0.917875	-1.08947	0.0407939	0.693994	4.42904e-05	4.42904e-05	0.00049975	0.022456
16425	inter-alpha trypsin inhibitor, heavy chain 2	c2	10016218	10016528	Itih2	6.50482	4.90354	2023	1525	0.788322	-1.26852	2.31982e-12	7.56675e-10	2.31982e-12	2.31982e-12	0.00049975	0.022456
16425	inter-alpha trypsin inhibitor, heavy chain 2	c2	10018078	10018189	Itih2	9.5	8.63393	1064	967	0.950418	-1.05217	0.261629	1	2.31982e-12	2.31982e-12	0.00049975	0.022456
16425	inter-alpha trypsin inhibitor, heavy chain 2	c2	10018704	10018876	Itih2	5.49133	5.24855	950	908	0.999522	-1.00048	1	1	2.31982e-12	2.31982e-12	0.00049975	0.022456
16425	inter-alpha trypsin inhibitor, heavy chain 2	c2	10019529	10019727	Itih2	7.09548	6.63819	1412	1321	0.978359	-1.02212	0.580616	1	2.31982e-12	2.31982e-12	0.00049975	0.022456
16425	inter-alpha trypsin inhibitor, heavy chain 2	c2	10020081	10020194	Itih2	4.34211	3.45614	495	394	0.832379	-1.20138	0.00719363	0.273692	2.31982e-12	2.31982e-12	0.00049975	0.022456
16425	inter-alpha trypsin inhibitor, heavy chain 2	c2	10023702	10023839	Itih2	8.28986	7.87681	1144	1087	0.99365	-1.00639	0.89718	1	2.31982e-12	2.31982e-12	0.00049975	0.022456
16425	inter-alpha trypsin inhibitor, heavy chain 2	c2	10024412	10024581	Itih2	9.55294	8.74706	1624	1487	0.957535	-1.04435	0.233579	1	2.31982e-12	2.31982e-12	0.00049975	0.022456
16425	inter-alpha trypsin inhibitor, heavy chain 2	c2	10026769	10026908	Itih2	6.97143	6.97857	976	977	1.04683	1.04683	0.322817	1	2.31982e-12	2.31982e-12	0.00049975	0.022456
16425	inter-alpha trypsin inhibitor, heavy chain 2	c2	10027247	10027432	Itih2	8.83333	8.12366	1643	1511	0.961738	-1.03978	0.281545	1	2.31982e-12	2.31982e-12	0.00049975	0.022456
16425	inter-alpha trypsin inhibitor, heavy chain 2	c2	10028280	10028461	Itih2	5.6978	5.42308	1037	987	0.995333	-1.00469	0.933875	1	2.31982e-12	2.31982e-12	0.00049975	0.022456
16425	inter-alpha trypsin inhibitor, heavy chain 2	c2	10031108	10031233	Itih2	4.95238	4.39683	624	554	0.928443	-1.07707	0.213842	1	2.31982e-12	2.31982e-12	0.00049975	0.022456
16425	inter-alpha trypsin inhibitor, heavy chain 2	c2	10032022	10032190	Itih2	5.52071	5.27811	933	892	0.9998	-1.0002	1	1	2.31982e-12	2.31982e-12	0.00049975	0.022456
16425	inter-alpha trypsin inhibitor, heavy chain 2	c2	10036856	10036972	Itih2	7.20513	6.03419	843	706	0.875804	-1.14181	0.00999585	0.337774	2.31982e-12	2.31982e-12	0.00049975	0.022456
16425	inter-alpha trypsin inhibitor, heavy chain 2	c2	10038231	10038359	Itih2	5.74419	5.81395	741	750	1.05846	1.05846	0.284126	1	2.31982e-12	2.31982e-12	0.00049975	0.022456
16425	inter-alpha trypsin inhibitor, heavy chain 2	c2	10038966	10039073	Itih2	4.0463	3.98148	437	430	1.029	1.029	0.698782	1	2.31982e-12	2.31982e-12	0.00049975	0.022456
16425	inter-alpha trypsin inhibitor, heavy chain 2	c2	10041094	10041256	Itih2	7.20859	6.11043	1175	996	0.886444	-1.1281	0.00545397	0.230708	2.31982e-12	2.31982e-12	0.00049975	0.022456
16425	inter-alpha trypsin inhibitor, heavy chain 2	c2	10045037	10045141	Itih2	3.82857	4.13333	402	434	1.129	1.129	0.0855619	0.894062	2.31982e-12	2.31982e-12	0.00049975	0.022456
16425	inter-alpha trypsin inhibitor, heavy chain 2	c2	10047778	10047947	Itih2	5.07647	4.72353	863	803	0.973049	-1.0277	0.594213	1	2.31982e-12	2.31982e-12	0.00049975	0.022456
16425	inter-alpha trypsin inhibitor, heavy chain 2	c2	10049402	10049434	Itih2	0.0303	0	1	0	0	#NAME?	1	1	2.31982e-12	2.31982e-12	0.00049975	0.022456
16425	inter-alpha trypsin inhibitor, heavy chain 2	c2	10050856	10050930	Itih2	2.29333	2.32	172	174	1.05791	1.05791	0.638421	1	2.31982e-12	2.31982e-12	0.00049975	0.022456
16425	inter-alpha trypsin inhibitor, heavy chain 2	c2	10052109	10052310	Itih2	2.57426	3.35149	520	677	1.36149	1.36149	1.26252e-07	2.45949e-05	2.31982e-12	2.31982e-12	0.00049975	0.022456
14319	ferritin heavy chain 1	c19	10057193	10057473	Fth1	21.8683	21.6762	6145	6091	1.03657	1.03657	0.0479611	0.739082	1.45771e-07	1.45771e-07	0.00049975	0.022456
14319	ferritin heavy chain 1	c19	10058671	10058817	Fth1	31.585	27.7143	4643	4074	0.917598	-1.0898	6.41315e-05	0.00674784	1.45771e-07	1.45771e-07	0.00049975	0.022456
14319	ferritin heavy chain 1	c19	10059050	10059175	Fth1	10.0238	11.2064	1263	1412	1.16913	1.16913	5.83233e-05	0.00618047	1.45771e-07	1.45771e-07	0.00049975	0.022456
14319	ferritin heavy chain 1	c19	10059271	10059582	Fth1	34.7596	30.8782	10845	9634	0.928981	-1.07645	1.45771e-07	2.79289e-05	1.45771e-07	1.45771e-07	0.00049975	0.022456
76267	fatty acid desaturase 1	c19	10257463	10257754	Fads1	1.57192	1.47945	459	432	0.98424	-1.01601	0.838762	1	1.27382e-20	1.27382e-20	0.00049975	0.022456
76267	fatty acid desaturase 1	c19	10259417	10259527	Fads1	1.20721	1.00901	134	112	0.874064	-1.14408	0.322972	1	1.27382e-20	1.27382e-20	0.00049975	0.022456
76267	fatty acid desaturase 1	c19	10260175	10260372	Fads1	2.0101	1.73737	398	344	0.903869	-1.10636	0.181286	1	1.27382e-20	1.27382e-20	0.00049975	0.022456
76267	fatty acid desaturase 1	c19	10260868	10260969	Fads1	1.77451	1.9902	181	203	1.17286	1.17286	0.130963	1	1.27382e-20	1.27382e-20	0.00049975	0.022456
76267	fatty acid desaturase 1	c19	10261245	10261373	Fads1	2.31783	2.43411	299	314	1.09822	1.09822	0.262928	1	1.27382e-20	1.27382e-20	0.00049975	0.022456
76267	fatty acid desaturase 1	c19	10265930	10265990	Fads1	0.90164	1.03279	55	63	1.19786	1.19786	0.374766	1	1.27382e-20	1.27382e-20	0.00049975	0.022456
76267	fatty acid desaturase 1	c19	10267402	10267478	Fads1	1.24675	1.18182	96	91	0.991288	-1.00879	1	1	1.27382e-20	1.27382e-20	0.00049975	0.022456
76267	fatty acid desaturase 1	c19	10268191	10268288	Fads1	0.9898	0.86735	97	85	0.916383	-1.09125	0.60741	1	1.27382e-20	1.27382e-20	0.00049975	0.022456
76267	fatty acid desaturase 1	c19	10268486	10268582	Fads1	2.18557	2.34021	212	227	1.11975	1.11975	0.2555	1	1.27382e-20	1.27382e-20	0.00049975	0.022456
76267	fatty acid desaturase 1	c19	10268808	10268887	Fads1	2.575	2.3125	206	185	0.939149	-1.06479	0.569129	1	1.27382e-20	1.27382e-20	0.00049975	0.022456
76267	fatty acid desaturase 1	c19	10268979	10269104	Fads1	2.90476	2.96032	366	373	1.06576	1.06576	0.407141	1	1.27382e-20	1.27382e-20	0.00049975	0.022456
76267	fatty acid desaturase 1	c19	10269361	10271364	Fads1	3.2999	2.65868	6613	5328	0.84255	-1.18687	1.27382e-20	7.37454e-18	1.27382e-20	1.27382e-20	0.00049975	0.022456
22778	IKAROS family zinc finger 1	c11	11586216	11586471	Ikzf1	0.00391	0.00781	1	2	2.09151	2.09151	0.969091	1	0.122318	0.122318	0.00049975	0.022456
22778	IKAROS family zinc finger 1	c11	11600208	11600261	Ikzf1	0	0.01852	0	1	Inf	Inf	0.982152	1	0.122318	0.122318	0.00049975	0.022456
22778	IKAROS family zinc finger 1	c11	11607788	11607907	Ikzf1	0	0.025	0	3	Inf	Inf	0.232581	1	0.122318	0.122318	0.00049975	0.022456
22778	IKAROS family zinc finger 1	c11	11648314	11648574	Ikzf1	0	0.01533	0	4	Inf	Inf	0.122318	0.987737	0.122318	0.122318	0.00049975	0.022456
22778	IKAROS family zinc finger 1	c11	11654010	11654177	Ikzf1	0.00595	0	1	0	0	#NAME?	1	1	0.122318	0.122318	0.00049975	0.022456
22778	IKAROS family zinc finger 1	c11	11658198	11658320	Ikzf1	0.01626	0	2	0	0	#NAME?	0.499266	1	0.122318	0.122318	0.00049975	0.022456
22778	IKAROS family zinc finger 1	c11	11661222	11661356	Ikzf1	0	0.02963	0	4	Inf	Inf	0.122318	0.987737	0.122318	0.122318	0.00049975	0.022456
22778	IKAROS family zinc finger 1	c11	11668884	11672929	Ikzf1	0.01582	0.0131	64	53	0.866016	-1.15471	0.494765	1	0.122318	0.122318	0.00049975	0.022456
18815	plasminogen	c17	12571474	12571582	Plg	4.77982	4.66055	521	508	1.01966	1.01966	0.778642	1	8.3266e-20	8.3266e-20	0.00049975	0.022456
18815	plasminogen	c17	12574948	12575083	Plg	16.625	17.2941	2261	2352	1.08784	1.08784	0.00443971	0.19969	8.3266e-20	8.3266e-20	0.00049975	0.022456
18815	plasminogen	c17	12577260	12577366	Plg	14.3925	13.9813	1540	1496	1.01588	1.01588	0.677572	1	8.3266e-20	8.3266e-20	0.00049975	0.022456
18815	plasminogen	c17	12581356	12581470	Plg	16.6261	15.9913	1912	1839	1.00583	1.00583	0.871623	1	8.3266e-20	8.3266e-20	0.00049975	0.022456
18815	plasminogen	c17	12583083	12583222	Plg	15.1714	17.3	2124	2422	1.19248	1.19248	3.32113e-09	8.10484e-07	8.3266e-20	8.3266e-20	0.00049975	0.022456
18815	plasminogen	c17	12584615	12584735	Plg	11.5289	11.8017	1395	1428	1.07049	1.07049	0.0732701	0.862134	8.3266e-20	8.3266e-20	0.00049975	0.022456
18815	plasminogen	c17	12585941	12586059	Plg	13.7647	12.9496	1638	1541	0.983827	-1.01644	0.658673	1	8.3266e-20	8.3266e-20	0.00049975	0.022456
18815	plasminogen	c17	12588488	12588650	Plg	18.3558	17.184	2992	2801	0.978997	-1.02145	0.427017	1	8.3266e-20	8.3266e-20	0.00049975	0.022456
18815	plasminogen	c17	12589419	12589561	Plg	18.2028	17.0769	2603	2442	0.981073	-1.01929	0.50653	1	8.3266e-20	8.3266e-20	0.00049975	0.022456
18815	plasminogen	c17	12590956	12591118	Plg	23.7239	24.0982	3867	3928	1.06225	1.06225	0.00792482	0.288305	8.3266e-20	8.3266e-20	0.00049975	0.022456
18815	plasminogen	c17	12595917	12596098	Plg	22.2747	20.9505	4054	3813	0.983587	-1.01669	0.470056	1	8.3266e-20	8.3266e-20	0.00049975	0.022456
18815	plasminogen	c17	12596879	12597027	Plg	15.3154	17.4161	2282	2595	1.18919	1.18919	1.62373e-09	4.11261e-07	8.3266e-20	8.3266e-20	0.00049975	0.022456
18815	plasminogen	c17	12598038	12598131	Plg	11.5957	11.9255	1090	1121	1.0755	1.0755	0.0909969	0.916846	8.3266e-20	8.3266e-20	0.00049975	0.022456
18815	plasminogen	c17	12601856	12601979	Plg	14.0242	12.9355	1739	1604	0.964572	-1.03673	0.305484	1	8.3266e-20	8.3266e-20	0.00049975	0.022456
18815	plasminogen	c17	12603752	12603829	Plg	5.52564	5.19231	431	405	0.98267	-1.01764	0.82741	1	8.3266e-20	8.3266e-20	0.00049975	0.022456
18815	plasminogen	c17	12604327	12604467	Plg	22.3475	22.4255	3151	3162	1.04941	1.04941	0.0569628	0.79253	8.3266e-20	8.3266e-20	0.00049975	0.022456
18815	plasminogen	c17	12607044	12607150	Plg	20.9159	20.8037	2238	2226	1.04015	1.04015	0.19354	1	8.3266e-20	8.3266e-20	0.00049975	0.022456
18815	plasminogen	c17	12611503	12611648	Plg	19.8836	20.7671	2903	3032	1.09222	1.09222	0.00070992	0.0512633	8.3266e-20	8.3266e-20	0.00049975	0.022456
18815	plasminogen	c17	12611832	12612251	Plg	25.331	21.2548	10639	8927	0.877475	-1.13963	8.3266e-20	4.54506e-17	8.3266e-20	8.3266e-20	0.00049975	0.022456
72747	tetratricopeptide repeat domain 39C	c18	12802309	12802552	Ttc39c	1.10656	1.59836	270	390	1.51053	1.51053	1.9087e-07	3.56503e-05	1.9087e-07	1.9087e-07	0.00049975	0.022456
72747	tetratricopeptide repeat domain 39C	c18	12843346	12843394	Ttc39c	0.79592	1.16327	39	57	1.52841	1.52841	0.0506201	0.754607	1.9087e-07	1.9087e-07	0.00049975	0.022456
72747	tetratricopeptide repeat domain 39C	c18	12845461	12845589	Ttc39c	2.79845	3.66667	361	473	1.3702	1.3702	7.09879e-06	0.000952199	1.9087e-07	1.9087e-07	0.00049975	0.022456
72747	tetratricopeptide repeat domain 39C	c18	12848282	12848396	Ttc39c	2.16522	1.85217	249	213	0.894561	-1.11787	0.251006	1	1.9087e-07	1.9087e-07	0.00049975	0.022456
72747	tetratricopeptide repeat domain 39C	c18	12853745	12854099	Ttc39c	3.05352	3.53521	1084	1255	1.21072	1.21072	4.264e-06	0.000607282	1.9087e-07	1.9087e-07	0.00049975	0.022456
72747	tetratricopeptide repeat domain 39C	c18	12856400	12856568	Ttc39c	2.05917	2.23669	348	378	1.13591	1.13591	0.0930812	0.927089	1.9087e-07	1.9087e-07	0.00049975	0.022456
72747	tetratricopeptide repeat domain 39C	c18	12878459	12878552	Ttc39c	2.64894	2.89362	249	272	1.14235	1.14235	0.140286	1	1.9087e-07	1.9087e-07	0.00049975	0.022456
72747	tetratricopeptide repeat domain 39C	c18	12883448	12883555	Ttc39c	3.40741	4.12963	368	446	1.26741	1.26741	0.000844323	0.0590553	1.9087e-07	1.9087e-07	0.00049975	0.022456
72747	tetratricopeptide repeat domain 39C	c18	12887129	12887238	Ttc39c	2.53636	2.7	279	297	1.11322	1.11322	0.212972	1	1.9087e-07	1.9087e-07	0.00049975	0.022456
72747	tetratricopeptide repeat domain 39C	c18	12888503	12888626	Ttc39c	2.96774	3.01613	368	374	1.06281	1.06281	0.427778	1	1.9087e-07	1.9087e-07	0.00049975	0.022456
72747	tetratricopeptide repeat domain 39C	c18	12891467	12891564	Ttc39c	3.12245	3.10204	306	304	1.03892	1.03892	0.66644	1	1.9087e-07	1.9087e-07	0.00049975	0.022456
72747	tetratricopeptide repeat domain 39C	c18	12893396	12893500	Ttc39c	3.30476	4.20952	347	442	1.33206	1.33206	7.01514e-05	0.0072669	1.9087e-07	1.9087e-07	0.00049975	0.022456
72747	tetratricopeptide repeat domain 39C	c18	12894489	12894527	Ttc39c	0.48718	0.41026	19	16	0.880636	-1.13554	0.836951	1	1.9087e-07	1.9087e-07	0.00049975	0.022456
72747	tetratricopeptide repeat domain 39C	c18	12895183	12895558	Ttc39c	3.05053	3.01064	1147	1132	1.03208	1.03208	0.463698	1	1.9087e-07	1.9087e-07	0.00049975	0.022456
66901	protein Z, vitamin K-dependent plasma glycoprotein	c8	13060908	13061099	Proz	0.76562	1.02083	147	196	1.39434	1.39434	0.0026406	0.140133	1.18196e-24	1.18196e-24	0.00049975	0.022456
66901	protein Z, vitamin K-dependent plasma glycoprotein	c8	13063251	13063414	Proz	2.2439	2.15244	368	353	1.00313	1.00313	0.996263	1	1.18196e-24	1.18196e-24	0.00049975	0.022456
66901	protein Z, vitamin K-dependent plasma glycoprotein	c8	13064602	13064626	Proz	0.04	0.04	1	1	1.04575	1.04575	1	1	1.18196e-24	1.18196e-24	0.00049975	0.022456
66901	protein Z, vitamin K-dependent plasma glycoprotein	c8	13065245	13065358	Proz	3.12281	4.42982	356	505	1.48344	1.48344	1.18681e-08	2.70846e-06	1.18196e-24	1.18196e-24	0.00049975	0.022456
66901	protein Z, vitamin K-dependent plasma glycoprotein	c8	13066823	13066954	Proz	2.38636	2.49242	315	329	1.09223	1.09223	0.280083	1	1.18196e-24	1.18196e-24	0.00049975	0.022456
66901	protein Z, vitamin K-dependent plasma glycoprotein	c8	13067714	13067796	Proz	2.07229	1.74699	172	145	0.881596	-1.13431	0.28807	1	1.18196e-24	1.18196e-24	0.00049975	0.022456
66901	protein Z, vitamin K-dependent plasma glycoprotein	c8	13072476	13072593	Proz	2.99153	3.08475	353	364	1.07834	1.07834	0.330754	1	1.18196e-24	1.18196e-24	0.00049975	0.022456
66901	protein Z, vitamin K-dependent plasma glycoprotein	c8	13073437	13075006	Proz	3.0949	3.61529	4859	5676	1.22159	1.22159	1.18196e-24	8.10601e-22	1.18196e-24	1.18196e-24	0.00049975	0.022456
16783	lysosomal-associated membrane protein 1	c8	13159135	13159434	Lamp1	0.90667	1.19333	272	358	1.3764	1.3764	7.85153e-05	0.00802146	7.85153e-05	7.85153e-05	0.00049975	0.022456
16783	lysosomal-associated membrane protein 1	c8	13165849	13165967	Lamp1	3.33613	3.65546	397	435	1.14585	1.14585	0.0538077	0.770353	7.85153e-05	7.85153e-05	0.00049975	0.022456
16783	lysosomal-associated membrane protein 1	c8	13167158	13167377	Lamp1	5.00909	4.42727	1102	974	0.924288	-1.08191	0.0769289	0.878481	7.85153e-05	7.85153e-05	0.00049975	0.022456
16783	lysosomal-associated membrane protein 1	c8	13167807	13167965	Lamp1	8.32075	8.18239	1323	1301	1.02837	1.02837	0.48587	1	7.85153e-05	7.85153e-05	0.00049975	0.022456
16783	lysosomal-associated membrane protein 1	c8	13171205	13171383	Lamp1	9.64246	10.1732	1726	1821	1.10331	1.10331	0.00359972	0.173378	7.85153e-05	7.85153e-05	0.00049975	0.022456
16783	lysosomal-associated membrane protein 1	c8	13172541	13172660	Lamp1	6.71667	6.93333	806	832	1.07949	1.07949	0.127678	1	7.85153e-05	7.85153e-05	0.00049975	0.022456
16783	lysosomal-associated membrane protein 1	c8	13173627	13173693	Lamp1	4.46269	3.91045	299	262	0.916347	-1.09129	0.321961	1	7.85153e-05	7.85153e-05	0.00049975	0.022456
16783	lysosomal-associated membrane protein 1	c8	13173780	13173950	Lamp1	7.36257	7.83626	1259	1340	1.11304	1.11304	0.00672338	0.262139	7.85153e-05	7.85153e-05	0.00049975	0.022456
16783	lysosomal-associated membrane protein 1	c8	13174419	13175338	Lamp1	6.18587	6.33696	5691	5830	1.0713	1.0713	0.000226046	0.0200863	7.85153e-05	7.85153e-05	0.00049975	0.022456
20656	superoxide dismutase 2, mitochondrial	c17	13200705	13200934	Sod2	0.48261	0.65652	111	151	1.4226	1.4226	0.00556864	0.233306	0.00556864	0.00556864	0.00049975	0.022456
20656	superoxide dismutase 2, mitochondrial	c17	13201050	13201252	Sod2	3.5468	3.63054	720	737	1.07045	1.07045	0.202934	1	0.00556864	0.00556864	0.00049975	0.022456
20656	superoxide dismutase 2, mitochondrial	c17	13203386	13203502	Sod2	2.64957	2.79487	310	327	1.1031	1.1031	0.230628	1	0.00556864	0.00556864	0.00049975	0.022456
20656	superoxide dismutase 2, mitochondrial	c17	13206299	13206478	Sod2	3.12222	2.58333	562	465	0.86526	-1.15572	0.022639	0.523441	0.00556864	0.00556864	0.00049975	0.022456
20656	superoxide dismutase 2, mitochondrial	c17	13207892	13210985	Sod2	0.63187	0.55979	1955	1732	0.926469	-1.07937	0.0215197	0.513897	0.00556864	0.00556864	0.00049975	0.022456
26459	solute carrier family 27 (fatty acid transporter), member 5	c7	13573696	13574001	Slc27a5	12.8235	10.2157	3924	3126	0.833086	-1.20036	2.59602e-14	1.02721e-11	2.59602e-14	2.59602e-14	0.00049975	0.022456
26459	solute carrier family 27 (fatty acid transporter), member 5	c7	13574082	13574212	Slc27a5	12.5725	10.1603	1647	1331	0.845112	-1.18327	5.28523e-06	0.000736665	2.59602e-14	2.59602e-14	0.00049975	0.022456
26459	solute carrier family 27 (fatty acid transporter), member 5	c7	13574359	13574456	Slc27a5	9.10204	6.92857	892	679	0.79604	-1.25622	8.06531e-06	0.00106266	2.59602e-14	2.59602e-14	0.00049975	0.022456
26459	solute carrier family 27 (fatty acid transporter), member 5	c7	13574703	13574901	Slc27a5	9.86432	8.49246	1963	1690	0.900319	-1.11072	0.00163538	0.0984714	2.59602e-14	2.59602e-14	0.00049975	0.022456
26459	solute carrier family 27 (fatty acid transporter), member 5	c7	13576316	13576406	Slc27a5	4.76923	5.0989	434	464	1.11804	1.11804	0.101337	0.944631	2.59602e-14	2.59602e-14	0.00049975	0.022456
26459	solute carrier family 27 (fatty acid transporter), member 5	c7	13576494	13576688	Slc27a5	10.8461	8.9641	2115	1748	0.864293	-1.15702	6.79505e-06	0.00091883	2.59602e-14	2.59602e-14	0.00049975	0.022456
26459	solute carrier family 27 (fatty acid transporter), member 5	c7	13578664	13578788	Slc27a5	12.952	11.392	1619	1424	0.919799	-1.08719	0.0223867	0.521303	2.59602e-14	2.59602e-14	0.00049975	0.022456
26459	solute carrier family 27 (fatty acid transporter), member 5	c7	13580229	13580387	Slc27a5	10.7673	7.99371	1712	1271	0.776375	-1.28804	8.10783e-12	2.50992e-09	2.59602e-14	2.59602e-14	0.00049975	0.022456
26459	solute carrier family 27 (fatty acid transporter), member 5	c7	13581580	13581789	Slc27a5	9.24286	7.90476	1941	1660	0.89436	-1.11812	0.000884439	0.0612209	2.59602e-14	2.59602e-14	0.00049975	0.022456
26459	solute carrier family 27 (fatty acid transporter), member 5	c7	13582727	13583541	Slc27a5	8.58528	7.18773	6997	5858	0.875523	-1.14217	6.15545e-14	2.3587e-11	2.59602e-14	2.59602e-14	0.00049975	0.022456
12350	carbonic anhydrase 3	c3	14863538	14863605	Car3	24.3677	26.8971	1657	1829	1.15431	1.15431	2.46416e-05	0.00289833	2.70186e-81	2.70186e-81	0.00049975	0.022456
12350	carbonic anhydrase 3	c3	14864250	14864447	Car3	29.1313	37.3182	5768	7389	1.33965	1.33965	1.38646e-62	2.89711e-59	2.70186e-81	2.70186e-81	0.00049975	0.022456
12350	carbonic anhydrase 3	c3	14866803	14866921	Car3	28.0588	34.2101	3339	4071	1.27501	1.27501	1.98529e-25	1.41223e-22	2.70186e-81	2.70186e-81	0.00049975	0.022456
12350	carbonic anhydrase 3	c3	14868349	14868441	Car3	22.0108	28.9247	2047	2690	1.37425	1.37425	1.58765e-27	1.19955e-24	2.70186e-81	2.70186e-81	0.00049975	0.022456
12350	carbonic anhydrase 3	c3	14869235	14869297	Car3	14.1429	16.3492	891	1030	1.2089	1.2089	3.62722e-05	0.00409004	2.70186e-81	2.70186e-81	0.00049975	0.022456
12350	carbonic anhydrase 3	c3	14870042	14870197	Car3	32.8397	39.1667	5123	6110	1.24723	1.24723	1.63738e-31	1.39472e-28	2.70186e-81	2.70186e-81	0.00049975	0.022456
12350	carbonic anhydrase 3	c3	14871542	14872373	Car3	27.2079	30.9519	22637	25752	1.18966	1.18966	2.70186e-81	8.81288e-78	2.70186e-81	2.70186e-81	0.00049975	0.022456
76971	RIKEN cDNA 2810007J24 gene	c7	14996068	14997168	2810007J24Rik	4.24523	3.97457	4674	4376	0.979081	-1.02137	0.319879	1	9.92111e-18	9.92111e-18	0.00049975	0.022456
76971	RIKEN cDNA 2810007J24 gene	c7	14998978	14999146	2810007J24Rik	3.73964	3.77515	632	638	1.05568	1.05568	0.348446	1	9.92111e-18	9.92111e-18	0.00049975	0.022456
76971	RIKEN cDNA 2810007J24 gene	c7	15001567	15001661	2810007J24Rik	8.93684	9.06316	849	861	1.06054	1.06054	0.23357	1	9.92111e-18	9.92111e-18	0.00049975	0.022456
76971	RIKEN cDNA 2810007J24 gene	c7	15008786	15008912	2810007J24Rik	6.35433	7.33071	807	931	1.20644	1.20644	0.000102796	0.0101907	9.92111e-18	9.92111e-18	0.00049975	0.022456
76971	RIKEN cDNA 2810007J24 gene	c7	15010697	15010905	2810007J24Rik	5.99522	7.89952	1253	1651	1.37793	1.37793	9.92111e-18	4.82465e-15	9.92111e-18	9.92111e-18	0.00049975	0.022456
76971	RIKEN cDNA 2810007J24 gene	c7	15013133	15013399	2810007J24Rik	5.59551	7.16854	1494	1914	1.33974	1.33974	2.14546e-17	1.02838e-14	9.92111e-18	9.92111e-18	0.00049975	0.022456
76971	RIKEN cDNA 2810007J24 gene	c7	15031791	15031935	2810007J24Rik	0.81379	1.09655	118	159	1.40911	1.40911	0.00549789	0.231867	9.92111e-18	9.92111e-18	0.00049975	0.022456
229096	YTH domain family 3	c3	16083183	16083520	Ythdf3	0.16272	0.25148	55	85	1.61617	1.61617	0.00660223	0.258622	1.47919e-10	1.47919e-10	0.00049975	0.022456
229096	YTH domain family 3	c3	16083922	16083946	Ythdf3	0	0	0	0	NA	NA	NA	NA	1.47919e-10	1.47919e-10	0.00049975	0.022456
229096	YTH domain family 3	c3	16086967	16087115	Ythdf3	0.01342	0.06711	2	10	5.22877	5.22877	0.0358408	0.648217	1.47919e-10	1.47919e-10	0.00049975	0.022456
229096	YTH domain family 3	c3	16089478	16089563	Ythdf3	0.12791	0.13953	11	12	1.14082	1.14082	0.914559	1	1.47919e-10	1.47919e-10	0.00049975	0.022456
229096	YTH domain family 3	c3	16103187	16103219	Ythdf3	0	0	0	0	NA	NA	NA	NA	1.47919e-10	1.47919e-10	0.00049975	0.022456
229096	YTH domain family 3	c3	16103826	16105424	Ythdf3	0.37523	0.50657	600	810	1.41177	1.41177	1.47919e-10	4.1126e-08	1.47919e-10	1.47919e-10	0.00049975	0.022456
229096	YTH domain family 3	c3	16113955	16117035	Ythdf3	0.16326	0.148	503	456	0.94804	-1.05481	0.427771	1	1.47919e-10	1.47919e-10	0.00049975	0.022456
13649	epidermal growth factor receptor	c11	16652206	16652573	Egfr	1.69837	2.51087	625	924	1.54604	1.54604	2.80902e-17	1.33686e-14	2.80902e-17	2.80902e-17	0.00049975	0.022456
13649	epidermal growth factor receptor	c11	16758899	16759050	Egfr	2.21053	2.08553	336	317	0.98662	-1.01356	0.894275	1	2.80902e-17	2.80902e-17	0.00049975	0.022456
13649	epidermal growth factor receptor	c11	16760071	16760254	Egfr	2.44565	3.02717	450	557	1.29441	1.29441	5.09633e-05	0.00555006	2.80902e-17	2.80902e-17	0.00049975	0.022456
13649	epidermal growth factor receptor	c11	16762949	16763083	Egfr	2.27407	3.02963	307	409	1.3932	1.3932	1.219e-05	0.00155703	2.80902e-17	2.80902e-17	0.00049975	0.022456
13649	epidermal growth factor receptor	c11	16767234	16767302	Egfr	1.63768	1.7971	113	124	1.14755	1.14755	0.320155	1	2.80902e-17	2.80902e-17	0.00049975	0.022456
13649	epidermal growth factor receptor	c11	16768111	16768229	Egfr	2.05042	2.04202	244	243	1.04147	1.04147	0.686915	1	2.80902e-17	2.80902e-17	0.00049975	0.022456
13649	epidermal growth factor receptor	c11	16769222	16769363	Egfr	4.02817	4.90141	572	696	1.27246	1.27246	2.12096e-05	0.00253932	2.80902e-17	2.80902e-17	0.00049975	0.022456
13649	epidermal growth factor receptor	c11	16770979	16771095	Egfr	2.42735	3.08547	284	361	1.32929	1.32929	0.000368817	0.0303153	2.80902e-17	2.80902e-17	0.00049975	0.022456
13649	epidermal growth factor receptor	c11	16771586	16771712	Egfr	1.81102	1.94488	230	247	1.12305	1.12305	0.221942	1	2.80902e-17	2.80902e-17	0.00049975	0.022456
13649	epidermal growth factor receptor	c11	16771805	16771878	Egfr	1.41892	1.12162	105	83	0.826644	-1.20971	0.220489	1	2.80902e-17	2.80902e-17	0.00049975	0.022456
13649	epidermal growth factor receptor	c11	16772849	16772939	Egfr	1.63736	1.87912	149	171	1.20016	1.20016	0.115388	0.987737	2.80902e-17	2.80902e-17	0.00049975	0.022456
13649	epidermal growth factor receptor	c11	16774963	16775162	Egfr	3.045	3.455	609	691	1.18656	1.18656	0.00225981	0.125573	2.80902e-17	2.80902e-17	0.00049975	0.022456
13649	epidermal growth factor receptor	c11	16778130	16778262	Egfr	3.37594	3.44361	449	458	1.06672	1.06672	0.347493	1	2.80902e-17	2.80902e-17	0.00049975	0.022456
13649	epidermal growth factor receptor	c11	16781467	16781557	Egfr	2.62637	3.47253	239	316	1.38267	1.38267	0.000174106	0.0160331	2.80902e-17	2.80902e-17	0.00049975	0.022456
13649	epidermal growth factor receptor	c11	16783459	16783616	Egfr	4.58228	6.23418	724	985	1.42275	1.42275	5.35722e-13	1.9105e-10	2.80902e-17	2.80902e-17	0.00049975	0.022456
13649	epidermal growth factor receptor	c11	16787144	16787661	Egfr	1.53282	1.6583	794	859	1.13136	1.13136	0.0129858	0.389499	2.80902e-17	2.80902e-17	0.00049975	0.022456
13649	epidermal growth factor receptor	c11	16789916	16790057	Egfr	1.03521	1.20423	147	171	1.21649	1.21649	0.0912105	0.918083	2.80902e-17	2.80902e-17	0.00049975	0.022456
13649	epidermal growth factor receptor	c11	16791181	16791303	Egfr	0.87805	1	108	123	1.191	1.191	0.207171	1	2.80902e-17	2.80902e-17	0.00049975	0.022456
13649	epidermal growth factor receptor	c11	16793011	16793109	Egfr	0.91919	1.0202	91	101	1.16067	1.16067	0.337221	1	2.80902e-17	2.80902e-17	0.00049975	0.022456
13649	epidermal growth factor receptor	c11	16796897	16797082	Egfr	2	2.52151	372	469	1.31844	1.31844	7.49501e-05	0.00771616	2.80902e-17	2.80902e-17	0.00049975	0.022456
13649	epidermal growth factor receptor	c11	16804308	16804463	Egfr	1.85897	2.23718	290	349	1.25851	1.25851	0.00422889	0.193745	2.80902e-17	2.80902e-17	0.00049975	0.022456
13649	epidermal growth factor receptor	c11	16805351	16805426	Egfr	0.47368	0.84211	36	64	1.85912	1.85912	0.00345127	0.16888	2.80902e-17	2.80902e-17	0.00049975	0.022456
13649	epidermal growth factor receptor	c11	16806739	16806885	Egfr	1.11565	1.68707	164	248	1.58139	1.58139	5.51285e-06	0.000763198	2.80902e-17	2.80902e-17	0.00049975	0.022456
13649	epidermal growth factor receptor	c11	16808880	16808977	Egfr	1.55102	1.5	152	147	1.01136	1.01136	0.968283	1	2.80902e-17	2.80902e-17	0.00049975	0.022456
13649	epidermal growth factor receptor	c11	16809735	16809902	Egfr	1.83929	1.97024	309	331	1.12021	1.12021	0.162631	1	2.80902e-17	2.80902e-17	0.00049975	0.022456
13649	epidermal growth factor receptor	c11	16810211	16810258	Egfr	0.29167	0.29167	14	14	1.04575	1.04575	1	1	2.80902e-17	2.80902e-17	0.00049975	0.022456
13649	epidermal growth factor receptor	c11	16810797	16810899	Egfr	1.43689	1.74757	148	180	1.27186	1.27186	0.0342351	0.646479	2.80902e-17	2.80902e-17	0.00049975	0.022456
13649	epidermal growth factor receptor	c11	16811497	16813910	Egfr	1.79785	2.03107	4340	4903	1.18141	1.18141	1.25314e-15	5.3542e-13	2.80902e-17	2.80902e-17	0.00049975	0.022456
71853	protein disulfide isomerase associated 6	c12	17273401	17273457	Pdia6	0.87719	1.26316	50	72	1.50589	1.50589	0.0316478	0.621309	0.00174701	0.00174701	0.00049975	0.022456
71853	protein disulfide isomerase associated 6	c12	17277202	17277343	Pdia6	1.85211	2.11972	263	301	1.19685	1.19685	0.0366464	0.655838	0.00174701	0.00174701	0.00049975	0.022456
71853	protein disulfide isomerase associated 6	c12	17280751	17280808	Pdia6	1.13793	1.7931	66	104	1.64786	1.64786	0.00174701	0.102651	0.00174701	0.00174701	0.00049975	0.022456
71853	protein disulfide isomerase associated 6	c12	17281190	17281316	Pdia6	2.45669	2.67717	312	340	1.1396	1.1396	0.10333	0.951432	0.00174701	0.00174701	0.00049975	0.022456
71853	protein disulfide isomerase associated 6	c12	17284004	17284110	Pdia6	2.80374	2.27103	300	243	0.847061	-1.18055	0.0597678	0.807959	0.00174701	0.00174701	0.00049975	0.022456
71853	protein disulfide isomerase associated 6	c12	17285320	17285450	Pdia6	2.51145	3.01527	329	395	1.25554	1.25554	0.00254198	0.136593	0.00174701	0.00174701	0.00049975	0.022456
71853	protein disulfide isomerase associated 6	c12	17285642	17285756	Pdia6	2.46957	2.41739	284	278	1.02366	1.02366	0.81421	1	0.00174701	0.00174701	0.00049975	0.022456
71853	protein disulfide isomerase associated 6	c12	17286385	17286525	Pdia6	3.79433	3.77305	535	532	1.03989	1.03989	0.542998	1	0.00174701	0.00174701	0.00049975	0.022456
71853	protein disulfide isomerase associated 6	c12	17287184	17287268	Pdia6	2.84706	3.07059	242	261	1.12786	1.12786	0.192053	1	0.00174701	0.00174701	0.00049975	0.022456
71853	protein disulfide isomerase associated 6	c12	17287373	17287445	Pdia6	2.19178	2.60274	160	190	1.24183	1.24183	0.048948	0.748262	0.00174701	0.00174701	0.00049975	0.022456
71853	protein disulfide isomerase associated 6	c12	17287717	17287875	Pdia6	3.47799	2.86792	553	456	0.862322	-1.15966	0.0207561	0.506603	0.00174701	0.00174701	0.00049975	0.022456
71853	protein disulfide isomerase associated 6	c12	17290006	17290102	Pdia6	1.40206	1.85567	136	180	1.38409	1.38409	0.00484381	0.212038	0.00174701	0.00174701	0.00049975	0.022456
71853	protein disulfide isomerase associated 6	c12	17290744	17291526	Pdia6	1.72031	1.46105	1347	1144	0.888154	-1.12593	0.00336923	0.165958	0.00174701	0.00174701	0.00049975	0.022456
13123	cytochrome P450, family 7, subfamily b, polypeptide 1	c3	17971950	17972753	Cyp7b1	2.55348	2.37687	2053	1911	0.973423	-1.0273	0.405627	1	1.85761e-10	1.85761e-10	0.00049975	0.022456
13123	cytochrome P450, family 7, subfamily b, polypeptide 1	c3	17979305	17979480	Cyp7b1	2.77273	2.83523	488	499	1.06933	1.06933	0.307145	1	1.85761e-10	1.85761e-10	0.00049975	0.022456
13123	cytochrome P450, family 7, subfamily b, polypeptide 1	c3	17996523	17996729	Cyp7b1	4.66667	5.14493	966	1065	1.15293	1.15293	0.00145549	0.0899065	1.85761e-10	1.85761e-10	0.00049975	0.022456
13123	cytochrome P450, family 7, subfamily b, polypeptide 1	c3	17997204	17997794	Cyp7b1	2.54992	2.6819	1507	1585	1.09988	1.09988	0.00855836	0.303671	1.85761e-10	1.85761e-10	0.00049975	0.022456
13123	cytochrome P450, family 7, subfamily b, polypeptide 1	c3	18003701	18003837	Cyp7b1	1.62044	1.90511	222	261	1.22947	1.22947	0.0263393	0.572381	1.85761e-10	1.85761e-10	0.00049975	0.022456
13123	cytochrome P450, family 7, subfamily b, polypeptide 1	c3	18143088	18143338	Cyp7b1	2.88048	3.77291	723	947	1.36975	1.36975	1.85761e-10	5.14336e-08	1.85761e-10	1.85761e-10	0.00049975	0.022456
12846	catechol-O-methyltransferase 1	c16	18407168	18408133	Comt1	12.2164	11.5331	11801	11141	0.987268	-1.0129	0.335165	1	5.19879e-08	5.19879e-08	0.00049975	0.022456
12846	catechol-O-methyltransferase 1	c16	18410776	18410907	Comt1	10.8258	10.6136	1429	1401	1.02526	1.02526	0.519015	1	5.19879e-08	5.19879e-08	0.00049975	0.022456
12846	catechol-O-methyltransferase 1	c16	18411220	18411413	Comt1	11.5155	10.5516	2234	2047	0.958219	-1.0436	0.16764	1	5.19879e-08	5.19879e-08	0.00049975	0.022456
12846	catechol-O-methyltransferase 1	c16	18411783	18412050	Comt1	14.1567	14.7649	3794	3957	1.09068	1.09068	0.000138626	0.0132029	5.19879e-08	5.19879e-08	0.00049975	0.022456
12846	catechol-O-methyltransferase 1	c16	18413359	18413587	Comt1	4.96943	5.91703	1138	1355	1.24517	1.24517	5.19879e-08	1.07958e-05	5.19879e-08	5.19879e-08	0.00049975	0.022456
12846	catechol-O-methyltransferase 1	c16	18424397	18424453	Comt1	1.36842	0.89474	78	51	0.683763	-1.4625	0.0417845	0.701532	5.19879e-08	5.19879e-08	0.00049975	0.022456
12846	catechol-O-methyltransferase 1	c16	18426449	18426509	Comt1	1.06557	0.95082	65	58	0.933135	-1.07166	0.769501	1	5.19879e-08	5.19879e-08	0.00049975	0.022456
12846	catechol-O-methyltransferase 1	c16	18426653	18426809	Comt1	0.07006	0.12102	11	19	1.8063	1.8063	0.161252	1	5.19879e-08	5.19879e-08	0.00049975	0.022456
12870	ceruloplasmin	c3	19857054	19857429	Cp	1.07713	1.05053	405	395	1.01993	1.01993	0.80742	1	2.51601e-07	2.51601e-07	0.00049975	0.022456
12870	ceruloplasmin	c3	19864280	19864527	Cp	3.02419	3.22177	750	799	1.11408	1.11408	0.0356908	0.648217	2.51601e-07	2.51601e-07	0.00049975	0.022456
12870	ceruloplasmin	c3	19866239	19866448	Cp	6.23333	6.69048	1309	1405	1.12245	1.12245	0.00279336	0.145469	2.51601e-07	2.51601e-07	0.00049975	0.022456
12870	ceruloplasmin	c3	19868040	19868213	Cp	3.75287	3.50575	653	610	0.976892	-1.02365	0.698709	1	2.51601e-07	2.51601e-07	0.00049975	0.022456
12870	ceruloplasmin	c3	19869776	19870030	Cp	5.07059	4.87843	1293	1244	1.00612	1.00612	0.893488	1	2.51601e-07	2.51601e-07	0.00049975	0.022456
12870	ceruloplasmin	c3	19870912	19871083	Cp	5.37791	6.22674	925	1071	1.21081	1.21081	2.17642e-05	0.00259642	2.51601e-07	2.51601e-07	0.00049975	0.022456
12870	ceruloplasmin	c3	19872615	19872754	Cp	3.55714	3.05	498	427	0.896661	-1.11525	0.104849	0.960779	2.51601e-07	2.51601e-07	0.00049975	0.022456
12870	ceruloplasmin	c3	19873777	19873929	Cp	4.10458	4.05882	628	621	1.0341	1.0341	0.572603	1	2.51601e-07	2.51601e-07	0.00049975	0.022456
12870	ceruloplasmin	c3	19874859	19875058	Cp	5.74	5.355	1148	1071	0.975613	-1.025	0.575502	1	2.51601e-07	2.51601e-07	0.00049975	0.022456
12870	ceruloplasmin	c3	19877096	19877246	Cp	3.80132	3.6755	574	555	1.01114	1.01114	0.875783	1	2.51601e-07	2.51601e-07	0.00049975	0.022456
12870	ceruloplasmin	c3	19878860	19879072	Cp	5.15962	4.95775	1099	1056	1.00484	1.00484	0.92792	1	2.51601e-07	2.51601e-07	0.00049975	0.022456
12870	ceruloplasmin	c3	19880591	19880798	Cp	6.72596	6.58654	1399	1370	1.02408	1.02408	0.543861	1	2.51601e-07	2.51601e-07	0.00049975	0.022456
12870	ceruloplasmin	c3	19881963	19882102	Cp	3.94286	4.14286	552	580	1.0988	1.0988	0.119848	0.987737	2.51601e-07	2.51601e-07	0.00049975	0.022456
12870	ceruloplasmin	c3	19883393	19883521	Cp	4.86047	4.17829	627	539	0.898982	-1.11237	0.0743278	0.866906	2.51601e-07	2.51601e-07	0.00049975	0.022456
12870	ceruloplasmin	c3	19885560	19885666	Cp	4.37383	3.54206	468	379	0.846883	-1.1808	0.0176239	0.469314	2.51601e-07	2.51601e-07	0.00049975	0.022456
12870	ceruloplasmin	c3	19887359	19887575	Cp	4.02304	3.64055	873	790	0.94633	-1.05671	0.271756	1	2.51601e-07	2.51601e-07	0.00049975	0.022456
12870	ceruloplasmin	c3	19887933	19888072	Cp	9.25	8.56429	1295	1199	0.968232	-1.03281	0.432121	1	2.51601e-07	2.51601e-07	0.00049975	0.022456
12870	ceruloplasmin	c3	19889053	19889218	Cp	11.0121	9.18675	1828	1525	0.872416	-1.14624	8.79843e-05	0.00891394	2.51601e-07	2.51601e-07	0.00049975	0.022456
12870	ceruloplasmin	c3	19892509	19892937	Cp	6.54545	5.41492	2808	2323	0.865131	-1.15589	2.51601e-07	4.61555e-05	2.51601e-07	2.51601e-07	0.00049975	0.022456
12870	ceruloplasmin	c3	19905467	19905571	Cp	0.02857	0.04762	3	5	1.74292	1.74292	0.676739	1	2.51601e-07	2.51601e-07	0.00049975	0.022456
12870	ceruloplasmin	c3	19906550	19907609	Cp	0.00943	0.01226	10	13	1.35948	1.35948	0.599985	1	2.51601e-07	2.51601e-07	0.00049975	0.022456
19733	regucalcin	cX	20126944	20126999	Rgn	1.75	0.82143	98	46	0.490865	-2.03722	6.81607e-05	0.00709757	6.53359e-27	6.53359e-27	0.00049975	0.022456
19733	regucalcin	cX	20127489	20127667	Rgn	8.27933	7.2514	1482	1298	0.915918	-1.0918	0.0218928	0.51923	6.53359e-27	6.53359e-27	0.00049975	0.022456
19733	regucalcin	cX	20129446	20129628	Rgn	9.45355	9.04918	1730	1656	1.00102	1.00102	0.989981	1	6.53359e-27	6.53359e-27	0.00049975	0.022456
19733	regucalcin	cX	20134638	20134853	Rgn	8.7963	8.69907	1900	1879	1.0342	1.0342	0.308989	1	6.53359e-27	6.53359e-27	0.00049975	0.022456
19733	regucalcin	cX	20136481	20136612	Rgn	11.75	11.2045	1551	1479	0.997209	-1.0028	0.953169	1	6.53359e-27	6.53359e-27	0.00049975	0.022456
19733	regucalcin	cX	20137103	20137257	Rgn	12.529	10.7613	1942	1668	0.898208	-1.11333	0.00137008	0.0859002	6.53359e-27	6.53359e-27	0.00049975	0.022456
19733	regucalcin	cX	20138561	20139213	Rgn	7.68147	5.83308	5016	3809	0.794115	-1.25926	6.53359e-27	4.82739e-24	6.53359e-27	6.53359e-27	0.00049975	0.022456
11812	apolipoprotein C-I	c7	20274830	20274985	Apoc1	130.962	110.75	20430	17277	0.884362	-1.13076	1.18874e-32	1.08886e-29	4.40661e-128	4.40661e-128	0.00049975	0.022456
11812	apolipoprotein C-I	c7	20277237	20277384	Apoc1	133.547	98.25	19765	14541	0.769356	-1.29979	4.40661e-128	2.67868e-124	4.40661e-128	4.40661e-128	0.00049975	0.022456
11812	apolipoprotein C-I	c7	20277760	20277945	Apoc1	17.0699	18.914	3175	3518	1.15873	1.15873	1.82882e-09	4.58863e-07	4.40661e-128	4.40661e-128	0.00049975	0.022456
11812	apolipoprotein C-I	c7	20277958	20278007	Apoc1	0.66	0.66	33	33	1.04575	1.04575	0.953252	1	4.40661e-128	4.40661e-128	0.00049975	0.022456
11816	apolipoprotein E	c7	20281593	20282452	Apoe	301.444	271.816	259242	233762	0.942971	-1.06048	9.4658e-96	3.61683e-92	9.4658e-96	9.4658e-96	0.00049975	0.022456
11816	apolipoprotein E	c7	20282828	20282996	Apoe	279.876	238.331	47299	40278	0.890524	-1.12293	8.51331e-66	1.96295e-62	9.4658e-96	9.4658e-96	0.00049975	0.022456
11816	apolipoprotein E	c7	20283537	20283602	Apoe	211.864	170.727	13983	11268	0.842707	-1.18665	9.79346e-42	1.29674e-38	9.4658e-96	9.4658e-96	0.00049975	0.022456
11816	apolipoprotein E	c7	20284360	20284515	Apoe	1.24359	1.15385	194	180	0.970288	-1.03062	0.81053	1	9.4658e-96	9.4658e-96	0.00049975	0.022456
11668	aldehyde dehydrogenase family 1, subfamily A1	c19	20676472	20676567	Aldh1a1	7.70833	10.7188	740	1029	1.45416	1.45416	6.68399e-15	2.75886e-12	6.68399e-15	6.68399e-15	0.00049975	0.022456
11668	aldehyde dehydrogenase family 1, subfamily A1	c19	20685403	20685507	Aldh1a1	7.68571	7.09524	807	745	0.965412	-1.03583	0.504467	1	6.68399e-15	6.68399e-15	0.00049975	0.022456
11668	aldehyde dehydrogenase family 1, subfamily A1	c19	20692370	20692510	Aldh1a1	5.41135	4.47518	763	631	0.864838	-1.15629	0.00748797	0.280868	6.68399e-15	6.68399e-15	0.00049975	0.022456
11668	aldehyde dehydrogenase family 1, subfamily A1	c19	20694459	20694588	Aldh1a1	9.19231	8.82308	1195	1147	1.00375	1.00375	0.944292	1	6.68399e-15	6.68399e-15	0.00049975	0.022456
11668	aldehyde dehydrogenase family 1, subfamily A1	c19	20696159	20696220	Aldh1a1	6.95161	6.87097	431	426	1.03362	1.03362	0.652774	1	6.68399e-15	6.68399e-15	0.00049975	0.022456
11668	aldehyde dehydrogenase family 1, subfamily A1	c19	20697815	20697943	Aldh1a1	11.186	11.5271	1443	1487	1.07764	1.07764	0.0448947	0.723535	6.68399e-15	6.68399e-15	0.00049975	0.022456
11668	aldehyde dehydrogenase family 1, subfamily A1	c19	20699202	20699315	Aldh1a1	9.90351	10.9123	1129	1244	1.15228	1.15228	0.000601969	0.0452519	6.68399e-15	6.68399e-15	0.00049975	0.022456
11668	aldehyde dehydrogenase family 1, subfamily A1	c19	20703544	20703646	Aldh1a1	1.1165	1.1165	115	115	1.04575	1.04575	0.784603	1	6.68399e-15	6.68399e-15	0.00049975	0.022456
11668	aldehyde dehydrogenase family 1, subfamily A1	c19	20705156	20705340	Aldh1a1	12.573	11.9351	2326	2208	0.992703	-1.00735	0.816804	1	6.68399e-15	6.68399e-15	0.00049975	0.022456
11668	aldehyde dehydrogenase family 1, subfamily A1	c19	20708839	20709003	Aldh1a1	10.4303	10.3151	1721	1702	1.03421	1.03421	0.333546	1	6.68399e-15	6.68399e-15	0.00049975	0.022456
11668	aldehyde dehydrogenase family 1, subfamily A1	c19	20711158	20711315	Aldh1a1	8.75316	8.86076	1383	1400	1.05861	1.05861	0.137909	1	6.68399e-15	6.68399e-15	0.00049975	0.022456
11668	aldehyde dehydrogenase family 1, subfamily A1	c19	20714554	20714628	Aldh1a1	11.04	11.4933	828	862	1.0887	1.0887	0.08495	0.890696	6.68399e-15	6.68399e-15	0.00049975	0.022456
11668	aldehyde dehydrogenase family 1, subfamily A1	c19	20717384	20717952	Aldh1a1	12.6081	13.1564	7174	7486	1.09124	1.09124	1.29732e-07	2.52172e-05	6.68399e-15	6.68399e-15	0.00049975	0.022456
22139	transthyretin	c18	20823914	20824008	Ttr	48.5368	35.9263	4611	3413	0.774054	-1.2919	6.33526e-30	5.10382e-27	9.86315e-40	9.86315e-40	0.00049975	0.022456
22139	transthyretin	c18	20824957	20825087	Ttr	147.252	125.779	19290	16477	0.893256	-1.1195	1.7818e-26	1.28803e-23	9.86315e-40	9.86315e-40	0.00049975	0.022456
22139	transthyretin	c18	20828480	20828615	Ttr	164.735	138.279	22404	18806	0.87781	-1.1392	9.86315e-40	1.22132e-36	9.86315e-40	9.86315e-40	0.00049975	0.022456
22139	transthyretin	c18	20832132	20832820	Ttr	106.01	94.9985	73041	65454	0.937129	-1.06709	1.16061e-33	1.1008e-30	9.86315e-40	9.86315e-40	0.00049975	0.022456
14859	glutathione S-transferase, alpha 3	c1	21230670	21230740	Gsta3	1.04225	1.3662	74	97	1.37079	1.37079	0.0482282	0.74143	3.32529e-57	3.32529e-57	0.00049975	0.022456
14859	glutathione S-transferase, alpha 3	c1	21235019	21235113	Gsta3	1.36842	1.26316	130	120	0.965312	-1.03593	0.829275	1	3.32529e-57	3.32529e-57	0.00049975	0.022456
14859	glutathione S-transferase, alpha 3	c1	21239832	21239939	Gsta3	19.0463	16.8426	2057	1819	0.924758	-1.08136	0.0157312	0.438744	3.32529e-57	3.32529e-57	0.00049975	0.022456
14859	glutathione S-transferase, alpha 3	c1	21247412	21247463	Gsta3	14.7692	10.4808	768	545	0.742105	-1.34752	1.05126e-07	2.09521e-05	3.32529e-57	3.32529e-57	0.00049975	0.022456
14859	glutathione S-transferase, alpha 3	c1	21248929	21249061	Gsta3	34.4135	27.391	4577	3643	0.832354	-1.20141	1.38343e-16	6.20839e-14	3.32529e-57	3.32529e-57	0.00049975	0.022456
14859	glutathione S-transferase, alpha 3	c1	21250129	21250270	Gsta3	21.8169	19.4578	3098	2763	0.932673	-1.07219	0.00801545	0.291244	3.32529e-57	3.32529e-57	0.00049975	0.022456
14859	glutathione S-transferase, alpha 3	c1	21252874	21253005	Gsta3	22.6364	18.9546	2988	2502	0.875662	-1.14199	1.0074e-06	0.000161958	3.32529e-57	3.32529e-57	0.00049975	0.022456
14859	glutathione S-transferase, alpha 3	c1	21254924	21255640	Gsta3	14.3333	10.788	10277	7735	0.787089	-1.2705	3.32529e-57	6.1764e-54	3.32529e-57	3.32529e-57	0.00049975	0.022456
17449	malate dehydrogenase 1, NAD (soluble)	c11	21456790	21457571	Mdh1	3.26343	2.55499	2552	1998	0.818738	-1.22139	2.20514e-11	6.52435e-09	2.20514e-11	2.20514e-11	0.00049975	0.022456
17449	malate dehydrogenase 1, NAD (soluble)	c11	21458465	21458554	Mdh1	6.96667	6.74444	627	607	1.0124	1.0124	0.850943	1	2.20514e-11	2.20514e-11	0.00049975	0.022456
17449	malate dehydrogenase 1, NAD (soluble)	c11	21459195	21459308	Mdh1	7.82456	7.83333	892	893	1.04693	1.04693	0.344556	1	2.20514e-11	2.20514e-11	0.00049975	0.022456
17449	malate dehydrogenase 1, NAD (soluble)	c11	21459702	21459878	Mdh1	9.87571	9.89266	1748	1751	1.04755	1.04755	0.174712	1	2.20514e-11	2.20514e-11	0.00049975	0.022456
17449	malate dehydrogenase 1, NAD (soluble)	c11	21462868	21462990	Mdh1	6.30081	6.80488	775	837	1.12942	1.12942	0.0156076	0.437488	2.20514e-11	2.20514e-11	0.00049975	0.022456
17449	malate dehydrogenase 1, NAD (soluble)	c11	21464044	21464219	Mdh1	5.74432	5.36932	1011	945	0.977486	-1.02303	0.630749	1	2.20514e-11	2.20514e-11	0.00049975	0.022456
17449	malate dehydrogenase 1, NAD (soluble)	c11	21465827	21465923	Mdh1	5.93814	6.64948	576	645	1.17103	1.17103	0.00636619	0.252612	2.20514e-11	2.20514e-11	0.00049975	0.022456
17449	malate dehydrogenase 1, NAD (soluble)	c11	21466623	21466721	Mdh1	5.58586	5.94949	553	589	1.11383	1.11383	0.0731325	0.861012	2.20514e-11	2.20514e-11	0.00049975	0.022456
17449	malate dehydrogenase 1, NAD (soluble)	c11	21471733	21471833	Mdh1	2.64356	3.08911	267	312	1.22201	1.22201	0.0179151	0.474613	2.20514e-11	2.20514e-11	0.00049975	0.022456
235043	transmembrane protein 205	c9	21725453	21725793	Tmem205	13.0968	10.8153	4466	3688	0.863579	-1.15797	4.46884e-11	1.288e-08	4.46884e-11	4.46884e-11	0.00049975	0.022456
235043	transmembrane protein 205	c9	21730435	21730598	Tmem205	12.2622	11.1585	2011	1830	0.951632	-1.05083	0.128838	1	4.46884e-11	4.46884e-11	0.00049975	0.022456
235043	transmembrane protein 205	c9	21730693	21730801	Tmem205	8.22018	6.97248	896	760	0.887024	-1.12736	0.0160419	0.442518	4.46884e-11	4.46884e-11	0.00049975	0.022456
235043	transmembrane protein 205	c9	21731736	21731906	Tmem205	1.30994	1.74854	224	299	1.3959	1.3959	0.000178071	0.0163333	4.46884e-11	4.46884e-11	0.00049975	0.022456
11534	adenosine kinase	c14	21871855	21871922	Adk	1.10294	0.85294	75	58	0.808717	-1.23653	0.258592	1	1.13455e-06	1.13455e-06	0.00049975	0.022456
11534	adenosine kinase	c14	21911589	21911663	Adk	2.46667	2.54667	185	191	1.07967	1.07967	0.489112	1	1.13455e-06	1.13455e-06	0.00049975	0.022456
11534	adenosine kinase	c14	21923042	21923095	Adk	2.09259	1.96296	113	106	0.980974	-1.0194	0.94063	1	1.13455e-06	1.13455e-06	0.00049975	0.022456
11534	adenosine kinase	c14	21989022	21989100	Adk	2.79747	2.67089	221	211	0.998436	-1.00157	1	1	1.13455e-06	1.13455e-06	0.00049975	0.022456
11534	adenosine kinase	c14	22054055	22054227	Adk	5.83815	6.87861	1010	1190	1.23213	1.23213	1.13455e-06	0.000180627	1.13455e-06	1.13455e-06	0.00049975	0.022456
11534	adenosine kinase	c14	22059685	22059793	Adk	4.27523	3.85321	466	420	0.942526	-1.06098	0.397388	1	1.13455e-06	1.13455e-06	0.00049975	0.022456
11534	adenosine kinase	c14	22137235	22137405	Adk	5.09357	4.81287	871	823	0.988124	-1.01202	0.824734	1	1.13455e-06	1.13455e-06	0.00049975	0.022456
11534	adenosine kinase	c14	22188293	22188328	Adk	0	0	0	0	NA	NA	NA	NA	1.13455e-06	1.13455e-06	0.00049975	0.022456
11534	adenosine kinase	c14	22200725	22200839	Adk	4.08696	4.1913	470	482	1.07246	1.07246	0.295157	1	1.13455e-06	1.13455e-06	0.00049975	0.022456
11534	adenosine kinase	c14	22242725	22242811	Adk	4.06897	3.67816	354	320	0.945315	-1.05785	0.489789	1	1.13455e-06	1.13455e-06	0.00049975	0.022456
11534	adenosine kinase	c14	22267036	22267768	Adk	5.15143	4.52797	3776	3319	0.91919	-1.08791	0.000413948	0.0334274	1.13455e-06	1.13455e-06	0.00049975	0.022456
11625	alpha-2-HS-glycoprotein	c16	22892115	22892400	Ahsg	72.7063	72.7692	20794	20812	1.04666	1.04666	3.32183e-06	0.000485506	2.31132e-35	2.31132e-35	0.00049975	0.022456
11625	alpha-2-HS-glycoprotein	c16	22894398	22894508	Ahsg	81.1712	85.5586	9010	9497	1.10228	1.10228	3.62022e-11	1.05478e-08	2.31132e-35	2.31132e-35	0.00049975	0.022456
11625	alpha-2-HS-glycoprotein	c16	22894868	22894952	Ahsg	88.0235	86.6471	7482	7365	1.0294	1.0294	0.0787996	0.879815	2.31132e-35	2.31132e-35	0.00049975	0.022456
11625	alpha-2-HS-glycoprotein	c16	22895267	22895430	Ahsg	123.762	133.543	20297	21901	1.1284	1.1284	2.31132e-35	2.34167e-32	2.31132e-35	2.31132e-35	0.00049975	0.022456
11625	alpha-2-HS-glycoprotein	c16	22896581	22896682	Ahsg	68.5882	70.8726	6996	7229	1.08058	1.08058	3.93119e-06	0.000565301	2.31132e-35	2.31132e-35	0.00049975	0.022456
11625	alpha-2-HS-glycoprotein	c16	22898201	22898284	Ahsg	71.9643	65.9643	6045	5541	0.958565	-1.04323	0.0234112	0.532368	2.31132e-35	2.31132e-35	0.00049975	0.022456
11625	alpha-2-HS-glycoprotein	c16	22898870	22899511	Ahsg	115.492	106.117	74146	68127	0.960863	-1.04073	4.74868e-14	1.83542e-11	2.31132e-35	2.31132e-35	0.00049975	0.022456
59083	fetuin beta	c16	22918455	22918663	Fetub	0	0.00478	0	1	Inf	Inf	0.982152	1	2.1504e-07	2.1504e-07	0.00049975	0.022456
59083	fetuin beta	c16	22920295	22920568	Fetub	3.55474	4.25912	974	1167	1.25297	1.25297	2.1504e-07	3.9721e-05	2.1504e-07	2.1504e-07	0.00049975	0.022456
59083	fetuin beta	c16	22929148	22929382	Fetub	6.74043	7.33191	1584	1723	1.13752	1.13752	0.000226883	0.0201473	2.1504e-07	2.1504e-07	0.00049975	0.022456
59083	fetuin beta	c16	22929706	22929816	Fetub	6.14414	6.08108	682	675	1.03502	1.03502	0.543921	1	2.1504e-07	2.1504e-07	0.00049975	0.022456
59083	fetuin beta	c16	22932323	22932410	Fetub	3.95455	4.18182	348	368	1.10586	1.10586	0.190577	1	2.1504e-07	2.1504e-07	0.00049975	0.022456
59083	fetuin beta	c16	22934306	22934469	Fetub	7.32317	6.75	1201	1107	0.963906	-1.03745	0.388918	1	2.1504e-07	2.1504e-07	0.00049975	0.022456
59083	fetuin beta	c16	22935715	22935813	Fetub	6.66667	6.73737	660	667	1.05685	1.05685	0.327226	1	2.1504e-07	2.1504e-07	0.00049975	0.022456
59083	fetuin beta	c16	22937920	22938030	Fetub	5.25225	4.7027	583	522	0.936336	-1.06799	0.288334	1	2.1504e-07	2.1504e-07	0.00049975	0.022456
59083	fetuin beta	c16	22939349	22939841	Fetub	6.54767	5.88032	3228	2899	0.939171	-1.06477	0.0146659	0.421698	2.1504e-07	2.1504e-07	0.00049975	0.022456
94175	histidine-rich glycoprotein	c16	22951145	22951411	Hrg	7.24345	10.1311	1934	2705	1.46265	1.46265	1.07465e-37	1.18774e-34	1.07465e-37	1.07465e-37	0.00049975	0.022456
94175	histidine-rich glycoprotein	c16	22953732	22953842	Hrg	6.07207	6.22523	674	691	1.07213	1.07213	0.207766	1	1.07465e-37	1.07465e-37	0.00049975	0.022456
94175	histidine-rich glycoprotein	c16	22954519	22954609	Hrg	6.51648	6.48352	593	590	1.04046	1.04046	0.513663	1	1.07465e-37	1.07465e-37	0.00049975	0.022456
94175	histidine-rich glycoprotein	c16	22956113	22956279	Hrg	8.00599	8.38922	1337	1401	1.09581	1.09581	0.0175487	0.467963	1.07465e-37	1.07465e-37	0.00049975	0.022456
94175	histidine-rich glycoprotein	c16	22957540	22957620	Hrg	3.35802	3.12346	272	253	0.972706	-1.02806	0.784706	1	1.07465e-37	1.07465e-37	0.00049975	0.022456
94175	histidine-rich glycoprotein	c16	22959234	22959335	Hrg	6.57843	6.07843	671	620	0.966271	-1.03491	0.55645	1	1.07465e-37	1.07465e-37	0.00049975	0.022456
94175	histidine-rich glycoprotein	c16	22960815	22961733	Hrg	12.4037	12.1926	11399	11205	1.02796	1.02796	0.0387425	0.673227	1.07465e-37	1.07465e-37	0.00049975	0.022456
30956	aminoadipate-semialdehyde synthase	c6	23022170	23023090	Aass	0.97611	0.94354	899	869	1.01086	1.01086	0.83896	1	3.75644e-06	3.75644e-06	0.00049975	0.022456
30956	aminoadipate-semialdehyde synthase	c6	23024528	23024704	Aass	2.55932	2.25989	453	400	0.923404	-1.08295	0.25952	1	3.75644e-06	3.75644e-06	0.00049975	0.022456
30956	aminoadipate-semialdehyde synthase	c6	23025162	23025250	Aass	1.4382	1.73034	128	154	1.25817	1.25817	0.062211	0.821046	3.75644e-06	3.75644e-06	0.00049975	0.022456
30956	aminoadipate-semialdehyde synthase	c6	23025741	23025856	Aass	1.62931	1.26724	189	147	0.813365	-1.22946	0.0676653	0.830496	3.75644e-06	3.75644e-06	0.00049975	0.022456
30956	aminoadipate-semialdehyde synthase	c6	23027079	23027174	Aass	1.65625	1.72917	159	166	1.09179	1.09179	0.461601	1	3.75644e-06	3.75644e-06	0.00049975	0.022456
30956	aminoadipate-semialdehyde synthase	c6	23028828	23028995	Aass	1.29762	1.625	218	273	1.30959	1.30959	0.0033534	0.165362	3.75644e-06	3.75644e-06	0.00049975	0.022456
30956	aminoadipate-semialdehyde synthase	c6	23041199	23041339	Aass	1.62411	1.87234	229	264	1.20559	1.20559	0.0425186	0.703863	3.75644e-06	3.75644e-06	0.00049975	0.022456
30956	aminoadipate-semialdehyde synthase	c6	23042265	23042373	Aass	1.29358	1.73394	141	189	1.40176	1.40176	0.00275053	0.144328	3.75644e-06	3.75644e-06	0.00049975	0.022456
30956	aminoadipate-semialdehyde synthase	c6	23042464	23042574	Aass	1.55856	2.02703	173	225	1.36009	1.36009	0.00267011	0.141083	3.75644e-06	3.75644e-06	0.00049975	0.022456
30956	aminoadipate-semialdehyde synthase	c6	23043896	23044022	Aass	1.43307	1.51181	182	192	1.10321	1.10321	0.369109	1	3.75644e-06	3.75644e-06	0.00049975	0.022456
30956	aminoadipate-semialdehyde synthase	c6	23044190	23044311	Aass	1.15574	1.17213	141	143	1.06059	1.06059	0.662572	1	3.75644e-06	3.75644e-06	0.00049975	0.022456
30956	aminoadipate-semialdehyde synthase	c6	23046826	23046893	Aass	0.83824	0.75	57	51	0.935675	-1.06875	0.80355	1	3.75644e-06	3.75644e-06	0.00049975	0.022456
30956	aminoadipate-semialdehyde synthase	c6	23047143	23047202	Aass	0.93333	1.01667	56	61	1.13913	1.13913	0.540619	1	3.75644e-06	3.75644e-06	0.00049975	0.022456
30956	aminoadipate-semialdehyde synthase	c6	23057140	23057251	Aass	1.57143	1.55357	176	174	1.03387	1.03387	0.796303	1	3.75644e-06	3.75644e-06	0.00049975	0.022456
30956	aminoadipate-semialdehyde synthase	c6	23057617	23057739	Aass	1.79675	2.03252	221	250	1.18298	1.18298	0.0757289	0.871711	3.75644e-06	3.75644e-06	0.00049975	0.022456
16644	kininogen 1	c16	23058373	23058711	Kng1	7.19469	5.81416	2439	1971	0.845093	-1.1833	2.87567e-08	6.2128e-06	2.84642e-18	2.84642e-18	0.00049975	0.022456
30956	aminoadipate-semialdehyde synthase	c6	23059427	23059575	Aass	1.01342	1.30201	151	194	1.34355	1.34355	0.00742148	0.279937	3.75644e-06	3.75644e-06	0.00049975	0.022456
16644	kininogen 1	c16	23060456	23060566	Kng1	17.2703	14	1917	1554	0.847732	-1.17962	1.3775e-06	0.000215459	2.84642e-18	2.84642e-18	0.00049975	0.022456
16644	kininogen 1	c16	23061684	23061765	Kng1	18.0976	13.2073	1484	1083	0.763176	-1.31031	1.34494e-11	4.06931e-09	2.84642e-18	2.84642e-18	0.00049975	0.022456
30956	aminoadipate-semialdehyde synthase	c6	23063426	23063553	Aass	1.13281	1.36719	145	175	1.26212	1.26212	0.0432015	0.706809	3.75644e-06	3.75644e-06	0.00049975	0.022456
30956	aminoadipate-semialdehyde synthase	c6	23063676	23063754	Aass	0.53165	0.81013	42	64	1.59353	1.59353	0.0231747	0.527823	3.75644e-06	3.75644e-06	0.00049975	0.022456
30956	aminoadipate-semialdehyde synthase	c6	23064841	23064987	Aass	1.63946	2.02721	241	298	1.29309	1.29309	0.00336675	0.165897	3.75644e-06	3.75644e-06	0.00049975	0.022456
30956	aminoadipate-semialdehyde synthase	c6	23065088	23065155	Aass	0.79412	0.86765	54	59	1.14258	1.14258	0.539087	1	3.75644e-06	3.75644e-06	0.00049975	0.022456
16644	kininogen 1	c16	23067768	23067940	Kng1	23.7746	19.9075	4113	3444	0.875658	-1.142	9.34846e-09	2.1518e-06	2.84642e-18	2.84642e-18	0.00049975	0.022456
30956	aminoadipate-semialdehyde synthase	c6	23068670	23068754	Aass	0.88235	0.90588	75	77	1.07364	1.07364	0.721133	1	3.75644e-06	3.75644e-06	0.00049975	0.022456
16644	kininogen 1	c16	23069291	23069398	Kng1	14.6296	9.91667	1580	1071	0.708863	-1.41071	2.84642e-18	1.4529e-15	2.84642e-18	2.84642e-18	0.00049975	0.022456
30956	aminoadipate-semialdehyde synthase	c6	23070877	23071053	Aass	0.85311	1.03955	151	184	1.2743	1.2743	0.0309076	0.617536	3.75644e-06	3.75644e-06	0.00049975	0.022456
30956	aminoadipate-semialdehyde synthase	c6	23072513	23072737	Aass	1.14667	1.46222	258	329	1.33354	1.33354	0.000599188	0.0451444	3.75644e-06	3.75644e-06	0.00049975	0.022456
16644	kininogen 1	c16	23073431	23073515	Kng1	10.9294	9.05882	929	770	0.866772	-1.15371	0.00358997	0.17307	2.84642e-18	2.84642e-18	0.00049975	0.022456
16644	kininogen 1	c16	23074706	23074878	Kng1	7.3815	5.87861	1277	1017	0.832837	-1.20072	1.44041e-05	0.00181049	2.84642e-18	2.84642e-18	0.00049975	0.022456
16644	kininogen 1	c16	23077347	23077454	Kng1	22.4444	17.9352	2424	1937	0.835655	-1.19667	3.99666e-09	9.6652e-07	2.84642e-18	2.84642e-18	0.00049975	0.022456
16644	kininogen 1	c16	23077557	23077643	Kng1	11.3218	9.55172	985	831	0.882256	-1.13346	0.00834073	0.298883	2.84642e-18	2.84642e-18	0.00049975	0.022456
16644	kininogen 1	c16	23079047	23079124	Kng1	16.6923	12.0513	1302	940	0.755	-1.3245	5.13419e-11	1.47341e-08	2.84642e-18	2.84642e-18	0.00049975	0.022456
16644	kininogen 1	c16	23079668	23080079	Kng1	2.94417	2.53155	1213	1043	0.899194	-1.11211	0.0125427	0.383663	2.84642e-18	2.84642e-18	0.00049975	0.022456
16644	kininogen 1	c16	23081551	23082151	Kng1	2.88686	2.29617	1735	1380	0.831782	-1.20224	3.46976e-07	6.13785e-05	2.84642e-18	2.84642e-18	0.00049975	0.022456
30956	aminoadipate-semialdehyde synthase	c6	23082881	23082974	Aass	0.05319	0.3617	5	34	7.11113	7.11113	3.75644e-06	0.000541336	3.75644e-06	3.75644e-06	0.00049975	0.022456
80517	HERPUD family member 2	c9	24912575	24913449	Herpud2	0.14171	0.10057	124	88	0.742149	-1.34744	0.0376462	0.666737	0.000485074	0.000485074	0.00049975	0.022456
80517	HERPUD family member 2	c9	24913884	24913998	Herpud2	0.41739	0.43478	48	50	1.08933	1.08933	0.747069	1	0.000485074	0.000485074	0.00049975	0.022456
80517	HERPUD family member 2	c9	24914855	24915178	Herpud2	0.18827	0.3179	61	103	1.76578	1.76578	0.000485074	0.0380014	0.000485074	0.000485074	0.00049975	0.022456
80517	HERPUD family member 2	c9	24918265	24918387	Herpud2	0.30894	0.15447	38	19	0.522877	-1.91249	0.0267013	0.574368	0.000485074	0.000485074	0.00049975	0.022456
80517	HERPUD family member 2	c9	24929316	24929467	Herpud2	0.20395	0.28289	31	43	1.45056	1.45056	0.141158	1	0.000485074	0.000485074	0.00049975	0.022456
80517	HERPUD family member 2	c9	24934983	24935096	Herpud2	0.14035	0.21053	16	24	1.56863	1.56863	0.211825	1	0.000485074	0.000485074	0.00049975	0.022456
80517	HERPUD family member 2	c9	24937642	24937719	Herpud2	0.25641	0.25641	20	20	1.04575	1.04575	1	1	0.000485074	0.000485074	0.00049975	0.022456
80517	HERPUD family member 2	c9	24955319	24956280	Herpud2	0.19023	0.19854	183	191	1.09147	1.09147	0.426789	1	0.000485074	0.000485074	0.00049975	0.022456
69379	complement component 8, gamma polypeptide	c2	25354176	25354343	C8g	9.34524	8.33333	1570	1400	0.93252	-1.07236	0.059737	0.807959	9.20523e-05	9.20523e-05	0.00049975	0.022456
69379	complement component 8, gamma polypeptide	c2	25354425	25354463	C8g	0.71795	1.17949	28	46	1.71803	1.71803	0.0300711	0.61052	9.20523e-05	9.20523e-05	0.00049975	0.022456
69379	complement component 8, gamma polypeptide	c2	25354534	25354635	C8g	4.13725	3.2451	422	331	0.820249	-1.21914	0.00765892	0.283726	9.20523e-05	9.20523e-05	0.00049975	0.022456
69379	complement component 8, gamma polypeptide	c2	25354918	25355025	C8g	5.10185	6.12037	551	661	1.25453	1.25453	9.20523e-05	0.00927689	9.20523e-05	9.20523e-05	0.00049975	0.022456
69379	complement component 8, gamma polypeptide	c2	25355109	25355179	C8g	5.4507	4.43662	387	315	0.851196	-1.17482	0.0368265	0.657621	9.20523e-05	9.20523e-05	0.00049975	0.022456
69379	complement component 8, gamma polypeptide	c2	25355359	25355495	C8g	8.0073	8.26277	1097	1132	1.07912	1.07912	0.0756337	0.871711	9.20523e-05	9.20523e-05	0.00049975	0.022456
69379	complement component 8, gamma polypeptide	c2	25355614	25356026	C8g	3.61017	3.78208	1491	1562	1.09555	1.09555	0.0122996	0.380247	9.20523e-05	9.20523e-05	0.00049975	0.022456
66071	ethylmalonic encephalopathy 1	c7	25372661	25372826	Ethe1	0	0	0	0	NA	NA	NA	NA	0.000516916	0.000516916	0.00049975	0.022456
66071	ethylmalonic encephalopathy 1	c7	25378646	25379030	Ethe1	0.19221	0.20519	74	79	1.11641	1.11641	0.548385	1	0.000516916	0.000516916	0.00049975	0.022456
66071	ethylmalonic encephalopathy 1	c7	25379437	25379581	Ethe1	1.44138	1.76552	209	256	1.28092	1.28092	0.00889232	0.311308	0.000516916	0.000516916	0.00049975	0.022456
66071	ethylmalonic encephalopathy 1	c7	25380019	25380167	Ethe1	1.2953	1.47651	193	220	1.19205	1.19205	0.0828563	0.880462	0.000516916	0.000516916	0.00049975	0.022456
66071	ethylmalonic encephalopathy 1	c7	25391224	25391353	Ethe1	1.76923	2.3	230	299	1.35948	1.35948	0.000516916	0.0399588	0.000516916	0.000516916	0.00049975	0.022456
66071	ethylmalonic encephalopathy 1	c7	25392887	25392976	Ethe1	1.81111	2.08889	163	188	1.20615	1.20615	0.0890401	0.903528	0.000516916	0.000516916	0.00049975	0.022456
66071	ethylmalonic encephalopathy 1	c7	25393371	25393487	Ethe1	1.99145	2.51282	233	294	1.31954	1.31954	0.00176066	0.103271	0.000516916	0.000516916	0.00049975	0.022456
66071	ethylmalonic encephalopathy 1	c7	25393742	25393944	Ethe1	2.37931	1.91626	483	389	0.842233	-1.18732	0.0127893	0.387395	0.000516916	0.000516916	0.00049975	0.022456
13085	cytochrome P450, family 2, subfamily a, polypeptide 12	c7	27814109	27814301	Cyp2a12	1.14508	1.40933	221	272	1.28708	1.28708	0.00597413	0.243504	0.00597413	0.00597413	0.00049975	0.022456
13085	cytochrome P450, family 2, subfamily a, polypeptide 12	c7	27814581	27814743	Cyp2a12	3.08589	3.21472	503	524	1.08941	1.08941	0.179856	1	0.00597413	0.00597413	0.00049975	0.022456
13085	cytochrome P450, family 2, subfamily a, polypeptide 12	c7	27815755	27815904	Cyp2a12	5.23333	5.64	785	846	1.12702	1.12702	0.0168669	0.456335	0.00597413	0.00597413	0.00049975	0.022456
13085	cytochrome P450, family 2, subfamily a, polypeptide 12	c7	27816121	27816281	Cyp2a12	4.74534	4.79503	764	772	1.05671	1.05671	0.291217	1	0.00597413	0.00597413	0.00049975	0.022456
13085	cytochrome P450, family 2, subfamily a, polypeptide 12	c7	27817506	27817682	Cyp2a12	4.11299	3.9548	728	700	1.00553	1.00553	0.938005	1	0.00597413	0.00597413	0.00049975	0.022456
13085	cytochrome P450, family 2, subfamily a, polypeptide 12	c7	27819045	27819183	Cyp2a12	3.43165	3.06475	477	426	0.933945	-1.07073	0.321164	1	0.00597413	0.00597413	0.00049975	0.022456
13085	cytochrome P450, family 2, subfamily a, polypeptide 12	c7	27819630	27819817	Cyp2a12	1.05319	0.7766	198	146	0.771112	-1.29683	0.0195168	0.492345	0.00597413	0.00597413	0.00049975	0.022456
13085	cytochrome P450, family 2, subfamily a, polypeptide 12	c7	27820330	27820471	Cyp2a12	2.33803	2.00704	332	285	0.897711	-1.11394	0.194743	1	0.00597413	0.00597413	0.00049975	0.022456
13085	cytochrome P450, family 2, subfamily a, polypeptide 12	c7	27821484	27821834	Cyp2a12	5.64957	5.02849	1983	1765	0.93079	-1.07436	0.0295575	0.605425	0.00597413	0.00597413	0.00049975	0.022456
13107	cytochrome P450, family 2, subfamily f, polypeptide 2	c7	27904974	27905034	Cyp2f2	1.80328	2.88525	110	176	1.67321	1.67321	2.41236e-05	0.00283989	1.76522e-12	1.76522e-12	0.00049975	0.022456
13107	cytochrome P450, family 2, subfamily f, polypeptide 2	c7	27906570	27906760	Cyp2f2	16.0314	18.2565	3062	3487	1.1909	1.1909	1.76522e-12	5.82883e-10	1.76522e-12	1.76522e-12	0.00049975	0.022456
13107	cytochrome P450, family 2, subfamily f, polypeptide 2	c7	27906854	27907016	Cyp2f2	15.8282	16.9755	2580	2767	1.12155	1.12155	2.90827e-05	0.00335286	1.76522e-12	1.76522e-12	0.00049975	0.022456
13107	cytochrome P450, family 2, subfamily f, polypeptide 2	c7	27909873	27910022	Cyp2f2	15.0733	14.1	2261	2115	0.978227	-1.02226	0.476063	1	1.76522e-12	1.76522e-12	0.00049975	0.022456
13107	cytochrome P450, family 2, subfamily f, polypeptide 2	c7	27914210	27914370	Cyp2f2	15.9627	17.1739	2570	2765	1.1251	1.1251	1.77774e-05	0.00218113	1.76522e-12	1.76522e-12	0.00049975	0.022456
13107	cytochrome P450, family 2, subfamily f, polypeptide 2	c7	27914736	27914912	Cyp2f2	14.3164	14.322	2534	2535	1.04617	1.04617	0.111181	0.981032	1.76522e-12	1.76522e-12	0.00049975	0.022456
13107	cytochrome P450, family 2, subfamily f, polypeptide 2	c7	27915313	27915454	Cyp2f2	19.8803	21.7183	2823	3084	1.14244	1.14244	3.3315e-07	5.90891e-05	1.76522e-12	1.76522e-12	0.00049975	0.022456
13107	cytochrome P450, family 2, subfamily f, polypeptide 2	c7	27916189	27916376	Cyp2f2	27.3883	29.266	5149	5502	1.11745	1.11745	1.05636e-08	2.41488e-06	1.76522e-12	1.76522e-12	0.00049975	0.022456
13107	cytochrome P450, family 2, subfamily f, polypeptide 2	c7	27917493	27917634	Cyp2f2	16.2113	17.2958	2302	2456	1.11571	1.11571	0.000168502	0.015638	1.76522e-12	1.76522e-12	0.00049975	0.022456
13107	cytochrome P450, family 2, subfamily f, polypeptide 2	c7	27918235	27918679	Cyp2f2	23.7236	23.4247	10557	10424	1.03258	1.03258	0.0205618	0.503135	1.76522e-12	1.76522e-12	0.00049975	0.022456
226075	GLIS family zinc finger 3	c19	28336938	28337605	Glis3	0.00898	0	6	0	0	#NAME?	0.0469275	0.738064	0.0214472	0.0214472	0.00049975	0.022456
226075	GLIS family zinc finger 3	c19	28338352	28338534	Glis3	0	0	0	0	NA	NA	NA	NA	0.0214472	0.0214472	0.00049975	0.022456
226075	GLIS family zinc finger 3	c19	28358142	28358317	Glis3	0	0.00568	0	1	Inf	Inf	0.982152	1	0.0214472	0.0214472	0.00049975	0.022456
226075	GLIS family zinc finger 3	c19	28373268	28373436	Glis3	0	0.00592	0	1	Inf	Inf	0.982152	1	0.0214472	0.0214472	0.00049975	0.022456
226075	GLIS family zinc finger 3	c19	28391744	28391903	Glis3	0.00625	0	1	0	0	#NAME?	1	1	0.0214472	0.0214472	0.00049975	0.022456
226075	GLIS family zinc finger 3	c19	28428696	28428806	Glis3	0.00901	0	1	0	0	#NAME?	1	1	0.0214472	0.0214472	0.00049975	0.022456
226075	GLIS family zinc finger 3	c19	28432281	28432442	Glis3	0.00617	0	1	0	0	#NAME?	1	1	0.0214472	0.0214472	0.00049975	0.022456
20526	solute carrier family 2 (facilitated glucose transporter), member 2	c3	28596825	28596953	Slc2a2	0.09302	0.36434	12	47	4.09587	4.09587	4.23765e-06	0.000604172	9.98901e-10	9.98901e-10	0.00049975	0.022456
20526	solute carrier family 2 (facilitated glucose transporter), member 2	c3	28604652	28604744	Slc2a2	1.16129	1.2043	108	112	1.08449	1.08449	0.593249	1	9.98901e-10	9.98901e-10	0.00049975	0.022456
226075	GLIS family zinc finger 3	c19	28605363	28606476	Glis3	0.0018	0.00987	2	11	5.75165	5.75165	0.0214472	0.512948	0.0214472	0.0214472	0.00049975	0.022456
20526	solute carrier family 2 (facilitated glucose transporter), member 2	c3	28607340	28607599	Slc2a2	1.45769	2.09615	379	545	1.50379	1.50379	9.98901e-10	2.5939e-07	9.98901e-10	9.98901e-10	0.00049975	0.022456
20526	solute carrier family 2 (facilitated glucose transporter), member 2	c3	28612615	28612739	Slc2a2	0.792	1.112	99	139	1.46828	1.46828	0.00405608	0.188541	9.98901e-10	9.98901e-10	0.00049975	0.022456
226075	GLIS family zinc finger 3	c19	28614691	28614898	Glis3	0	0	0	0	NA	NA	NA	NA	0.0214472	0.0214472	0.00049975	0.022456
20526	solute carrier family 2 (facilitated glucose transporter), member 2	c3	28616338	28616453	Slc2a2	1.18966	1.40517	138	163	1.2352	1.2352	0.0764243	0.874739	9.98901e-10	9.98901e-10	0.00049975	0.022456
20526	solute carrier family 2 (facilitated glucose transporter), member 2	c3	28617591	28617753	Slc2a2	0.88957	1.35583	145	221	1.59387	1.59387	1.36566e-05	0.00172297	9.98901e-10	9.98901e-10	0.00049975	0.022456
20526	solute carrier family 2 (facilitated glucose transporter), member 2	c3	28618242	28618429	Slc2a2	1.23404	1.35638	232	255	1.14943	1.14943	0.135996	1	9.98901e-10	9.98901e-10	0.00049975	0.022456
20526	solute carrier family 2 (facilitated glucose transporter), member 2	c3	28620625	28620729	Slc2a2	0.88571	1.40952	93	148	1.66421	1.66421	0.00012991	0.0125459	9.98901e-10	9.98901e-10	0.00049975	0.022456
20526	solute carrier family 2 (facilitated glucose transporter), member 2	c3	28625153	28625254	Slc2a2	1.08824	1.36275	111	139	1.30955	1.30955	0.0392279	0.677271	9.98901e-10	9.98901e-10	0.00049975	0.022456
20526	solute carrier family 2 (facilitated glucose transporter), member 2	c3	28625904	28626107	Slc2a2	1.34314	1.38725	274	283	1.0801	1.0801	0.385916	1	9.98901e-10	9.98901e-10	0.00049975	0.022456
20526	solute carrier family 2 (facilitated glucose transporter), member 2	c3	28626198	28627282	Slc2a2	1.30783	1.15945	1419	1258	0.927103	-1.07863	0.0528954	0.764342	9.98901e-10	9.98901e-10	0.00049975	0.022456
226075	GLIS family zinc finger 3	c19	28740243	28740726	Glis3	0.00207	0.00207	1	1	1.04575	1.04575	1	1	0.0214472	0.0214472	0.00049975	0.022456
226075	GLIS family zinc finger 3	c19	28754086	28754567	Glis3	0	0	0	0	NA	NA	NA	NA	0.0214472	0.0214472	0.00049975	0.022456
224088	ATPase type 13A3	c16	30312510	30315987	Atp13a3	0.36228	0.32346	1260	1125	0.93371	-1.071	0.0985211	0.936429	0.00113005	0.00113005	0.00049975	0.022456
224088	ATPase type 13A3	c16	30321892	30321981	Atp13a3	0.2	0.15556	18	14	0.813365	-1.22946	0.686278	1	0.00113005	0.00113005	0.00049975	0.022456
224088	ATPase type 13A3	c16	30322958	30323038	Atp13a3	0.28395	0.51852	23	42	1.90964	1.90964	0.015798	0.439705	0.00113005	0.00113005	0.00049975	0.022456
224088	ATPase type 13A3	c16	30329042	30329130	Atp13a3	0.11236	0.23596	10	21	2.19609	2.19609	0.0547239	0.775007	0.00113005	0.00113005	0.00049975	0.022456
224088	ATPase type 13A3	c16	30332285	30332472	Atp13a3	0.34574	0.36702	65	69	1.11011	1.11011	0.604323	1	0.00113005	0.00113005	0.00049975	0.022456
224088	ATPase type 13A3	c16	30333845	30334013	Atp13a3	0.52663	0.38462	89	65	0.763754	-1.30932	0.114971	0.987737	0.00113005	0.00113005	0.00049975	0.022456
224088	ATPase type 13A3	c16	30336276	30336348	Atp13a3	0.32877	0.35616	24	26	1.1329	1.1329	0.764447	1	0.00113005	0.00113005	0.00049975	0.022456
224088	ATPase type 13A3	c16	30337588	30337684	Atp13a3	0.30928	0.41237	30	40	1.39434	1.39434	0.206536	1	0.00113005	0.00113005	0.00049975	0.022456
224088	ATPase type 13A3	c16	30338518	30338627	Atp13a3	0.35455	0.39091	39	43	1.15301	1.15301	0.59337	1	0.00113005	0.00113005	0.00049975	0.022456
224088	ATPase type 13A3	c16	30338713	30338755	Atp13a3	0.04651	0.2093	2	9	4.7059	4.7059	0.0596031	0.807317	0.00113005	0.00113005	0.00049975	0.022456
224088	ATPase type 13A3	c16	30339699	30339778	Atp13a3	0.525	0.725	42	58	1.44414	1.44414	0.0846913	0.889361	0.00113005	0.00113005	0.00049975	0.022456
224088	ATPase type 13A3	c16	30339862	30339984	Atp13a3	0.36585	0.34959	45	43	0.999277	-1.00072	1	1	0.00113005	0.00113005	0.00049975	0.022456
224088	ATPase type 13A3	c16	30340309	30340484	Atp13a3	0.43182	0.67045	76	118	1.62367	1.62367	0.00113005	0.0742626	0.00113005	0.00113005	0.00049975	0.022456
224088	ATPase type 13A3	c16	30341239	30341363	Atp13a3	0.368	0.448	46	56	1.27309	1.27309	0.263867	1	0.00113005	0.00113005	0.00049975	0.022456
224088	ATPase type 13A3	c16	30343520	30343640	Atp13a3	0.45455	0.36364	55	44	0.836604	-1.19531	0.433804	1	0.00113005	0.00113005	0.00049975	0.022456
224088	ATPase type 13A3	c16	30343729	30343882	Atp13a3	0.46753	0.46753	72	72	1.04575	1.04575	0.853148	1	0.00113005	0.00113005	0.00049975	0.022456
224088	ATPase type 13A3	c16	30343976	30343993	Atp13a3	0	0	0	0	NA	NA	NA	NA	0.00113005	0.00113005	0.00049975	0.022456
224088	ATPase type 13A3	c16	30344608	30344724	Atp13a3	0.35043	0.41026	41	48	1.2243	1.2243	0.396878	1	0.00113005	0.00113005	0.00049975	0.022456
224088	ATPase type 13A3	c16	30347712	30347862	Atp13a3	0.23841	0.33113	36	50	1.45244	1.45244	0.107476	0.972863	0.00113005	0.00113005	0.00049975	0.022456
224088	ATPase type 13A3	c16	30348136	30348197	Atp13a3	0.24194	0.29032	15	18	1.25491	1.25491	0.633536	1	0.00113005	0.00113005	0.00049975	0.022456
224088	ATPase type 13A3	c16	30349771	30349959	Atp13a3	0.26984	0.37566	51	71	1.45585	1.45585	0.049101	0.748262	0.00113005	0.00113005	0.00049975	0.022456
224088	ATPase type 13A3	c16	30351049	30351206	Atp13a3	0.4557	0.5	72	79	1.14743	1.14743	0.445284	1	0.00113005	0.00113005	0.00049975	0.022456
224088	ATPase type 13A3	c16	30351315	30351494	Atp13a3	0.4	0.53333	72	96	1.39434	1.39434	0.038932	0.675204	0.00113005	0.00113005	0.00049975	0.022456
224088	ATPase type 13A3	c16	30352354	30352485	Atp13a3	0.29545	0.35606	39	47	1.26027	1.26027	0.335807	1	0.00113005	0.00113005	0.00049975	0.022456
224088	ATPase type 13A3	c16	30354318	30354390	Atp13a3	0.23288	0.20548	17	15	0.922725	-1.08375	0.959908	1	0.00113005	0.00113005	0.00049975	0.022456
224088	ATPase type 13A3	c16	30355839	30355973	Atp13a3	0.2	0.37037	27	50	1.93658	1.93658	0.00684956	0.265511	0.00113005	0.00113005	0.00049975	0.022456
224088	ATPase type 13A3	c16	30357291	30357360	Atp13a3	0.12857	0.1	9	7	0.813365	-1.22946	0.872426	1	0.00113005	0.00113005	0.00049975	0.022456
224088	ATPase type 13A3	c16	30359755	30359835	Atp13a3	0.2716	0.34568	22	28	1.33096	1.33096	0.386779	1	0.00113005	0.00113005	0.00049975	0.022456
224088	ATPase type 13A3	c16	30361506	30361576	Atp13a3	0.15493	0.11268	11	8	0.760549	-1.31484	0.717777	1	0.00113005	0.00113005	0.00049975	0.022456
224088	ATPase type 13A3	c16	30361900	30362070	Atp13a3	0.27485	0.29825	47	51	1.13476	1.13476	0.59987	1	0.00113005	0.00113005	0.00049975	0.022456
224088	ATPase type 13A3	c16	30362662	30362835	Atp13a3	0.31034	0.43678	54	76	1.4718	1.4718	0.0359617	0.648217	0.00113005	0.00113005	0.00049975	0.022456
224088	ATPase type 13A3	c16	30366921	30367021	Atp13a3	0.24752	0.38614	25	39	1.63138	1.63138	0.0711718	0.846573	0.00113005	0.00113005	0.00049975	0.022456
224088	ATPase type 13A3	c16	30387693	30387738	Atp13a3	0.06522	0.04348	3	2	0.69717	-1.43437	1	1	0.00113005	0.00113005	0.00049975	0.022456
224088	ATPase type 13A3	c16	30388434	30388616	Atp13a3	0.10929	0.14208	20	26	1.35948	1.35948	0.373936	1	0.00113005	0.00113005	0.00049975	0.022456
12336	calpain, small subunit 1	c7	30971961	30972552	Capns1	2.55405	2.78209	1512	1647	1.13913	1.13913	0.000270209	0.0233738	1.44876e-06	1.44876e-06	0.00049975	0.022456
12336	calpain, small subunit 1	c7	30972690	30972748	Capns1	1.10169	0.79661	65	47	0.756161	-1.32247	0.170688	1	1.44876e-06	1.44876e-06	0.00049975	0.022456
12336	calpain, small subunit 1	c7	30975071	30975187	Capns1	1.25641	1.09402	147	128	0.910589	-1.09819	0.474777	1	1.44876e-06	1.44876e-06	0.00049975	0.022456
12336	calpain, small subunit 1	c7	30975498	30975576	Capns1	1.27848	1.13924	101	90	0.931861	-1.07312	0.67845	1	1.44876e-06	1.44876e-06	0.00049975	0.022456
12336	calpain, small subunit 1	c7	30975678	30975746	Capns1	1.15942	1	80	69	0.901964	-1.10869	0.584818	1	1.44876e-06	1.44876e-06	0.00049975	0.022456
12336	calpain, small subunit 1	c7	30977181	30977245	Capns1	0.92308	1.07692	60	70	1.22005	1.22005	0.296196	1	1.44876e-06	1.44876e-06	0.00049975	0.022456
12336	calpain, small subunit 1	c7	30977339	30977396	Capns1	0.7931	0.58621	46	34	0.772949	-1.29375	0.302986	1	1.44876e-06	1.44876e-06	0.00049975	0.022456
12336	calpain, small subunit 1	c7	30977522	30977611	Capns1	0.95556	0.88889	86	80	0.972795	-1.02797	0.920394	1	1.44876e-06	1.44876e-06	0.00049975	0.022456
12336	calpain, small subunit 1	c7	30977886	30977919	Capns1	0.02941	0.05882	1	2	2.09151	2.09151	0.969091	1	1.44876e-06	1.44876e-06	0.00049975	0.022456
12336	calpain, small subunit 1	c7	30978897	30979120	Capns1	0.77679	0.39732	174	89	0.534898	-1.86952	1.44876e-06	0.000224765	1.44876e-06	1.44876e-06	0.00049975	0.022456
12336	calpain, small subunit 1	c7	30980025	30980067	Capns1	0.06977	0.02326	3	1	0.348585	-2.86874	0.648834	1	1.44876e-06	1.44876e-06	0.00049975	0.022456
16548	ketohexokinase	c5	31224268	31224380	Khk	7.30088	7.52212	825	850	1.07744	1.07744	0.133048	1	7.23136e-07	7.23136e-07	0.00049975	0.022456
16548	ketohexokinase	c5	31227112	31227228	Khk	4.04274	3.26496	473	382	0.844563	-1.18404	0.0153256	0.43218	7.23136e-07	7.23136e-07	0.00049975	0.022456
16548	ketohexokinase	c5	31229395	31229529	Khk	3.8963	4.26667	526	576	1.14516	1.14516	0.0264783	0.573769	7.23136e-07	7.23136e-07	0.00049975	0.022456
16548	ketohexokinase	c5	31230816	31230888	Khk	2.76712	2.20548	202	161	0.833498	-1.19976	0.0941779	0.93213	7.23136e-07	7.23136e-07	0.00049975	0.022456
16548	ketohexokinase	c5	31231894	31232040	Khk	6.4898	6.10884	954	898	0.984369	-1.01588	0.752295	1	7.23136e-07	7.23136e-07	0.00049975	0.022456
16548	ketohexokinase	c5	31232921	31233009	Khk	4.16854	4.37079	371	389	1.09649	1.09649	0.217367	1	7.23136e-07	7.23136e-07	0.00049975	0.022456
16548	ketohexokinase	c5	31233089	31233246	Khk	5.12025	5.44304	809	860	1.11168	1.11168	0.0325004	0.626819	7.23136e-07	7.23136e-07	0.00049975	0.022456
16548	ketohexokinase	c5	31233335	31233619	Khk	5.4386	6.18246	1550	1762	1.18879	1.18879	7.23136e-07	0.000121339	7.23136e-07	7.23136e-07	0.00049975	0.022456
11898	argininosuccinate synthetase 1	c2	31325790	31325859	Ass1	0.11429	0.11429	8	8	1.04575	1.04575	1	1	1.40628e-21	1.40628e-21	0.00049975	0.022456
11898	argininosuccinate synthetase 1	c2	31330227	31330290	Ass1	14.1406	20.3906	905	1305	1.50797	1.50797	1.40628e-21	8.50975e-19	1.40628e-21	1.40628e-21	0.00049975	0.022456
11898	argininosuccinate synthetase 1	c2	31332406	31332515	Ass1	0	0.01818	0	2	Inf	Inf	0.459955	1	1.40628e-21	1.40628e-21	0.00049975	0.022456
11898	argininosuccinate synthetase 1	c2	31334455	31334523	Ass1	0.01449	0.01449	1	1	1.04575	1.04575	1	1	1.40628e-21	1.40628e-21	0.00049975	0.022456
11898	argininosuccinate synthetase 1	c2	31336495	31336683	Ass1	0.01587	0	3	0	0	#NAME?	0.264319	1	1.40628e-21	1.40628e-21	0.00049975	0.022456
11898	argininosuccinate synthetase 1	c2	31342009	31342065	Ass1	32.7368	27.5614	1866	1571	0.880429	-1.13581	0.00021158	0.0189901	1.40628e-21	1.40628e-21	0.00049975	0.022456
11898	argininosuccinate synthetase 1	c2	31344098	31344172	Ass1	12.8933	11.3733	967	853	0.92247	-1.08405	0.0900601	0.909463	1.40628e-21	1.40628e-21	0.00049975	0.022456
11898	argininosuccinate synthetase 1	c2	31347834	31347904	Ass1	28.1268	24.662	1997	1751	0.916934	-1.09059	0.00845165	0.300522	1.40628e-21	1.40628e-21	0.00049975	0.022456
11898	argininosuccinate synthetase 1	c2	31348665	31348695	Ass1	0.06452	0.03226	2	1	0.522877	-1.91249	1	1	1.40628e-21	1.40628e-21	0.00049975	0.022456
11898	argininosuccinate synthetase 1	c2	31353667	31353757	Ass1	22.022	20.4505	2004	1861	0.971133	-1.02973	0.371368	1	1.40628e-21	1.40628e-21	0.00049975	0.022456
11898	argininosuccinate synthetase 1	c2	31356353	31356437	Ass1	0.02353	0.03529	2	3	1.56863	1.56863	0.960103	1	1.40628e-21	1.40628e-21	0.00049975	0.022456
11898	argininosuccinate synthetase 1	c2	31357008	31357072	Ass1	0.03077	0.12308	2	8	4.18302	4.18302	0.0984776	0.936429	1.40628e-21	1.40628e-21	0.00049975	0.022456
11898	argininosuccinate synthetase 1	c2	31365630	31365761	Ass1	0.00758	0.01515	1	2	2.09151	2.09151	0.969091	1	1.40628e-21	1.40628e-21	0.00049975	0.022456
11898	argininosuccinate synthetase 1	c2	31370199	31370355	Ass1	16.3822	15.7516	2572	2473	1.0055	1.0055	0.85655	1	1.40628e-21	1.40628e-21	0.00049975	0.022456
11898	argininosuccinate synthetase 1	c2	31374246	31374311	Ass1	17.3636	12.7424	1146	841	0.767434	-1.30304	5.72742e-09	1.36289e-06	1.40628e-21	1.40628e-21	0.00049975	0.022456
11898	argininosuccinate synthetase 1	c2	31375892	31376190	Ass1	9.98328	8.92642	2985	2669	0.935049	-1.06946	0.0121303	0.37656	1.40628e-21	1.40628e-21	0.00049975	0.022456
24057	Sh3 domain YSC-like 1	c12	31596534	31597092	Sh3yl1	0.0644	0.03399	36	19	0.551926	-1.81184	0.0463633	0.737861	0.00322878	0.00322878	0.00049975	0.022456
24057	Sh3 domain YSC-like 1	c12	31607100	31607210	Sh3yl1	0.07207	0.10811	8	12	1.56863	1.56863	0.440685	1	0.00322878	0.00322878	0.00049975	0.022456
24057	Sh3 domain YSC-like 1	c12	31609629	31609742	Sh3yl1	0.0614	0.02632	7	3	0.448181	-2.23124	0.379848	1	0.00322878	0.00322878	0.00049975	0.022456
24057	Sh3 domain YSC-like 1	c12	31611675	31611739	Sh3yl1	0.01538	0.09231	1	6	6.27453	6.27453	0.116084	0.987737	0.00322878	0.00322878	0.00049975	0.022456
24057	Sh3 domain YSC-like 1	c12	31624439	31624551	Sh3yl1	0.0885	0.0531	10	6	0.627453	-1.59375	0.508803	1	0.00322878	0.00322878	0.00049975	0.022456
24057	Sh3 domain YSC-like 1	c12	31625156	31625284	Sh3yl1	0.02326	0.08527	3	11	3.83443	3.83443	0.0505827	0.754607	0.00322878	0.00322878	0.00049975	0.022456
24057	Sh3 domain YSC-like 1	c12	31626832	31626994	Sh3yl1	0.04294	0.04908	7	8	1.19515	1.19515	0.930955	1	0.00322878	0.00322878	0.00049975	0.022456
24057	Sh3 domain YSC-like 1	c12	31627655	31627733	Sh3yl1	0.02532	0.06329	2	5	2.61439	2.61439	0.414896	1	0.00322878	0.00322878	0.00049975	0.022456
24057	Sh3 domain YSC-like 1	c12	31643713	31643769	Sh3yl1	0	0.01754	0	1	Inf	Inf	0.982152	1	0.00322878	0.00322878	0.00049975	0.022456
24057	Sh3 domain YSC-like 1	c12	31644669	31645014	Sh3yl1	0.08382	0.02601	29	9	0.324545	-3.08124	0.00322878	0.160518	0.00322878	0.00322878	0.00049975	0.022456
16427	inter alpha-trypsin inhibitor, heavy chain 4	c14	31699678	31699804	Itih4	9.67717	10.5118	1229	1335	1.13595	1.13595	0.0013409	0.0844277	9.66106e-05	9.66106e-05	0.00049975	0.022456
16427	inter alpha-trypsin inhibitor, heavy chain 4	c14	31700991	31701151	Itih4	10.3168	10.1491	1661	1634	1.02876	1.02876	0.425859	1	9.66106e-05	9.66106e-05	0.00049975	0.022456
16427	inter alpha-trypsin inhibitor, heavy chain 4	c14	31702759	31702863	Itih4	8.20952	8.05714	862	846	1.02634	1.02634	0.60786	1	9.66106e-05	9.66106e-05	0.00049975	0.022456
16427	inter alpha-trypsin inhibitor, heavy chain 4	c14	31702983	31703145	Itih4	8.69939	7.8773	1418	1284	0.946932	-1.05604	0.162575	1	9.66106e-05	9.66106e-05	0.00049975	0.022456
16427	inter alpha-trypsin inhibitor, heavy chain 4	c14	31703285	31703395	Itih4	7.71171	7.54054	856	837	1.02254	1.02254	0.664062	1	9.66106e-05	9.66106e-05	0.00049975	0.022456
16427	inter alpha-trypsin inhibitor, heavy chain 4	c14	31703835	31703963	Itih4	6.34884	6.17054	819	796	1.01639	1.01639	0.762887	1	9.66106e-05	9.66106e-05	0.00049975	0.022456
16427	inter alpha-trypsin inhibitor, heavy chain 4	c14	31704567	31704683	Itih4	7.17094	6.18803	839	724	0.902415	-1.10814	0.0455151	0.730254	9.66106e-05	9.66106e-05	0.00049975	0.022456
16427	inter alpha-trypsin inhibitor, heavy chain 4	c14	31704890	31705058	Itih4	10.9823	11.1243	1856	1880	1.05928	1.05928	0.081177	0.879815	9.66106e-05	9.66106e-05	0.00049975	0.022456
16427	inter alpha-trypsin inhibitor, heavy chain 4	c14	31705139	31705264	Itih4	10.6508	10.127	1342	1276	0.994324	-1.00571	0.899711	1	9.66106e-05	9.66106e-05	0.00049975	0.022456
16427	inter alpha-trypsin inhibitor, heavy chain 4	c14	31705452	31705633	Itih4	9	7.71429	1638	1404	0.896361	-1.11562	0.00277299	0.14469	9.66106e-05	9.66106e-05	0.00049975	0.022456
16427	inter alpha-trypsin inhibitor, heavy chain 4	c14	31705722	31705907	Itih4	9.9086	9.55376	1843	1777	1.00831	1.00831	0.816411	1	9.66106e-05	9.66106e-05	0.00049975	0.022456
16427	inter alpha-trypsin inhibitor, heavy chain 4	c14	31708214	31708353	Itih4	7.02143	7.43571	983	1041	1.10746	1.10746	0.0229758	0.526567	9.66106e-05	9.66106e-05	0.00049975	0.022456
16427	inter alpha-trypsin inhibitor, heavy chain 4	c14	31708590	31708744	Itih4	10.7806	10.2452	1671	1588	0.993811	-1.00623	0.873175	1	9.66106e-05	9.66106e-05	0.00049975	0.022456
16427	inter alpha-trypsin inhibitor, heavy chain 4	c14	31708997	31709026	Itih4	0	0.1	0	3	Inf	Inf	0.232581	1	9.66106e-05	9.66106e-05	0.00049975	0.022456
16427	inter alpha-trypsin inhibitor, heavy chain 4	c14	31709289	31709348	Itih4	4.36667	4.5	262	270	1.07769	1.07769	0.412461	1	9.66106e-05	9.66106e-05	0.00049975	0.022456
16427	inter alpha-trypsin inhibitor, heavy chain 4	c14	31709744	31709956	Itih4	11.554	11.8685	2461	2528	1.07423	1.07423	0.0119029	0.372616	9.66106e-05	9.66106e-05	0.00049975	0.022456
16427	inter alpha-trypsin inhibitor, heavy chain 4	c14	31710709	31710759	Itih4	3.19608	3.05882	163	156	1.00085	1.00085	1	1	9.66106e-05	9.66106e-05	0.00049975	0.022456
16427	inter alpha-trypsin inhibitor, heavy chain 4	c14	31711043	31711075	Itih4	0	0.09091	0	3	Inf	Inf	0.232581	1	9.66106e-05	9.66106e-05	0.00049975	0.022456
16427	inter alpha-trypsin inhibitor, heavy chain 4	c14	31711166	31711282	Itih4	9.36752	8.59829	1096	1006	0.959881	-1.0418	0.359635	1	9.66106e-05	9.66106e-05	0.00049975	0.022456
16427	inter alpha-trypsin inhibitor, heavy chain 4	c14	31712506	31712674	Itih4	12.4852	13.4379	2110	2271	1.12555	1.12555	9.66106e-05	0.00968951	9.66106e-05	9.66106e-05	0.00049975	0.022456
16427	inter alpha-trypsin inhibitor, heavy chain 4	c14	31714071	31714225	Itih4	10.7677	10.6839	1669	1656	1.03761	1.03761	0.295006	1	9.66106e-05	9.66106e-05	0.00049975	0.022456
16427	inter alpha-trypsin inhibitor, heavy chain 4	c14	31714321	31714417	Itih4	11.4742	10.7526	1113	1043	0.979984	-1.02042	0.65441	1	9.66106e-05	9.66106e-05	0.00049975	0.022456
16427	inter alpha-trypsin inhibitor, heavy chain 4	c14	31714821	31715169	Itih4	8.87679	9.03152	3098	3152	1.06398	1.06398	0.01471	0.422876	9.66106e-05	9.66106e-05	0.00049975	0.022456
16426	inter-alpha trypsin inhibitor, heavy chain 3	c14	31721760	31721998	Itih3	8.16736	7.38494	1952	1765	0.945572	-1.05756	0.0914554	0.919079	7.95384e-05	7.95384e-05	0.00049975	0.022456
16426	inter-alpha trypsin inhibitor, heavy chain 3	c14	31722584	31722695	Itih3	6.54464	5.49107	733	615	0.877407	-1.13972	0.0179726	0.475382	7.95384e-05	7.95384e-05	0.00049975	0.022456
16426	inter-alpha trypsin inhibitor, heavy chain 3	c14	31722887	31723059	Itih3	6.34682	5.84971	1098	1012	0.963847	-1.03751	0.410326	1	7.95384e-05	7.95384e-05	0.00049975	0.022456
16426	inter-alpha trypsin inhibitor, heavy chain 3	c14	31725111	31725315	Itih3	7.36585	6.82439	1510	1399	0.968882	-1.03212	0.4046	1	7.95384e-05	7.95384e-05	0.00049975	0.022456
16426	inter-alpha trypsin inhibitor, heavy chain 3	c14	31725802	31725915	Itih3	7.42105	6.72807	846	767	0.948102	-1.05474	0.296412	1	7.95384e-05	7.95384e-05	0.00049975	0.022456
16426	inter-alpha trypsin inhibitor, heavy chain 3	c14	31726062	31726097	Itih3	0.41667	0.66667	15	24	1.67321	1.67321	0.155301	1	7.95384e-05	7.95384e-05	0.00049975	0.022456
16426	inter-alpha trypsin inhibitor, heavy chain 3	c14	31726347	31726382	Itih3	0.13889	0.22222	5	8	1.67321	1.67321	0.525102	1	7.95384e-05	7.95384e-05	0.00049975	0.022456
84506	hepcidin antimicrobial peptide	c7	31727388	31727600	Hamp	21.5916	11.9671	4599	2549	0.579611	-1.7253	1.13583e-110	5.23784e-107	1.13583e-110	1.13583e-110	0.00049975	0.022456
[truncated: 190,050 more rows]
