# Supplementary material for: SEC24A deficiency lowers plasma cholesterol through reduced PCSK9 secretion
Source: eLife. 2013 Apr 9;2:e00444. doi: 10.7554/eLife.00444 (PMC3622177; doi:10.7554/eLife.00444)
Supplement: Supplementary file 2. — Gene-ontology analysis of potentially biological pathways in Sec24agt/gt mice. (A) Down-regulated. (B) Up-regulated. DOI: http://dx.doi.org/10.7554/eLife.00444.015 [file elife-00444-supp2.xlsx]

## Sheet: A) Down-regulated
ConceptId	Concept Name	Concept Type Name	Category	Gene List Size	Overlap	P-Value	Q-Value	Overlapping Genes
607255	PPAR signaling pathway	KEGG Pathway	Functional Annotations	70	14	7.41022e-11	1.44499e-08	4199,51703,2169,5105,5360,1962,1579,34,9415,948,6319,284541,1622,2181,
735262	monocarboxylic acid metabolic process	GO Biological Process	Functional Annotations	233	18	6.1715e-10	8.01635e-07	225,51703,60481,5105,2169,1962,34,1579,54898,948,9415,6319,51302,2194,3032,641371,3248,2181,
734574	fatty acid metabolic process	GO Biological Process	Functional Annotations	174	16	6.47263e-10	8.01635e-07	225,51703,60481,2169,1962,34,1579,54898,9415,948,6319,2194,3032,641371,3248,2181,
734994	carboxylic acid metabolic process	GO Biological Process	Functional Annotations	474	24	1.30881e-09	9.19814e-07	4199,225,60481,51703,2169,5105,1962,1579,34,54898,948,9415,6319,51302,51380,3032,2194,64850,1638,641371,6533,3248,4942,2181,
734781	organic acid metabolic process	GO Biological Process	Functional Annotations	477	24	1.48537e-09	9.19814e-07	4199,225,60481,51703,5105,2169,1962,34,1579,54898,948,9415,51302,6319,3032,51380,2194,64850,1638,641371,6533,3248,4942,2181,
734913	cellular lipid metabolic process	GO Biological Process	Functional Annotations	598	23	4.04002e-07	0.000200143	5618,225,51703,60481,5105,2169,1962,84650,34,1579,54898,948,9415,8630,6319,7357,51302,3032,2194,641371,3248,8869,2181,
734188	lipid metabolic process	GO Biological Process	Functional Annotations	723	25	5.23255e-07	0.000216017	5618,5105,2169,84650,1579,34,9388,9415,948,7357,6319,51302,2194,3032,225,51703,60481,1962,5360,54898,8630,641371,8869,3248,2181,
734666	cellular biosynthetic process	GO Biological Process	Functional Annotations	912	26	6.28786e-06	0.002225	6181,6141,6161,5105,51065,10201,9415,6238,51302,6319,2194,4946,517,4199,1158,6150,60481,54898,6158,6234,7311,8630,1638,3248,2987,200916,
607339	Fatty acid metabolism	KEGG Pathway	Functional Annotations	63	9	8.63824e-06	0.000842228	2194,3032,51703,284541,1962,34,1579,2181,9388,
736140	microsome	GO Cellular Component	Functional Annotations	159	11	1.33749e-05	0.00399357	2329,8630,51302,1638,64816,51703,1579,54898,1553,2181,56603,
736300	vesicular fraction	GO Cellular Component	Functional Annotations	164	11	1.79084e-05	0.00399357	2329,8630,51302,64816,1638,51703,1579,1553,54898,2181,56603,
736635	cofactor binding	GO Molecular Function	Functional Annotations	209	12	3.64223e-05	0.039154	2329,4199,51380,2194,64850,3248,1962,34,1622,56267,10994,4942,
736447	endoplasmic reticulum membrane	GO Cellular Component	Functional Annotations	442	17	5.62101e-05	0.00700342	2329,130367,50999,64816,60481,51703,84650,1579,54898,9415,6238,7357,6319,51302,1553,2181,56603,
736402	endoplasmic reticulum part	GO Cellular Component	Functional Annotations	502	18	7.84478e-05	0.00700342	10525,2329,130367,50999,64816,60481,51703,84650,1579,54898,9415,6238,51302,7357,6319,1553,2181,56603,
736537	nuclear envelope-endoplasmic reticulum network	GO Cellular Component	Functional Annotations	454	17	7.85137e-05	0.00700342	2329,130367,50999,64816,51703,60481,84650,1579,54898,9415,6238,7357,51302,6319,1553,2181,56603,
607443	Polyunsaturated fatty acid biosynthesis	KEGG Pathway	Functional Annotations	15	5	8.89094e-05	0.00577911	6319,2194,60481,54898,9415,
735196	carboxylic acid biosynthetic process	GO Biological Process	Functional Annotations	74	7	0.000157506	0.0467634	51302,6319,2194,60481,3248,54898,9415,
735014	organic acid biosynthetic process	GO Biological Process	Functional Annotations	74	7	0.000157506	0.0467634	6319,51302,2194,60481,3248,54898,9415,
734424	lipid biosynthetic process	GO Biological Process	Functional Annotations	271	12	0.000188791	0.0467634	8630,51302,6319,7357,2194,5618,60481,5105,3248,8869,54898,9415,
736131	ribosome	GO Cellular Component	Functional Annotations	212	10	0.000358908	0.023598	6238,6181,6141,6150,6161,51065,6158,200916,6234,7311,
736306	endomembrane system	GO Cellular Component	Functional Annotations	934	24	0.000370373	0.023598	2329,130367,50999,51560,64816,51703,60481,84650,1579,54898,9415,6238,7357,51302,6319,140687,29107,10553,1638,8869,1553,2181,10802,56603,
736335	endoplasmic reticulum	GO Cellular Component	Functional Annotations	791	21	0.000824936	0.0459902	79174,2329,10525,130367,50999,64816,51703,60481,84650,1579,54898,9415,6238,8630,7357,6319,51302,1553,2181,56603,10802,

## Sheet: B) Up-regulated
ConceptId	Concept Name	Concept Type Name	Category	Gene List Size	Overlap	P-Value	Q-Value	Overlapping Genes
738631	Pancreas	MeSH	Literature derived	46	23	6.85965e-25	3.57662e-21	1360,5646,5645,5644,1990,63036,2813,276,277,278,279,23436,1056,6035,11330,886,1357,1208,1358,5967,5406,5319,6690,
742769	Pancreatic Juice	MeSH	Literature derived	9	7	8.35001e-09	2.17685e-05	1360,1056,23436,5644,5408,1990,5967,
738386	Amylases	MeSH	Literature derived	13	7	2.44958e-08	4.25736e-05	276,277,278,279,5644,2813,6690,
733602	digestion	GO Biological Process	Functional Annotations	90	14	1.57859e-07	0.000391017	7032,5646,5645,5644,337,277,1056,440387,9509,886,1506,5408,1208,5406,
738027	Saliva	MeSH	Literature derived	24	6	8.18991e-06	0.0106755	1755,276,277,278,279,2524,
740704	Pancreatitis	MeSH	Literature derived	9	5	1.52515e-05	0.0159042	1360,5645,5644,5967,6690,
746077	Sp1 Transcription Factor	MeSH	Literature derived	36	8	2.86871e-05	0.0249291	687,1051,7015,1958,7707,2099,1026,4609,
734188	lipid metabolic process	GO Biological Process	Functional Annotations	723	38	4.50211e-05	0.0557586	133,8720,4598,253782,337,2224,1581,27284,3172,174,5947,3074,84795,5286,5283,6716,26027,27090,6296,5467,51477,1717,6307,51604,23436,123876,1056,7365,55512,23127,5408,1208,5407,8708,5406,7367,4952,5319,
741905	alpha-Amylases	MeSH	Literature derived	6	4	6.99653e-05	0.0521142	276,277,278,279,
614171	Alpha amylase, C-terminal all-beta domain	pFAM	Functional Annotations	5	4	7.94783e-05	0.0611983	276,277,278,279,
